# Supplementary material for: Time-Resolved Transcriptomics and Constraint-Based Modeling Identify System-Level Metabolic Features and Overexpression Targets to Increase Spiramycin Production in Streptomyces ambofaciens
Source: Front Microbiol. 2017 May 12;8:835. doi: 10.3389/fmicb.2017.00835 (PMC5427115; doi:10.3389/fmicb.2017.00835)
Supplement: Supplementary file 1 [file Data_Sheet_1.xlsx]

## Sheet: GCF_001267885
Locus_tag	Chr	Duplication	Start	end	type	strand	gene_lenght	Old_locus_tag	Protein_code	protein lenght	Description	antiSMASH cluster	Product	RAST_feature_id	RAST_function	RAST_gi	RAST_Gene_Name	RAST_Category	RAST_Subcategory	RAST_Subsystem	metabolic model
SAM23877_RS00005	NZ_CP012382.1	_	289	675	protein_coding	-	387	SAM23877_0001	WP_053141965.1	128	hypothetical protein	_	_	fig|278992.8.peg.1	hypothetical protein	921196605	_	_	_	_	no
SAM23877_RS00010	NZ_CP012382.1	dupl	1318	1497	protein_coding	-	180	SAM23877_0003	WP_053125578.1	59	hypothetical protein	_	_	fig|278992.8.peg.2	hypothetical protein	921180031	_	_	_	_	no
SAM23877_RS00015	NZ_CP012382.1	dupl	1587	1883	protein_coding	-	297	_	WP_053141967.1	98	hypothetical protein	_	_	fig|278992.8.peg.3	hypothetical protein	921196607	_	_	_	_	no
SAM23877_RS00020	NZ_CP012382.1	dupl	2735	5257	protein_coding	+	2523	SAM23877_0006	WP_053141969.1	840	helicase	_	_	fig|278992.8.peg.4	putative helicase	921196609	_	_	_	_	no
SAM23877_RS00025	NZ_CP012382.1	dupl	5467	5931	protein_coding	-	465	_	WP_053125580.1	154	hypothetical protein	_	_	fig|278992.8.peg.5	hypothetical protein	921180033	_	_	_	_	no
SAM23877_RS00030	NZ_CP012382.1	dupl	6362	6784	protein_coding	+	423	SAM23877_0008	WP_053125582.1	140	hypothetical protein	_	_	fig|278992.8.peg.6	hypothetical protein	921180035	_	_	_	_	no
SAM23877_RS00035	NZ_CP012382.1	dupl	6789	7175	protein_coding	-	387	_	WP_053125584.1	128	hypothetical protein	_	_	fig|278992.8.peg.7	hypothetical protein	921180037	_	_	_	_	no
SAM23877_RS00040	NZ_CP012382.1	dupl	7450	7869	protein_coding	+	420	_	WP_053125586.1	139	hypothetical protein	_	_	fig|278992.8.peg.8	hypothetical protein	921180039	_	_	_	_	no
SAM23877_RS00045	NZ_CP012382.1	dupl	8056	8571	protein_coding	-	516	SAM23877_0010	WP_053125599.1	171	hypothetical protein	_	_	fig|278992.8.peg.9	hypothetical protein	921180052	_	_	_	_	no
SAM23877_RS00050	NZ_CP012382.1	dupl	9142	9714	protein_coding	-	573	SAM23877_0011	WP_053125602.1	190	hypothetical protein	_	_	fig|278992.8.peg.10	FIG01126400: hypothetical protein	921180055	_	_	_	_	no
SAM23877_RS00055	NZ_CP012382.1	dupl	9866	10321	protein_coding	+	456	SAM23877_0012	WP_053125604.1	151	glyoxalase	_	_	fig|278992.8.peg.11	glyoxalase family protein, putative	921180057	_	_	_	_	no
SAM23877_RS00060	NZ_CP012382.1	dupl	10397	11329	protein_coding	+	933	SAM23877_0013	WP_053125606.1	310	pyridoxamine 5-phosphate oxidase	_	_	fig|278992.8.peg.12	probable iron-sulfur binding protein YPO1417	921180059	_	_	_	_	no
SAM23877_RS00065	NZ_CP012382.1	dupl	12120	12335	protein_coding	-	216	SAM23877_0015	WP_053125608.1	71	hypothetical protein	_	_	fig|278992.8.peg.13	hypothetical protein	921180061	_	_	_	_	no
SAM23877_RS00070	NZ_CP012382.1	dupl	12455	12919	protein_coding	-	465	SAM23877_0016	WP_053125610.1	154	hypothetical protein	_	_	fig|278992.8.peg.14	hypothetical protein	921180064	_	_	_	_	no
SAM23877_RS00075	NZ_CP012382.1	dupl	13113	13766	protein_coding	-	654	SAM23877_0017	WP_053125613.1	217	hypothetical protein	_	_	fig|278992.8.peg.15	hypothetical protein	921180067	_	_	_	_	no
SAM23877_RS00080	NZ_CP012382.1	dupl	14430	14753	pseudogene	+	324	partial;pseudo	_	_	_	_	_	_	_	_	_	_	_	_	no
SAM23877_RS00085	NZ_CP012382.1	dupl	15107	15499	protein_coding	-	393	SAM23877_0020	WP_053125618.1	130	hypothetical protein	_	_	fig|278992.8.peg.16	hypothetical protein	921180073	_	_	_	_	no
SAM23877_RS00090	NZ_CP012382.1	dupl	15646	16296	pseudogene	-	651	partial;pseudo;SAM23877_0021	_	_	_	_	_	_	_	_	_	_	_	_	no
SAM23877_RS00095	NZ_CP012382.1	dupl	16514	17383	protein_coding	-	870	SAM23877_0022	WP_053125620.1	289	beta-lactamase	_	_	fig|278992.8.peg.17	putative Zn-dependent hydrolase	921180075	_	_	_	_	no
SAM23877_RS00100	NZ_CP012382.1	dupl	17417	18028	protein_coding	-	612	SAM23877_0023	WP_053125622.1	203	TetR family transcriptional regulator	_	_	fig|278992.8.peg.18	TetR family transcriptional regulator	921180077	_	_	_	_	no
SAM23877_RS00105	NZ_CP012382.1	dupl	18427	19137	protein_coding	+	711	SAM23877_0025	WP_053125626.1	236	hydrolase	_	_	fig|278992.8.peg.19	N-formylglutamate deformylase (EC 3.5.1.68)	921180081	_	Amino Acids and Derivatives	Histidine Metabolism	Histidine Degradation	no
SAM23877_RS00110	NZ_CP012382.1	dupl	19503	20348	protein_coding	-	846	SAM23877_0026	WP_053125630.1	281	DNA-binding protein	_	_	fig|278992.8.peg.20	putative DNA-binding protein	921180085	_	_	_	_	no
SAM23877_RS00115	NZ_CP012382.1	dupl	20484	20930	protein_coding	+	447	SAM23877_0027	WP_053125632.1	148	hypothetical protein	_	_	fig|278992.8.peg.21	hypothetical protein	921180088	_	_	_	_	no
SAM23877_RS00120	NZ_CP012382.1	dupl	20927	21793	protein_coding	+	867	SAM23877_0028	WP_053125634.1	288	oxidoreductase	_	_	fig|278992.8.peg.22	Oxidoreductase	921180090	_	_	_	_	no
SAM23877_RS00125	NZ_CP012382.1	dupl	22085	22972	protein_coding	-	888	SAM23877_0030	WP_053125637.1	295	alpha/beta hydrolase	_	_	fig|278992.8.peg.23	blr7068; hypothetical protein	921180093	_	_	_	_	no
SAM23877_RS00130	NZ_CP012382.1	dupl	23037	23594	protein_coding	+	558	SAM23877_0031	WP_053125639.1	185	hypothetical protein	_	_	fig|278992.8.peg.24	protein of unknown function DUF1470	921180095	_	_	_	_	no
SAM23877_RS00135	NZ_CP012382.1	dupl	23713	24216	protein_coding	-	504	SAM23877_0032	WP_053141972.1	167	phosphotransferase	_	_	fig|278992.8.peg.25	phosphotransferase (aminonucleoside antibiotic resistance)	921196612	_	_	_	_	no
SAM23877_RS00140	NZ_CP012382.1	dupl	25010	25453	protein_coding	-	444	SAM23877_0035	WP_053125641.1	147	RHS repeat-associated core domain-containing protein	_	_	fig|278992.8.peg.26	RHS repeat-associated core domain-containing protein	921180097	_	_	_	_	no
SAM23877_RS00145	NZ_CP012382.1	dupl	26976	27636	pseudogene	-	661	pseudo;SAM23877_0039	_	_	_	_	_	_	_	_	_	_	_	_	no
SAM23877_RS00150	NZ_CP012382.1	dupl	27633	27993	pseudogene	-	361	pseudo;SAM23877_0040	_	_	_	_	_	_	_	_	_	_	_	_	no
SAM23877_RS00155	NZ_CP012382.1	dupl	28402	28888	pseudogene	+	487	partial;pseudo	_	_	_	_	_	_	_	_	_	_	_	_	no
SAM23877_RS00160	NZ_CP012382.1	dupl	29269	32487	pseudogene	-	3219	pseudo;SAM23877_0046	_	_	_	_	_	_	_	_	_	_	_	_	no
SAM23877_RS00165	NZ_CP012382.1	dupl	33100	33414	protein_coding	+	315	SAM23877_0049	WP_053125643.1	104	hypothetical protein	_	_	fig|278992.8.peg.27	hypothetical protein	921180099	_	_	_	_	no
SAM23877_RS00170	NZ_CP012382.1	dupl	33825	34481	protein_coding	-	657	SAM23877_0051	WP_053125645.1	218	SAM-dependent methyltransferase	_	_	fig|278992.8.peg.28	SAM-dependent methyltransferase	921180101	_	_	_	_	no
SAM23877_RS00175	NZ_CP012382.1	dupl	34708	35244	protein_coding	-	537	SAM23877_0052	WP_053125647.1	178	hypothetical protein	_	_	fig|278992.8.peg.29	hypothetical protein	921180103	_	_	_	_	no
SAM23877_RS00180	NZ_CP012382.1	dupl	36113	36814	protein_coding	-	702	SAM23877_0054	WP_053125649.1	233	restriction endonuclease	_	_	fig|278992.8.peg.30	FIG01131222: hypothetical protein	921180105	_	_	_	_	no
SAM23877_RS00185	NZ_CP012382.1	dupl	36811	36996	protein_coding	-	186	SAM23877_0055	WP_053125651.1	61	hypothetical protein	_	_	fig|278992.8.peg.31	hypothetical protein	921180107	_	_	_	_	no
SAM23877_RS00190	NZ_CP012382.1	dupl	37563	39614	protein_coding	+	2052	SAM23877_0056	WP_053125653.1	683	stress response protein TerZ	_	_	fig|278992.8.peg.32	Ferredoxin reductase	921180109	_	Respiration	Electron accepting reactions	Anaerobic respiratory reductases	no
SAM23877_RS00195	NZ_CP012382.1	dupl	40401	40700	protein_coding	+	300	_	WP_053125655.1	99	hypothetical protein	_	_	fig|278992.8.peg.33	hypothetical protein	921180111	_	_	_	_	no
SAM23877_RS00200	NZ_CP012382.1	dupl	40802	41689	protein_coding	+	888	SAM23877_0059	WP_053125657.1	295	hypothetical protein	_	_	fig|278992.8.peg.34	hypothetical protein	921180114	_	_	_	_	no
SAM23877_RS00205	NZ_CP012382.1	dupl	42561	43049	protein_coding	-	489	SAM23877_0063	WP_053125658.1	162	hypothetical protein	_	_	fig|278992.8.peg.35	Cys-tRNA(Pro) deacylase YbaK	921180115	_	Protein Metabolism	Protein biosynthesis	tRNA aminoacylation, Pro	no
SAM23877_RS00210	NZ_CP012382.1	dupl	43517	44803	protein_coding	-	1287	SAM23877_0066	WP_053125660.1	428	histidine kinase	_	_	fig|278992.8.peg.36	Serine phosphatase RsbU, regulator of sigma subunit	921180117	_	Stress Response	Stress Response - no subcategory	SigmaB stress responce regulation	no
SAM23877_RS00215	NZ_CP012382.1	dupl	44803	45606	protein_coding	-	804	SAM23877_0067	WP_053125662.1	267	sigma factor sigB regulation protein rsbQ	_	_	fig|278992.8.peg.37	Hydrolase of unknown specificity RsbQ, part of a novel [RsbQ - PAS domain] bacterial sensing module	921180119	_	_	_	_	no
SAM23877_RS00220	NZ_CP012382.1	dupl	47049	47237	protein_coding	-	189	SAM23877_0069	WP_053125664.1	62	hypothetical protein	_	_	fig|278992.8.peg.38	hypothetical protein	921180121	_	_	_	_	no
SAM23877_RS00225	NZ_CP012382.1	dupl	48181	48810	protein_coding	+	630	SAM23877_0070	WP_053125666.1	209	hypothetical protein	_	_	fig|278992.8.peg.39	Urease beta subunit (EC 3.5.1.5) / Urease gamma subunit (EC 3.5.1.5)	921180124	_	Protein Metabolism*Amino Acids and Derivatives	Protein processing and modification*Arginine; urea cycle, polyamines	G3E family of P-loop GTPases (metallocenter biosynthesis)*Urea decomposition*Urease subunits	no
SAM23877_RS00230	NZ_CP012382.1	dupl	48794	50632	protein_coding	+	1839	SAM23877_0071	WP_053125668.1	612	urease subunit alpha	_	_	fig|278992.8.peg.40	Urease alpha subunit (EC 3.5.1.5)	921180126	_	Amino Acids and Derivatives*Protein Metabolism	Arginine; urea cycle, polyamines*Protein processing and modification	Urease subunits*Urea decomposition*G3E family of P-loop GTPases (metallocenter biosynthesis)	no
SAM23877_RS00235	NZ_CP012382.1	dupl	50709	51383	protein_coding	+	675	SAM23877_0072	WP_053125670.1	224	urease accessory protein UreF	_	_	fig|278992.8.peg.41	Urease accessory protein UreF	921180128	_	Protein Metabolism*Amino Acids and Derivatives	Arginine; urea cycle, polyamines*Protein processing and modification	Urea decomposition*Urease subunits*G3E family of P-loop GTPases (metallocenter biosynthesis)	no
SAM23877_RS00240	NZ_CP012382.1	dupl	51412	52110	protein_coding	+	699	SAM23877_0073	WP_053125672.1	232	urease accessory protein UreG	_	_	fig|278992.8.peg.42	Urease accessory protein UreG	921180130	_	Protein Metabolism*Amino Acids and Derivatives	Protein processing and modification*Arginine; urea cycle, polyamines	G3E family of P-loop GTPases (metallocenter biosynthesis)*Urea decomposition*Urease subunits	no
SAM23877_RS00245	NZ_CP012382.1	dupl	52368	53039	protein_coding	+	672	SAM23877_0074	WP_053141974.1	223	urease accessory protein UreD	_	_	fig|278992.8.peg.43	Urease accessory protein UreD	921196614	_	Protein Metabolism*Amino Acids and Derivatives	Arginine; urea cycle, polyamines*Protein processing and modification	G3E family of P-loop GTPases (metallocenter biosynthesis)*Urea decomposition*Urease subunits	no
SAM23877_RS00250	NZ_CP012382.1	dupl	53713	54012	protein_coding	+	300	SAM23877_0076	WP_053125674.1	99	hypothetical protein	_	_	fig|278992.8.peg.44	hypothetical protein	921180132	_	_	_	_	no
SAM23877_RS00255	NZ_CP012382.1	dupl	54246	54494	protein_coding	+	249	_	WP_053125676.1	82	hypothetical protein	_	_	fig|278992.8.peg.45	hypothetical protein	921180134	_	_	_	_	no
SAM23877_RS00260	NZ_CP012382.1	dupl	54756	55103	protein_coding	+	348	SAM23877_0078	WP_053125678.1	115	hypothetical protein	_	_	fig|278992.8.peg.46	FIG01127653: hypothetical protein	921180136	_	_	_	_	no
SAM23877_RS00265	NZ_CP012382.1	dupl	55745	56242	protein_coding	+	498	SAM23877_0079	WP_053125680.1	165	hypothetical protein	_	_	fig|278992.8.peg.47	hypothetical protein	921180138	_	_	_	_	no
SAM23877_RS00270	NZ_CP012382.1	dupl	56336	57025	protein_coding	-	690	SAM23877_0080	WP_053125682.1	229	antitermination regulator	_	_	fig|278992.8.peg.48	FIG01124344: hypothetical protein	921180140	_	_	_	_	no
SAM23877_RS00275	NZ_CP012382.1	dupl	57315	57557	protein_coding	-	243	SAM23877_0081	WP_053125685.1	80	hypothetical protein	_	_	fig|278992.8.peg.49	hypothetical protein	921180143	_	_	_	_	no
SAM23877_RS00280	NZ_CP012382.1	dupl	57706	58089	protein_coding	-	384	SAM23877_0082	WP_053125687.1	127	anti-anti-sigma factor	_	_	fig|278992.8.peg.50	anti-sigma factor antagonist	921180146	_	_	_	_	no
SAM23877_RS00285	NZ_CP012382.1	dupl	58195	58557	protein_coding	+	363	SAM23877_0084	WP_053141976.1	120	ArsR family transcriptional regulator	_	_	fig|278992.8.peg.51	FIG01134945: hypothetical protein	921196616	_	_	_	_	no
SAM23877_RS00290	NZ_CP012382.1	dupl	58890	59714	protein_coding	-	825	SAM23877_0085	WP_053125689.1	274	hypothetical protein	_	_	fig|278992.8.peg.52	putative serine/threonine protein kinase	921180148	_	_	_	_	no
SAM23877_RS00295	NZ_CP012382.1	dupl	59714	60508	protein_coding	-	795	SAM23877_0086	WP_053125691.1	264	hypothetical protein	_	_	fig|278992.8.peg.53	hypothetical protein	921180150	_	_	_	_	no
SAM23877_RS00300	NZ_CP012382.1	dupl	60868	61956	protein_coding	-	1089	SAM23877_0087	WP_053125693.1	362	hypothetical protein	_	_	fig|278992.8.peg.54	hypothetical protein	921180152	_	_	_	_	no
SAM23877_RS00305	NZ_CP012382.1	dupl	62321	63010	protein_coding	-	690	SAM23877_0088	WP_053125695.1	229	HAD family hydrolase	_	_	fig|278992.8.peg.55	2-haloalkanoic acid dehalogenase	921180155	_	_	_	_	no
SAM23877_RS00310	NZ_CP012382.1	dupl	63533	63736	protein_coding	-	204	SAM23877_0090	WP_053125699.1	67	cold-shock protein	_	_	fig|278992.8.peg.56	cold-shock protein	921180160	_	_	_	_	no
SAM23877_RS00315	NZ_CP012382.1	dupl	64049	64618	protein_coding	-	570	SAM23877_0091	WP_053125703.1	189	hypothetical protein	_	_	fig|278992.8.peg.57	FIG00923779: hypothetical protein	921180165	_	_	_	_	no
SAM23877_RS00320	NZ_CP012382.1	dupl	65033	65596	protein_coding	-	564	SAM23877_0093	WP_053125705.1	187	calcium-binding protein	_	_	fig|278992.8.peg.58	calcium-binding protein	921180167	_	_	_	_	no
SAM23877_RS00325	NZ_CP012382.1	dupl	65855	66448	protein_coding	-	594	SAM23877_0094	WP_053141979.1	197	amidase	_	_	fig|278992.8.peg.59	Nicotinamidase (EC 3.5.1.19)	921196619	_	Stress Response*Cofactors, Vitamins, Prosthetic Groups, Pigments	Oxidative stress*NAD and NADP	NAD and NADP cofactor biosynthesis global*Redox-dependent regulation of nucleus processes	yes
SAM23877_RS00330	NZ_CP012382.1	dupl	67007	67681	protein_coding	-	675	SAM23877_0095	WP_053125707.1	224	transcriptional regulator	_	_	fig|278992.8.peg.60	Transcriptional regulator, HxlR family	921180169	_	_	_	_	no
SAM23877_RS00335	NZ_CP012382.1	dupl	67721	68404	protein_coding	-	684	SAM23877_0096	WP_053125709.1	227	esterase	_	_	fig|278992.8.peg.61	salicylate esterase	921180172	_	Metabolism of Aromatic Compounds	Peripheral pathways for catabolism of aromatic compounds*Metabolism of central aromatic intermediates	Salicylate ester degradation*Salicylate and gentisate catabolism	no
SAM23877_RS00340	NZ_CP012382.1	dupl	69015	71096	protein_coding	+	2082	SAM23877_0098	WP_053125710.1	693	phosphatase	_	_	fig|278992.8.peg.62	Serine phosphatase RsbU, regulator of sigma subunit	921180173	_	Stress Response	Stress Response - no subcategory	SigmaB stress responce regulation	no
SAM23877_RS00345	NZ_CP012382.1	dupl	71502	72674	protein_coding	-	1173	SAM23877_0100	WP_053141980.1	390	stage II sporulation protein E	_	_	fig|278992.8.peg.63	Serine phosphatase RsbU, regulator of sigma subunit	921196620	_	Stress Response	Stress Response - no subcategory	SigmaB stress responce regulation	no
SAM23877_RS00350	NZ_CP012382.1	dupl	72886	73611	protein_coding	-	726	SAM23877_0101	WP_053125712.1	241	antitermination regulator	_	_	fig|278992.8.peg.64	FIG01124344: hypothetical protein	921180175	_	_	_	_	no
SAM23877_RS00355	NZ_CP012382.1	dupl	74233	74427	protein_coding	-	195	SAM23877_0103	WP_053125713.1	64	hypothetical protein	_	_	fig|278992.8.peg.65	hypothetical protein	921180176	_	_	_	_	no
SAM23877_RS00360	NZ_CP012382.1	dupl	74575	75021	protein_coding	-	447	SAM23877_0104	WP_053125715.1	148	hypothetical protein	_	_	fig|278992.8.peg.66	hypothetical protein	921180179	_	_	_	_	no
SAM23877_RS00365	NZ_CP012382.1	dupl	75044	75274	protein_coding	-	231	SAM23877_0105	WP_053125717.1	76	hypothetical protein	_	_	fig|278992.8.peg.67	hypothetical protein	921180181	_	_	_	_	no
SAM23877_RS00370	NZ_CP012382.1	dupl	75594	76319	protein_coding	+	726	SAM23877_0106	WP_053125719.1	241	hypothetical protein	_	_	fig|278992.8.peg.68	diguanylate cyclase	921180183	_	_	_	_	no
SAM23877_RS00375	NZ_CP012382.1	dupl	76518	76697	protein_coding	+	180	SAM23877_0107	WP_053125721.1	59	hypothetical protein	_	_	fig|278992.8.peg.69	hypothetical protein	921180185	_	_	_	_	no
SAM23877_RS00380	NZ_CP012382.1	dupl	76694	77377	protein_coding	+	684	SAM23877_0108	WP_053125725.1	227	cation-binding protein	_	_	fig|278992.8.peg.70	cation-binding protein	921180190	_	_	_	_	no
SAM23877_RS00385	NZ_CP012382.1	dupl	77644	78339	protein_coding	-	696	SAM23877_0109	WP_053125727.1	231	phosphodiesterase	_	_	fig|278992.8.peg.71	phosphodiesterase	921180192	_	_	_	_	no
SAM23877_RS00390	NZ_CP012382.1	dupl	78336	79523	protein_coding	-	1188	SAM23877_0110	WP_053125729.1	395	alcohol dehydrogenase	_	_	fig|278992.8.peg.72	Threonine dehydrogenase and related Zn-dependent dehydrogenases	921180194	_	Amino Acids and Derivatives	Lysine, threonine, methionine, and cysteine	Threonine degradation	no
SAM23877_RS00395	NZ_CP012382.1	dupl	79520	80008	protein_coding	-	489	SAM23877_0111	WP_053125731.1	162	hypothetical protein	_	_	fig|278992.8.peg.73	hypothetical protein	921180196	_	_	_	_	no
SAM23877_RS00400	NZ_CP012382.1	dupl	80151	80672	protein_coding	+	522	SAM23877_0112	WP_053141982.1	173	hypothetical protein	_	_	fig|278992.8.peg.74	hypothetical protein	921196622	_	_	_	_	no
SAM23877_RS00405	NZ_CP012382.1	dupl	80871	81461	protein_coding	-	591	SAM23877_0113	WP_053125733.1	196	hemerythrin	_	_	fig|278992.8.peg.75	FIG00823781: hypothetical protein	921180198	_	_	_	_	no
SAM23877_RS00410	NZ_CP012382.1	dupl	81472	82671	protein_coding	-	1200	SAM23877_0114	WP_053125735.1	399	hypothetical protein	_	_	fig|278992.8.peg.76	hypothetical protein	921180201	_	_	_	_	no
SAM23877_RS00415	NZ_CP012382.1	dupl	82921	83801	pseudogene	-	881	pseudo;SAM23877_0116	_	_	_	_	_	_	_	_	_	_	_	_	no
SAM23877_RS00420	NZ_CP012382.1	dupl	84178	85077	protein_coding	+	900	SAM23877_0118	WP_053125737.1	299	phosphotransferase	_	_	fig|278992.8.peg.77	phosphotransferase	921180203	_	_	_	_	no
SAM23877_RS00425	NZ_CP012382.1	dupl	85528	85731	protein_coding	+	204	SAM23877_0119	WP_003973099.1	67	cold-shock protein	_	_	fig|278992.8.peg.78	cold-shock protein	490070924	_	_	_	_	no
SAM23877_RS00430	NZ_CP012382.1	dupl	86080	87579	protein_coding	+	1500	SAM23877_0120	WP_053125739.1	499	DEAD/DEAH box helicase	_	_	fig|278992.8.peg.79	ATP-dependent RNA helicase	921180205	_	_	_	_	no
SAM23877_RS00435	NZ_CP012382.1	dupl	87627	88031	protein_coding	+	405	SAM23877_0121	WP_053125741.1	134	hypothetical protein	_	_	fig|278992.8.peg.80	FIG01122160: hypothetical protein	921180207	_	_	_	_	no
SAM23877_RS00440	NZ_CP012382.1	dupl	88081	88389	protein_coding	+	309	SAM23877_0122	WP_053125743.1	102	hypothetical protein	_	_	fig|278992.8.peg.81	FIG01132483: hypothetical protein	921180209	_	_	_	_	no
SAM23877_RS00445	NZ_CP012382.1	dupl	88504	89127	protein_coding	-	624	SAM23877_0123	WP_053125745.1	207	hypothetical protein	_	_	fig|278992.8.peg.82	FIG01125903: hypothetical protein	921180211	_	_	_	_	no
SAM23877_RS00450	NZ_CP012382.1	dupl	89364	90872	protein_coding	+	1509	SAM23877_0124	WP_053125747.1	502	DNA-binding protein	_	_	fig|278992.8.peg.83	FIG01124843: hypothetical protein	921180214	_	_	_	_	no
SAM23877_RS00455	NZ_CP012382.1	dupl	91199	91918	protein_coding	+	720	SAM23877_0125	WP_053141984.1	239	di-trans,poly-cis-decaprenylcistransferase	_	_	fig|278992.8.peg.84	Undecaprenyl diphosphate synthase (EC 2.5.1.31)	921196624	_	Fatty Acids, Lipids, and Isoprenoids	Isoprenoids	Isoprenoinds for Quinones*Polyprenyl Diphosphate Biosynthesis*Isoprenoid Biosynthesis	no
SAM23877_RS00460	NZ_CP012382.1	dupl	91918	93387	protein_coding	+	1470	SAM23877_0126	WP_053125749.1	489	calcium-binding protein	_	_	fig|278992.8.peg.85	calcium-binding protein	921180216	_	_	_	_	no
SAM23877_RS00465	NZ_CP012382.1	dupl	93507	94295	protein_coding	-	789	SAM23877_0127	WP_053125750.1	262	hypothetical protein	_	_	fig|278992.8.peg.86	putative serine/threonine protein kinase	921180217	_	_	_	_	no
SAM23877_RS00470	NZ_CP012382.1	dupl	94462	95199	protein_coding	+	738	SAM23877_0128	WP_053125752.1	245	glyoxalase	_	_	fig|278992.8.peg.87	FIG01140379: hypothetical protein	921180219	_	_	_	_	no
SAM23877_RS00475	NZ_CP012382.1	dupl	95276	96277	protein_coding	-	1002	SAM23877_0129	WP_053125753.1	333	hypothetical protein	_	_	fig|278992.8.peg.88	putative integral membrane protein	921180221	_	_	_	_	no
SAM23877_RS00480	NZ_CP012382.1	dupl	96371	96649	protein_coding	+	279	SAM23877_0130	WP_053125755.1	92	hypothetical protein	_	_	fig|278992.8.peg.89	FIG01122206: hypothetical protein	921180223	_	_	_	_	no
SAM23877_RS00485	NZ_CP012382.1	dupl	96786	98387	protein_coding	+	1602	SAM23877_0131	WP_053125757.1	533	serine/threonine protein kinase	_	_	fig|278992.8.peg.90	FIG01128805: hypothetical protein	921180225	_	_	_	_	no
SAM23877_RS00490	NZ_CP012382.1	dupl	98690	99574	protein_coding	-	885	SAM23877_0132	WP_053125759.1	294	hypothetical protein	_	_	fig|278992.8.peg.91	hypothetical protein	921180227	_	_	_	_	no
SAM23877_RS00495	NZ_CP012382.1	dupl	99724	100422	protein_coding	-	699	SAM23877_0133	WP_053125761.1	232	GDP-mannose pyrophosphatase	_	_	fig|278992.8.peg.92	Nudix hydrolase family protein YffH	921180229	_	Nucleosides and Nucleotides	Detoxification	Nudix proteins (nucleoside triphosphate hydrolases)	no
SAM23877_RS00500	NZ_CP012382.1	dupl	100419	100802	protein_coding	-	384	SAM23877_0134	WP_053125764.1	127	NUDIX hydrolase	_	_	fig|278992.8.peg.93	FIG01127861: hypothetical protein	921180232	_	_	_	_	no
SAM23877_RS00505	NZ_CP012382.1	dupl	100851	101609	protein_coding	+	759	SAM23877_0135	WP_053125767.1	252	DeoR faimly transcriptional regulator	_	_	fig|278992.8.peg.94	Transcriptional regulator of rhamnose utilization, DeoR family	921180236	_	Carbohydrates	Monosaccharides	L-rhamnose utilization	no
SAM23877_RS00510	NZ_CP012382.1	dupl	101732	102034	protein_coding	+	303	SAM23877_0136	WP_053141986.1	100	hypothetical protein	_	_	fig|278992.8.peg.95	hypothetical protein	921196626	_	_	_	_	no
SAM23877_RS00515	NZ_CP012382.1	dupl	102001	103152	protein_coding	-	1152	SAM23877_0137	WP_053125769.1	383	lipase	_	_	fig|278992.8.peg.96	FIG01121861: hypothetical protein	921180238	_	_	_	_	no
SAM23877_RS00520	NZ_CP012382.1	dupl	103214	103762	protein_coding	-	549	SAM23877_0138	WP_053141957.1	182	hypothetical protein	_	_	fig|278992.8.peg.97	hypothetical protein	921196597	_	_	_	_	no
SAM23877_RS00525	NZ_CP012382.1	dupl	104105	104770	protein_coding	+	666	SAM23877_0140	WP_053125771.1	221	hypothetical protein	_	_	fig|278992.8.peg.98	FIG01126735: hypothetical protein	921180240	_	_	_	_	no
SAM23877_RS00530	NZ_CP012382.1	dupl	104867	105925	protein_coding	+	1059	SAM23877_0141	WP_053125772.1	352	aminoglycoside phosphotransferase	_	_	fig|278992.8.peg.99	aminoglycoside phosphotransferase	921180241	_	_	_	_	no
SAM23877_RS00535	NZ_CP012382.1	dupl	106158	106598	protein_coding	+	441	SAM23877_0142	WP_053125774.1	146	glyoxalase	_	_	fig|278992.8.peg.100	Glyoxalase family protein	921180243	_	_	_	_	no
SAM23877_RS00540	NZ_CP012382.1	dupl	107350	107670	protein_coding	+	321	SAM23877_0144	WP_053125776.1	106	hypothetical protein	_	_	fig|278992.8.peg.101	hypothetical protein	921180245	_	_	_	_	no
SAM23877_RS00545	NZ_CP012382.1	dupl	107782	108366	protein_coding	-	585	SAM23877_0145	WP_053125778.1	194	riboflavin biosynthesis protein RibD	_	_	fig|278992.8.peg.102	Bifunctional deaminase-reductase domain protein	921180248	_	_	_	_	no
SAM23877_RS00550	NZ_CP012382.1	dupl	108556	108948	protein_coding	-	393	SAM23877_0146	WP_053125779.1	130	hypothetical protein	_	_	fig|278992.8.peg.103	hypothetical protein	921180249	_	_	_	_	no
SAM23877_RS00555	NZ_CP012382.1	dupl	109061	109639	protein_coding	+	579	SAM23877_0147	WP_053125781.1	192	dienelactone hydrolase	_	_	fig|278992.8.peg.104	Dienelactone hydrolase and related enzymes	921180251	_	_	_	_	no
SAM23877_RS00560	NZ_CP012382.1	dupl	109879	110061	protein_coding	-	183	_	WP_053125783.1	60	hypothetical protein	_	_	fig|278992.8.peg.105	hypothetical protein	921180253	_	_	_	_	no
SAM23877_RS00565	NZ_CP012382.1	dupl	110149	111177	protein_coding	-	1029	SAM23877_0149	WP_053141988.1	342	saccharopine dehydrogenase	_	_	fig|278992.8.peg.106	INTEGRAL MEMBRANE PROTEIN (Rhomboid family)	921196628	_	_	_	_	no
SAM23877_RS00570	NZ_CP012382.1	dupl	111331	112269	protein_coding	+	939	SAM23877_0150	WP_053125785.1	312	AraC family transcriptional regulator	_	_	fig|278992.8.peg.107	Transcriptional regulator containing an amidase domain and an AraC-type DNA-binding HTH domain	921180256	_	_	_	_	no
SAM23877_RS00575	NZ_CP012382.1	dupl	112364	112684	protein_coding	-	321	SAM23877_0151	WP_053125787.1	106	hypothetical protein	_	_	fig|278992.8.peg.108	hypothetical protein	921180258	_	_	_	_	no
SAM23877_RS00580	NZ_CP012382.1	dupl	113110	113280	protein_coding	+	171	SAM23877_0153	WP_053125789.1	56	hydrophobic protein	_	_	fig|278992.8.peg.109	hydrophobic protein	921180260	_	_	_	_	no
SAM23877_RS00585	NZ_CP012382.1	dupl	113612	113908	protein_coding	+	297	SAM23877_0154	WP_053125791.1	98	hypothetical protein	_	_	fig|278992.8.peg.110	hypothetical protein	921180263	_	_	_	_	no
SAM23877_RS00590	NZ_CP012382.1	dupl	113970	114380	protein_coding	+	411	SAM23877_0155	WP_053125793.1	136	hypothetical protein	_	_	fig|278992.8.peg.111	hypothetical protein	921180265	_	_	_	_	no
SAM23877_RS00595	NZ_CP012382.1	dupl	114868	115332	protein_coding	+	465	SAM23877_0156	WP_053125795.1	154	alkylhydroperoxidase	_	_	fig|278992.8.peg.112	4-carboxymuconolactone decarboxylase domain/alkylhydroperoxidase AhpD family core domain protein	921180267	_	_	_	_	no
SAM23877_RS00600	NZ_CP012382.1	dupl	115394	116812	protein_coding	-	1419	SAM23877_0157	WP_053125797.1	472	3-carboxy-cis,cis-muconate cycloisomerase	_	_	fig|278992.8.peg.113	3-carboxy-cis,cis-muconate cycloisomerase (EC 5.5.1.2)	921180269	_	Metabolism of Aromatic Compounds	Metabolism of central aromatic intermediates	Protocatechuate branch of beta-ketoadipate pathway	yes
SAM23877_RS00605	NZ_CP012382.1	dupl	116809	118836	protein_coding	-	2028	SAM23877_0158	WP_053125799.1	675	FAD-binding protein	_	_	fig|278992.8.peg.114	Nitrogen regulatory protein P-II	921180271	_	Nitrogen Metabolism	Nitrogen Metabolism - no subcategory	Ammonia assimilation	no
SAM23877_RS00610	NZ_CP012382.1	dupl	119099	119962	protein_coding	+	864	SAM23877_0159	WP_053125800.1	287	RNA polymerase subunit sigma-70	_	_	fig|278992.8.peg.115	putative RNA polymerase sigma factor	921180272	_	_	_	_	no
SAM23877_RS00615	NZ_CP012382.1	dupl	120316	121539	protein_coding	+	1224	SAM23877_0160	WP_053141990.1	407	acyltransferase	_	_	fig|278992.8.peg.116	FIG01125386: hypothetical protein	921196630	_	_	_	_	no
SAM23877_RS00620	NZ_CP012382.1	dupl	121607	122062	protein_coding	-	456	SAM23877_0161	WP_053125802.1	151	alkylhydroperoxidase	_	_	fig|278992.8.peg.117	alkylhydroperoxidase AhpD	921180274	_	_	_	_	no
SAM23877_RS00625	NZ_CP012382.1	dupl	122132	122683	protein_coding	-	552	SAM23877_0162	WP_053125804.1	183	hypothetical protein	_	_	fig|278992.8.peg.118	hypothetical protein	921180276	_	_	_	_	no
SAM23877_RS00630	NZ_CP012382.1	dupl	122759	123472	protein_coding	-	714	SAM23877_0163	WP_053125806.1	237	dehydrogenase	_	_	fig|278992.8.peg.119	L-fuco-beta-pyranose dehydrogenase (EC 1.1.1.122)	921180278	_	Carbohydrates	Monosaccharides	L-fucose utilization temp	yes
SAM23877_RS00635	NZ_CP012382.1	dupl	123616	126609	protein_coding	+	2994	SAM23877_0164	WP_053125808.1	997	hypothetical protein	_	_	fig|278992.8.peg.120	hypothetical protein	921180281	_	_	_	_	yes
SAM23877_RS00640	NZ_CP012382.1	dupl	126739	127428	protein_coding	+	690	SAM23877_0165	WP_053141992.1	229	hypothetical protein	_	_	fig|278992.8.peg.121	COG2071: predicted glutamine amidotransferases in hypothetical Actinobacterial gene cluster	921196632	_	_	_	_	no
SAM23877_RS00645	NZ_CP012382.1	dupl	127762	129276	protein_coding	-	1515	SAM23877_0166	WP_053125810.1	504	monooxygenase	_	_	fig|278992.8.peg.122	Salicylate hydroxylase (EC 1.14.13.1)	921180283	_	Metabolism of Aromatic Compounds	Peripheral pathways for catabolism of aromatic compounds*Metabolism of central aromatic intermediates	Salicylate and gentisate catabolism*Salicylate ester degradation	no
SAM23877_RS00650	NZ_CP012382.1	dupl	129376	130356	protein_coding	-	981	SAM23877_0167	WP_053125812.1	326	alpha/beta hydrolase	_	_	fig|278992.8.peg.123	alpha/beta hydrolase fold	921180285	_	_	_	_	no
SAM23877_RS00655	NZ_CP012382.1	dupl	130397	131233	protein_coding	-	837	SAM23877_0168	WP_053125814.1	278	NmrA family transcriptional regulator	_	_	fig|278992.8.peg.124	Oxidoreductase	921180287	_	_	_	_	no
SAM23877_RS00660	NZ_CP012382.1	dupl	131374	132834	protein_coding	-	1461	SAM23877_0169	WP_053125816.1	486	monooxygenase	_	_	fig|278992.8.peg.125	Salicylate hydroxylase (EC 1.14.13.1)	921180289	_	Metabolism of Aromatic Compounds	Peripheral pathways for catabolism of aromatic compounds*Metabolism of central aromatic intermediates	Salicylate ester degradation*Salicylate and gentisate catabolism	no
SAM23877_RS00665	NZ_CP012382.1	dupl	134302	135810	protein_coding	-	1509	SAM23877_0171	WP_053125818.1	502	MFS transporter	_	_	fig|278992.8.peg.126	transmembrane efflux protein	921180291	_	_	_	_	no
SAM23877_RS00670	NZ_CP012382.1	dupl	135974	136672	protein_coding	-	699	SAM23877_0172	WP_053125820.1	232	hypothetical protein	_	_	fig|278992.8.peg.127	hypothetical protein	921180293	_	_	_	_	no
SAM23877_RS00675	NZ_CP012382.1	dupl	136844	138409	protein_coding	-	1566	SAM23877_0173	WP_053125822.1	521	transporter	_	_	fig|278992.8.peg.128	putative exporter	921180296	_	_	_	_	no
SAM23877_RS00680	NZ_CP012382.1	dupl	138447	139199	protein_coding	-	753	SAM23877_0174	WP_053125825.1	250	transcriptional regulator	_	_	fig|278992.8.peg.129	Phosphate regulon transcriptional regulatory protein PhoB (SphR)	921180299	_	Phosphorus Metabolism	Phosphorus Metabolism - no subcategory	High affinity phosphate transporter and control of PHO regulon*Phosphate metabolism	no
SAM23877_RS00685	NZ_CP012382.1	dupl	139375	139779	protein_coding	-	405	SAM23877_0175	WP_053125827.1	134	GCN5 family acetyltransferase	_	_	fig|278992.8.peg.130	COG0454: Histone acetyltransferase HPA2 and related acetyltransferases	921180301	_	_	_	_	no
SAM23877_RS00690	NZ_CP012382.1	dupl	139763	141022	protein_coding	-	1260	SAM23877_0176	WP_053141994.1	419	adenylosuccinate lyase	_	_	fig|278992.8.peg.131	Adenylosuccinate lyase (EC 4.3.2.2)	921196634	_	Nucleosides and Nucleotides	Purines	Purine conversions*De Novo Purine Biosynthesis	yes
SAM23877_RS00695	NZ_CP012382.1	dupl	141140	142651	protein_coding	-	1512	SAM23877_0177	WP_053125829.1	503	glutamine synthetase	_	_	fig|278992.8.peg.132	glutamine synthetase family protein	921180303	_	Amino Acids and Derivatives	Glutamine, glutamate, aspartate, asparagine; ammonia assimilation	Glutamine, Glutamate, Aspartate and Asparagine Biosynthesis	no
SAM23877_RS00700	NZ_CP012382.1	dupl	142655	143986	protein_coding	-	1332	SAM23877_0178	WP_053141996.1	443	amidase	_	_	fig|278992.8.peg.133	Aspartyl-tRNA(Asn) amidotransferase subunit A (EC 6.3.5.6) @ Glutamyl-tRNA(Gln) amidotransferase subunit A (EC 6.3.5.7)	921196636	_	Protein Metabolism	Protein biosynthesis	tRNA aminoacylation, Asp and Asn*tRNA aminoacylation, Glu and Gln	no
SAM23877_RS00705	NZ_CP012382.1	dupl	144187	146106	protein_coding	-	1920	SAM23877_0179	WP_053125831.1	639	hypothetical protein	_	_	fig|278992.8.peg.134	hypothetical protein	921180305	_	_	_	_	no
SAM23877_RS00710	NZ_CP012382.1	dupl	146106	146432	protein_coding	-	327	SAM23877_0180	WP_053125832.1	108	4Fe-4S ferredoxin	_	_	fig|278992.8.peg.135	4Fe-4S ferredoxin, iron-sulfur binding	921180307	_	Sulfur Metabolism	Inorganic sulfur assimilation	Inorganic Sulfur Assimilation	no
SAM23877_RS00715	NZ_CP012382.1	dupl	146565	147977	protein_coding	-	1413	SAM23877_0181	WP_053125834.1	470	phosphodiesterase	_	_	fig|278992.8.peg.136	FIG01125970: hypothetical protein	921180311	_	_	_	_	no
SAM23877_RS00720	NZ_CP012382.1	dupl	147974	149146	protein_coding	-	1173	SAM23877_0182	WP_053125836.1	390	xylose isomerase	_	_	fig|278992.8.peg.137	FIG01121281: hypothetical protein	921180313	_	_	_	_	no
SAM23877_RS00725	NZ_CP012382.1	dupl	149150	150025	protein_coding	-	876	SAM23877_0183	WP_053125838.1	291	hydrolase TatD	_	_	fig|278992.8.peg.138	FIG01123606: hypothetical protein	921180315	_	_	_	_	no
SAM23877_RS00730	NZ_CP012382.1	dupl	150028	150627	protein_coding	-	600	SAM23877_0184	WP_053125840.1	199	sugar phosphate isomerase	_	_	fig|278992.8.peg.139	FIG01125629: hypothetical protein	921180317	_	_	_	_	no
SAM23877_RS00735	NZ_CP012382.1	dupl	150624	151469	protein_coding	-	846	SAM23877_0185	WP_053125842.1	281	xylose isomerase	_	_	fig|278992.8.peg.140	FIG01126280: hypothetical protein	921180319	_	_	_	_	no
SAM23877_RS00740	NZ_CP012382.1	dupl	151466	152443	protein_coding	-	978	SAM23877_0186	WP_053125844.1	325	prenyltransferase	_	_	fig|278992.8.peg.141	FIG01127348: hypothetical protein	921180321	_	_	_	_	no
SAM23877_RS00745	NZ_CP012382.1	dupl	152440	153570	protein_coding	-	1131	SAM23877_0187	WP_053125846.1	376	myo-inositol-1-phosphate synthase	_	_	fig|278992.8.peg.142	Inositol-1-phosphate synthase (EC 5.5.1.4)	921180323	_	_	_	_	yes
SAM23877_RS00750	NZ_CP012382.1	dupl	153813	154928	protein_coding	-	1116	SAM23877_0188	WP_053125848.1	371	hypothetical protein	_	_	fig|278992.8.peg.143	hypothetical protein	921180325	_	_	_	_	no
SAM23877_RS00755	NZ_CP012382.1	dupl	155301	156272	protein_coding	+	972	SAM23877_0189	WP_053141998.1	323	putative O-methyltransferase AlpH	Type II PKS	Alpomycin/Kinamycin	fig|278992.8.peg.144	hydroxyneurosporene methyltransferase	921196638	_	_	_	_	no
SAM23877_RS00760	NZ_CP012382.1	dupl	157257	158783	protein_coding	-	1527	SAM23877_0190	WP_053125853.1	508	monooxygenase AlpG	Type II PKS	Alpomycin/Kinamycin	fig|278992.8.peg.145	Salicylate hydroxylase (EC 1.14.13.1)	921180330	_	Metabolism of Aromatic Compounds	Metabolism of central aromatic intermediates*Peripheral pathways for catabolism of aromatic compounds	Salicylate ester degradation*Salicylate and gentisate catabolism	no
SAM23877_RS00765	NZ_CP012382.1	dupl	158891	160366	protein_coding	-	1476	SAM23877_0191	WP_053125856.1	491	oxidoreductase AlpF	Type II PKS	Alpomycin/Kinamycin	fig|278992.8.peg.146	Salicylate hydroxylase (EC 1.14.13.1)	921180333	_	Metabolism of Aromatic Compounds	Metabolism of central aromatic intermediates*Peripheral pathways for catabolism of aromatic compounds	Salicylate ester degradation*Salicylate and gentisate catabolism	no
SAM23877_RS00770	NZ_CP012382.1	dupl	160370	161314	protein_coding	-	945	SAM23877_0192	WP_053125858.1	314	putative bifunctional cyclase/dehydratase AlpE	Type II PKS	Alpomycin/Kinamycin	fig|278992.8.peg.147	Aromatase	921180335	_	_	_	_	no
SAM23877_RS00775	NZ_CP012382.1	dupl	161367	162155	protein_coding	-	789	SAM23877_0193	WP_053125862.1	262	ketoacyl reductase AlpD	Type II PKS	Alpomycin/Kinamycin	fig|278992.8.peg.148	Acetoacetyl-CoA reductase (EC 1.1.1.36)	921180339	_	Fatty Acids, Lipids, and Isoprenoids*Carbohydrates	Fatty Acids, Lipids, and Isoprenoids - no subcategory*Central carbohydrate metabolism*Fermentation	Polyhydroxybutyrate metabolism*Ethylmalonyl-CoA pathway of C2 assimilation, GJO*Acetyl-CoA fermentation to Butyrate	no
SAM23877_RS00780	NZ_CP012382.1	dupl	162168	162437	protein_coding	-	270	SAM23877_0194	WP_053125866.1	89	acyl carrieri protein AlpC	Type II PKS	Alpomycin/Kinamycin	fig|278992.8.peg.149	Acyl carrier protein	921180344	_	Fatty Acids, Lipids, and Isoprenoids	Phospholipids*Fatty acids	Fatty Acid Biosynthesis FASII*Glycerolipid and Glycerophospholipid Metabolism in Bacteria	no
SAM23877_RS00785	NZ_CP012382.1	dupl	162506	163717	protein_coding	-	1212	SAM23877_0195	WP_053125868.1	403	polyketide chain length factor AlpB	Type II PKS	Alpomycin/Kinamycin	fig|278992.8.peg.150	Polyketide chain length factor WhiE-CLF paralog	921180346	_	Dormancy and Sporulation	Dormancy and Sporulation - no subcategory	Spore pigment biosynthetic cluster in Actinomycetes	no
SAM23877_RS00790	NZ_CP012382.1	dupl	163714	164985	protein_coding	-	1272	SAM23877_0196	WP_053125871.1	423	polyketide beta-ketoacyl synthase AlpA	Type II PKS	Alpomycin/Kinamycin	fig|278992.8.peg.151	Polyketide beta-ketoacyl synthase WhiE-KS paralog	921180349	_	Dormancy and Sporulation	Dormancy and Sporulation - no subcategory	Spore pigment biosynthetic cluster in Actinomycetes	no
SAM23877_RS00795	NZ_CP012382.1	dupl	164982	165311	protein_coding	-	330	SAM23877_0197	WP_053125873.1	109	cyclase AlpI	Type II PKS	Alpomycin/Kinamycin	fig|278992.8.peg.152	Polyketide cyclase WhiE VII	921180351	_	Dormancy and Sporulation	Dormancy and Sporulation - no subcategory	Spore pigment biosynthetic cluster in Actinomycetes	no
SAM23877_RS00800	NZ_CP012382.1	dupl	165597	166295	protein_coding	-	699	SAM23877_0198	WP_053125875.1	232	anthrone monooxygenase AlpJ	Type II PKS	Alpomycin/Kinamycin	fig|278992.8.peg.153	Anthrone monooxygenase	921180353	_	_	_	_	no
SAM23877_RS00805	NZ_CP012382.1	dupl	166508	167983	protein_coding	-	1476	SAM23877_0199	WP_053125877.1	491	monooxygenase AlpK	Type II PKS	Alpomycin/Kinamycin	fig|278992.8.peg.154	Salicylate hydroxylase (EC 1.14.13.1)	921180355	_	Metabolism of Aromatic Compounds	Peripheral pathways for catabolism of aromatic compounds*Metabolism of central aromatic intermediates	Salicylate and gentisate catabolism*Salicylate ester degradation	no
SAM23877_RS00810	NZ_CP012382.1	dupl	168238	168660	protein_coding	+	423	SAM23877_0200	WP_053142000.1	140	JadX-like protein AlpL	Type II PKS	Alpomycin/Kinamycin	fig|278992.8.peg.155	hypothetical protein	921196640	_	_	_	_	no
SAM23877_RS00815	NZ_CP012382.1	dupl	169018	169437	protein_coding	-	420	SAM23877_0201	WP_053125879.1	139	pyridoxamine 5'-phosphate oxidase	Type II PKS	Alpomycin/Kinamycin	fig|278992.8.peg.156	FIG01134889: hypothetical protein	921180357	_	_	_	_	no
SAM23877_RS00820	NZ_CP012382.1	dupl	169858	171381	protein_coding	-	1524	SAM23877_0202	WP_053125881.1	507	peptide synthase condensation domain AlpM	Type II PKS	Alpomycin/Kinamycin	fig|278992.8.peg.157	Siderophore biosynthesis non-ribosomal peptide synthetase modules @ Bacillibactin synthetase component F (EC 2.7.7.-)	921180359	_	Iron acquisition and metabolism	Siderophores	Siderophore assembly kit	no
SAM23877_RS00825	NZ_CP012382.1	dupl	171611	172420	protein_coding	-	810	SAM23877_0203	WP_053125884.1	269	putative phosphopantetheinyl transferase AlpN	Type II PKS	Alpomycin/Kinamycin	fig|278992.8.peg.158	thiamine biosynthesis protein ThiF	921180362	_	_	_	_	no
SAM23877_RS00830	NZ_CP012382.1	dupl	172692	174515	protein_coding	-	1824	SAM23877_0204	WP_053125886.1	607	acyl-CoA dehydrogenase AlpO	Type II PKS	Alpomycin/Kinamycin	fig|278992.8.peg.159	Butyryl-CoA dehydrogenase (EC 1.3.99.2)	921180364	_	_	_	_	no
SAM23877_RS00835	NZ_CP012382.1	dupl	174512	175432	protein_coding	-	921	SAM23877_0205	WP_053125888.1	306	cyclase/aromatase AlpP	Type II PKS	Alpomycin/Kinamycin	fig|278992.8.peg.160	Aromatase	921180366	_	_	_	_	no
SAM23877_RS00840	NZ_CP012382.1	dupl	175743	175985	protein_coding	+	243	SAM23877_0206	WP_053125890.1	80	hypothetical protein	Type II PKS	Alpomycin/Kinamycin	fig|278992.8.peg.161	hypothetical protein	921180368	_	_	_	_	no
SAM23877_RS00845	NZ_CP012382.1	dupl	176498	177694	protein_coding	-	1197	SAM23877_0207	WP_053142002.1	398	polyketide chain length factor AlpQ	Type II PKS	Alpomycin/Kinamycin	fig|278992.8.peg.162	Polyketide chain length factor WhiE-CLF paralog	921196642	_	Dormancy and Sporulation	Dormancy and Sporulation - no subcategory	Spore pigment biosynthetic cluster in Actinomycetes	no
SAM23877_RS00850	NZ_CP012382.1	dupl	177763	179034	protein_coding	-	1272	SAM23877_0208	WP_053125893.1	423	polyketide beta-ketoacyl synthase AlpR	Type II PKS	Alpomycin/Kinamycin	fig|278992.8.peg.163	Polyketide beta-ketoacyl synthase WhiE-KS paralog	921180371	_	Dormancy and Sporulation	Dormancy and Sporulation - no subcategory	Spore pigment biosynthetic cluster in Actinomycetes	no
SAM23877_RS00855	NZ_CP012382.1	dupl	179031	179810	protein_coding	-	780	SAM23877_0209	WP_053125898.1	259	putative thioesterase AlpS	Type II PKS	Alpomycin/Kinamycin	fig|278992.8.peg.164	hypothetical protein	921180376	_	_	_	_	no
SAM23877_RS00860	NZ_CP012382.1	dupl	180170	180991	protein_coding	-	822	SAM23877_0210	WP_053125900.1	273	SARP family pathway specific regulatory protein AlpT	Type II PKS	Alpomycin/Kinamycin	fig|278992.8.peg.165	Regulatory protein dnrI	921180378	_	_	_	_	no
SAM23877_RS00865	NZ_CP012382.1	dupl	181818	182876	protein_coding	+	1059	SAM23877_0211	WP_053125903.1	352	SARP family pathway specific regulatory protein AlpU	Type II PKS	Alpomycin/Kinamycin	fig|278992.8.peg.166	hypothetical protein	921180382	_	_	_	_	no
SAM23877_RS00870	NZ_CP012382.1	dupl	182893	183732	protein_coding	-	840	SAM23877_0212	WP_053125904.1	279	SARP family pathway specific regulatory protein AlpV	Type II PKS	Alpomycin/Kinamycin	fig|278992.8.peg.167	hypothetical protein	921180383	_	_	_	_	no
SAM23877_RS00875	NZ_CP012382.1	dupl	184142	184834	protein_coding	-	693	SAM23877_0213	WP_053125906.1	230	TetR-family transcriptional regulator AlpW	Type II PKS	Alpomycin/Kinamycin	fig|278992.8.peg.168	FIG01121841: hypothetical protein	921180385	_	_	_	_	no
SAM23877_RS00880	NZ_CP012382.1	dupl	184847	186439	protein_coding	-	1593	SAM23877_0214	WP_053125907.1	530	putative carboxyltransferase AlpX	Type II PKS	Alpomycin/Kinamycin	fig|278992.8.peg.169	Acetyl-coenzyme A carboxyl transferase alpha chain (EC 6.4.1.2) / Acetyl-coenzyme A carboxyl transferase beta chain (EC 6.4.1.2); Propionyl-CoA carboxylase beta chain (EC 6.4.1.3)	921180386	_	Fatty Acids, Lipids, and Isoprenoids*Virulence, Disease and Defense	Fatty acids*Invasion and intracellular resistance	Mycobacterium virulence operon involved in fatty acids biosynthesis*Fatty Acid Biosynthesis FASII	yes
SAM23877_RS00885	NZ_CP012382.1	dupl	186572	186802	protein_coding	-	231	SAM23877_0215	WP_053125910.1	76	SimX2-like protein AlpY	Type II PKS	Alpomycin/Kinamycin	fig|278992.8.peg.170	hypothetical protein	921180389	_	_	_	_	no
SAM23877_RS00890	NZ_CP012382.1	dupl	188177	188890	protein_coding	-	714	SAM23877_0216	WP_053125912.1	237	TetR-family transcriptional regulator - member of the gamma-butyrolactone binding protein family AlpZ	Type II PKS	Alpomycin/Kinamycin	fig|278992.8.peg.171	FIG01121841: hypothetical protein	921180391	_	_	_	_	no
SAM23877_RS00895	NZ_CP012382.1	dupl	189812	190351	protein_coding	+	540	SAM23877_0218	WP_053125913.1	179	acetyltransferase	_	_	fig|278992.8.peg.172	acetyltransferase	921180392	_	_	_	_	no
SAM23877_RS00900	NZ_CP012382.1	dupl	191019	191645	protein_coding	-	627	SAM23877_0220	WP_053125915.1	208	TetR family transcriptional regulator	_	_	fig|278992.8.peg.173	TetR family transcriptional regulator	921180395	_	_	_	_	no
SAM23877_RS00905	NZ_CP012382.1	dupl	191787	192737	protein_coding	+	951	SAM23877_0221	WP_053125918.1	316	alpha/beta hydrolase	_	_	fig|278992.8.peg.174	FIG01128321: hypothetical protein	921180399	_	_	_	_	no
SAM23877_RS00910	NZ_CP012382.1	dupl	193152	193631	protein_coding	-	480	SAM23877_0224	WP_053125920.1	159	diadenosine tetraphosphate hydrolase	_	_	fig|278992.8.peg.175	diadenosine tetraphosphate hydrolase	921180401	_	_	_	_	no
SAM23877_RS00915	NZ_CP012382.1	dupl	194100	194501	protein_coding	-	402	SAM23877_0225	WP_053125922.1	133	endoribonuclease L-PSP	_	_	fig|278992.8.peg.176	RidA/YER057c/UK114 superfamily, group 7, YjgH-like protein	921180403	_	_	_	_	no
SAM23877_RS00920	NZ_CP012382.1	dupl	194606	194989	protein_coding	+	384	SAM23877_0226	WP_053125924.1	127	HxlR family transcriptional regulator	_	_	fig|278992.8.peg.177	Transcriptional regulator, HxlR family	921180405	_	_	_	_	no
SAM23877_RS00925	NZ_CP012382.1	dupl	195871	196275	protein_coding	+	405	SAM23877_0227	WP_053125927.1	134	growth inhibitor PemK	_	_	fig|278992.8.peg.178	growth inhibitor PemK	921180408	_	_	_	_	no
SAM23877_RS00930	NZ_CP012382.1	dupl	196453	196959	protein_coding	-	507	SAM23877_0228	WP_053125929.1	168	hypothetical protein	_	_	fig|278992.8.peg.179	hypothetical protein	921180410	_	_	_	_	no
SAM23877_RS00935	NZ_CP012382.1	dupl	197083	197326	pseudogene	-	244	partial;pseudo;SAM23877_0229	_	_	_	_	_	_	_	_	_	_	_	_	no
SAM23877_RS00940	NZ_CP012382.1	dupl	198109	199338	pseudogene	-	1230	partial;pseudo;SAM23877_0230	_	_	_	_	_	_	_	_	_	_	_	_	no
SAM23877_RS00945	NZ_CP012382.1	dupl	201571	202698	protein_coding	+	1128	SAM23877_0232	WP_053125931.1	375	hypothetical protein	_	_	fig|278992.8.peg.180	A-factor biosynthesis protein AfsA	921180412	_	_	_	_	no
SAM23877_RS00950	NZ_CP012382.1	_	203059	203670	protein_coding	-	612	SAM23877_0233	WP_053125933.1	203	transposase	_	_	fig|278992.8.peg.181	putative transposase	921180414	_	_	_	_	no
SAM23877_RS00955	NZ_CP012382.1	_	203595	203885	protein_coding	-	291	SAM23877_0234	WP_053125934.1	96	transposase	_	_	fig|278992.8.peg.182	Mobile element protein	921180415	_	_	_	_	no
SAM23877_RS00960	NZ_CP012382.1	_	203985	204614	protein_coding	+	630	SAM23877_0235	WP_053125938.1	209	methyltransferase	_	_	fig|278992.8.peg.183	putative methyltransferase	921180420	_	_	_	_	no
SAM23877_RS00965	NZ_CP012382.1	_	204965	205300	protein_coding	+	336	SAM23877_0236	WP_053125940.1	111	hypothetical protein	_	_	fig|278992.8.peg.184	4Fe-4S ferredoxin, iron-sulfur binding	921180422	_	Sulfur Metabolism	Inorganic sulfur assimilation	Inorganic Sulfur Assimilation	no
SAM23877_RS00970	NZ_CP012382.1	_	206983	208503	protein_coding	+	1521	SAM23877_0239	WP_053125942.1	506	D-alanine glycine permease	_	_	fig|278992.8.peg.185	Na(+)-linked D-alanine glycine permease	921180424	_	_	_	_	yes
SAM23877_RS00975	NZ_CP012382.1	_	209666	210913	protein_coding	-	1248	SAM23877_0242	WP_053125944.1	415	peptidase	_	_	fig|278992.8.peg.186	sodium/hydrogen exchanger	921180426	_	_	_	_	no
SAM23877_RS00980	NZ_CP012382.1	_	211099	211431	protein_coding	-	333	SAM23877_0243	WP_053125947.1	110	hypothetical protein	_	_	fig|278992.8.peg.187	hypothetical protein	921180429	_	_	_	_	no
SAM23877_RS00985	NZ_CP012382.1	_	211497	213153	pseudogene	-	1657	partial;pseudo	_	_	_	_	_	_	_	_	_	_	_	_	no
SAM23877_RS00990	NZ_CP012382.1	_	213290	213859	protein_coding	-	570	SAM23877_0247	WP_053125948.1	189	electron transporter	_	_	fig|278992.8.peg.188	secreted protein	921180430	_	_	_	_	no
SAM23877_RS00995	NZ_CP012382.1	_	214277	214940	pseudogene	-	664	pseudo	_	_	_	_	_	_	_	_	_	_	_	_	no
SAM23877_RS01000	NZ_CP012382.1	_	215204	216040	protein_coding	+	837	SAM23877_0249	WP_053125950.1	278	hydrolase	_	_	fig|278992.8.peg.189	probable hydrolase	921180432	_	_	_	_	no
SAM23877_RS01005	NZ_CP012382.1	_	216030	216281	protein_coding	-	252	SAM23877_0250	WP_053125952.1	83	hypothetical protein	_	_	fig|278992.8.peg.190	hypothetical protein	921180434	_	_	_	_	no
SAM23877_RS01010	NZ_CP012382.1	_	216370	216570	protein_coding	-	201	SAM23877_0251	WP_053125955.1	66	hypothetical protein	_	_	fig|278992.8.peg.191	hypothetical protein	921180437	_	_	_	_	no
SAM23877_RS01015	NZ_CP012382.1	_	217059	217892	protein_coding	-	834	SAM23877_0253	WP_053125957.1	277	hypothetical protein	_	_	fig|278992.8.peg.192	hypothetical protein	921180440	_	_	_	_	no
SAM23877_RS01020	NZ_CP012382.1	_	217873	218781	protein_coding	-	909	SAM23877_0254	WP_053125959.1	302	aldo/keto reductase	_	_	fig|278992.8.peg.193	putative protein	921180442	_	_	_	_	no
SAM23877_RS01025	NZ_CP012382.1	_	218778	219725	pseudogene	-	948	partial;pseudo;SAM23877_0255	_	_	_	_	_	_	_	_	_	_	_	_	no
SAM23877_RS01030	NZ_CP012382.1	_	219925	220200	protein_coding	+	276	SAM23877_0256	WP_053125961.1	91	hypothetical protein	_	_	fig|278992.8.peg.194	hypothetical protein	921180444	_	_	_	_	no
SAM23877_RS01035	NZ_CP012382.1	_	220424	220969	protein_coding	-	546	SAM23877_0257	WP_053142004.1	181	flavoprotein	_	_	fig|278992.8.peg.195	Phosphopantothenoylcysteine decarboxylase (EC 4.1.1.36) homolog	921196644	_	_	_	_	no
SAM23877_RS01040	NZ_CP012382.1	_	221092	222279	protein_coding	+	1188	SAM23877_0258	WP_053125963.1	395	DNA-binding protein	_	_	fig|278992.8.peg.196	FIG01126469: hypothetical protein	921180446	_	_	_	_	no
SAM23877_RS01045	NZ_CP012382.1	_	222817	223161	protein_coding	+	345	SAM23877_0259	WP_053142006.1	114	hypothetical protein	_	_	fig|278992.8.peg.197	Signal transduction histidine kinase	921196646	_	_	_	_	no
SAM23877_RS01050	NZ_CP012382.1	_	223203	223580	protein_coding	-	378	SAM23877_0260	WP_053125965.1	125	hypothetical protein	_	_	fig|278992.8.peg.198	hypothetical protein	921180449	_	_	_	_	no
SAM23877_RS01055	NZ_CP012382.1	_	223610	224308	protein_coding	+	699	SAM23877_0261	WP_053125966.1	232	hypothetical protein	_	_	fig|278992.8.peg.199	Phage protein	921180450	_	_	_	_	no
SAM23877_RS01060	NZ_CP012382.1	_	224586	225029	protein_coding	+	444	SAM23877_0262	WP_053125967.1	147	hypothetical protein	_	_	fig|278992.8.peg.200	Cys-tRNA(Pro) deacylase YbaK	921180451	_	Protein Metabolism	Protein biosynthesis	tRNA aminoacylation, Pro	no
SAM23877_RS01065	NZ_CP012382.1	_	225155	226015	pseudogene	+	861	pseudo	_	_	_	_	_	_	_	_	_	_	_	_	no
SAM23877_RS01070	NZ_CP012382.1	_	226037	227176	protein_coding	+	1140	SAM23877_0265	WP_053125969.1	379	protein-L-isoaspartate(D-aspartate) O-methyltransferase	_	_	fig|278992.8.peg.201	Protein-L-isoaspartate O-methyltransferase (EC 2.1.1.77)	921180453	_	Protein Metabolism*Secondary Metabolism*Membrane Transport	Protein processing and modification*Secondary Metabolism - no subcategory*Membrane Transport - no subcategory	Ton and Tol transport systems*Lanthionine Synthetases*Protein-L-isoaspartate O-methyltransferase	no
SAM23877_RS01075	NZ_CP012382.1	_	227365	227904	protein_coding	+	540	SAM23877_0266	WP_053125971.1	179	hypothetical protein	_	_	fig|278992.8.peg.202	hypothetical protein	921180456	_	_	_	_	no
SAM23877_RS01080	NZ_CP012382.1	_	227822	228754	protein_coding	-	933	SAM23877_0267	WP_053125973.1	310	transposase	_	_	fig|278992.8.peg.203	Mobile element protein	921180458	_	_	_	_	no
SAM23877_RS01085	NZ_CP012382.1	_	228924	229181	protein_coding	+	258	SAM23877_0268	WP_053125976.1	85	hypothetical protein	_	_	fig|278992.8.peg.204	hypothetical protein	921180461	_	_	_	_	no
SAM23877_RS01090	NZ_CP012382.1	_	229597	229812	protein_coding	+	216	_	WP_053125978.1	71	hypothetical protein	_	_	fig|278992.8.peg.205	hypothetical protein	921180463	_	_	_	_	no
SAM23877_RS01095	NZ_CP012382.1	_	229794	230630	protein_coding	-	837	SAM23877_0269	WP_053125980.1	278	hypothetical protein	_	_	fig|278992.8.peg.206	FIG01122717: hypothetical protein	921180465	_	_	_	_	no
SAM23877_RS01100	NZ_CP012382.1	_	230790	231701	protein_coding	+	912	SAM23877_0270	WP_053125982.1	303	LysR family transcriptional regulator	_	_	fig|278992.8.peg.207	Aromatic hydrocarbon utilization transcriptional regulator CatR (LysR family)	921180467	_	Regulation and Cell signaling	Regulation and Cell signaling - no subcategory	DNA-binding regulatory proteins, strays	no
SAM23877_RS01105	NZ_CP012382.1	_	232418	233908	protein_coding	-	1491	SAM23877_0271	WP_053125984.1	496	carboxylesterase	_	_	fig|278992.8.peg.208	carboxylesterase, type B	921180469	_	_	_	_	no
SAM23877_RS01110	NZ_CP012382.1	_	233931	234842	protein_coding	-	912	SAM23877_0272	WP_053125987.1	303	beta-lactamase	_	_	fig|278992.8.peg.209	metallo-beta-lactamase family protein, putative	921180472	_	_	_	_	no
SAM23877_RS01115	NZ_CP012382.1	_	235024	237849	protein_coding	+	2826	SAM23877_0273	WP_053125989.1	941	LuxR family transcriptional regulator	_	_	fig|278992.8.peg.210	FIG01134847: hypothetical protein	921180474	_	_	_	_	no
SAM23877_RS01120	NZ_CP012382.1	_	237852	238097	protein_coding	+	246	SAM23877_0274	WP_053125992.1	81	hypothetical protein	_	_	fig|278992.8.peg.211	hypothetical protein	921180477	_	_	_	_	no
SAM23877_RS01125	NZ_CP012382.1	_	238405	238587	protein_coding	-	183	SAM23877_0275	WP_053125994.1	60	hypothetical protein	_	_	fig|278992.8.peg.212	hypothetical protein	921180480	_	_	_	_	no
SAM23877_RS01130	NZ_CP012382.1	_	238820	239871	pseudogene	+	1052	pseudo;SAM23877_0276	_	_	_	_	_	_	_	_	_	_	_	_	no
SAM23877_RS01135	NZ_CP012382.1	_	239877	240317	protein_coding	-	441	SAM23877_0278	WP_053142008.1	146	hypothetical protein	_	_	fig|278992.8.peg.213	hypothetical protein	921196648	_	_	_	_	no
SAM23877_RS01140	NZ_CP012382.1	_	240466	240933	protein_coding	+	468	SAM23877_0279	WP_053125996.1	155	transposase	_	_	fig|278992.8.peg.214	Mobile element protein	921180482	_	_	_	_	no
SAM23877_RS01145	NZ_CP012382.1	_	241511	243598	protein_coding	+	2088	SAM23877_0280	WP_053125998.1	695	hypothetical protein	_	_	fig|278992.8.peg.215	hypothetical protein	921180484	_	_	_	_	no
SAM23877_RS01150	NZ_CP012382.1	_	243780	244097	protein_coding	-	318	_	WP_053126000.1	105	hypothetical protein	_	_	fig|278992.8.peg.216	hypothetical protein	921180486	_	_	_	_	no
SAM23877_RS01155	NZ_CP012382.1	_	244158	244535	protein_coding	+	378	SAM23877_0282	WP_053126002.1	125	hypothetical protein	_	_	fig|278992.8.peg.217	hypothetical protein	921180488	_	_	_	_	no
SAM23877_RS01160	NZ_CP012382.1	_	244625	244849	protein_coding	-	225	SAM23877_0283	WP_053126004.1	74	hypothetical protein	_	_	fig|278992.8.peg.218	hypothetical protein	921180490	_	_	_	_	no
SAM23877_RS01165	NZ_CP012382.1	_	245283	245897	protein_coding	-	615	SAM23877_0285	WP_053142011.1	204	hypothetical protein	_	_	fig|278992.8.peg.219	hypothetical protein	921196651	_	_	_	_	no
SAM23877_RS01170	NZ_CP012382.1	_	246264	246676	pseudogene	+	413	pseudo;SAM23877_0287	_	_	_	_	_	_	_	_	_	_	_	_	no
SAM23877_RS01175	NZ_CP012382.1	_	246992	247354	protein_coding	-	363	SAM23877_0288	WP_053126007.1	120	hypothetical protein	_	_	fig|278992.8.peg.220	hypothetical protein	921180494	_	_	_	_	no
SAM23877_RS01180	NZ_CP012382.1	_	248553	249092	protein_coding	+	540	SAM23877_0290	WP_053126011.1	179	transposase	_	_	fig|278992.8.peg.221	Mobile element protein	921180499	_	_	_	_	no
SAM23877_RS01185	NZ_CP012382.1	_	249089	249619	protein_coding	+	531	SAM23877_0291	WP_053142013.1	176	DDE endonuclease	_	_	fig|278992.8.peg.222	putative transposase	921196653	_	_	_	_	no
SAM23877_RS01190	NZ_CP012382.1	_	249743	250291	pseudogene	-	549	pseudo;SAM23877_0293	_	_	_	_	_	_	_	_	_	_	_	_	no
SAM23877_RS01195	NZ_CP012382.1	_	250288	250827	protein_coding	-	540	SAM23877_0294	WP_053126014.1	179	transposase	_	_	fig|278992.8.peg.223	putative transposase	921180502	_	_	_	_	no
SAM23877_RS01200	NZ_CP012382.1	_	251091	251426	protein_coding	-	336	SAM23877_0295	WP_053126016.1	111	hypothetical protein	_	_	fig|278992.8.peg.224	hypothetical protein	921180505	_	_	_	_	no
SAM23877_RS01205	NZ_CP012382.1	_	251948	252796	protein_coding	+	849	SAM23877_0296	WP_053142015.1	282	short-chain dehydrogenase	_	_	fig|278992.8.peg.225	3-oxoacyl-[acyl-carrier protein] reductase (EC 1.1.1.100)	921196655	_	Fatty Acids, Lipids, and Isoprenoids	Fatty acids	Fatty Acid Biosynthesis FASII	yes
SAM23877_RS01210	NZ_CP012382.1	_	253047	253814	protein_coding	-	768	SAM23877_0297	WP_053126018.1	255	transposase	_	_	fig|278992.8.peg.226	Mobile element protein	921180507	_	_	_	_	no
SAM23877_RS01215	NZ_CP012382.1	_	254066	254533	protein_coding	+	468	SAM23877_0298	WP_053126020.1	155	transposase	_	_	fig|278992.8.peg.227	transcriptional regulator	921180509	_	_	_	_	no
SAM23877_RS01220	NZ_CP012382.1	_	254768	255682	protein_coding	-	915	SAM23877_0300	WP_053126021.1	304	NmrA family protein	_	_	fig|278992.8.peg.228	NmrA family protein	921180510	_	_	_	_	no
SAM23877_RS01225	NZ_CP012382.1	_	255782	256393	protein_coding	+	612	SAM23877_0301	WP_053126023.1	203	TetR family transcriptional regulator	_	_	fig|278992.8.peg.229	FIG01126864: hypothetical protein	921180512	_	_	_	_	no
SAM23877_RS01230	NZ_CP012382.1	_	257014	258291	protein_coding	-	1278	SAM23877_0304	WP_053126025.1	425	hypothetical protein	_	_	fig|278992.8.peg.230	hypothetical protein	921180514	_	_	_	_	no
SAM23877_RS01235	NZ_CP012382.1	_	258327	258774	pseudogene	-	448	partial;pseudo	_	_	_	_	_	_	_	_	_	_	_	_	no
SAM23877_RS01240	NZ_CP012382.1	_	259223	259777	protein_coding	+	555	SAM23877_0305	WP_053126028.1	184	hypothetical protein	_	_	fig|278992.8.peg.231	hypothetical protein; putative signal peptide	921180517	_	_	_	_	no
SAM23877_RS01245	NZ_CP012382.1	_	259834	260046	protein_coding	+	213	SAM23877_0306	WP_053126029.1	70	hypothetical protein	_	_	fig|278992.8.peg.232	hypothetical protein	921180518	_	_	_	_	no
SAM23877_RS01250	NZ_CP012382.1	_	261372	261980	protein_coding	+	609	SAM23877_0308	WP_053126031.1	202	6-phospho 3-hexuloisomerase	_	_	fig|278992.8.peg.233	6-phospho-3-hexuloisomerase	921180520	_	Carbohydrates	One-carbon Metabolism	Formaldehyde assimilation: Ribulose monophosphate pathway	yes
SAM23877_RS01255	NZ_CP012382.1	_	262040	262783	protein_coding	+	744	SAM23877_0309	WP_053126033.1	247	hypothetical protein	_	_	fig|278992.8.peg.234	Triosephosphate isomerase (EC 5.3.1.1)	921180522	_	Carbohydrates	Central carbohydrate metabolism	Glycolysis and Gluconeogenesis	yes
SAM23877_RS01260	NZ_CP012382.1	_	263430	264212	protein_coding	+	783	SAM23877_0310	WP_053126035.1	260	hypothetical protein	_	_	fig|278992.8.peg.235	hypothetical protein	921180524	_	_	_	_	no
SAM23877_RS01265	NZ_CP012382.1	_	264695	265132	protein_coding	+	438	SAM23877_0311	WP_053126037.1	145	hypothetical protein	_	_	fig|278992.8.peg.236	hypothetical protein	921180526	_	_	_	_	no
SAM23877_RS01270	NZ_CP012382.1	_	265561	265982	pseudogene	-	422	partial;pseudo	_	_	_	_	_	_	_	_	_	_	_	_	no
SAM23877_RS01275	NZ_CP012382.1	_	266055	267173	protein_coding	+	1119	SAM23877_0313	WP_053126039.1	372	hypothetical protein	_	_	fig|278992.8.peg.237	hypothetical protein	921180528	_	_	_	_	no
SAM23877_RS01280	NZ_CP012382.1	_	267216	268472	protein_coding	-	1257	SAM23877_0314	WP_053142018.1	418	MFS transporter	_	_	fig|278992.8.peg.238	Tetracycline resistance protein	921196658	_	_	_	_	no
SAM23877_RS01285	NZ_CP012382.1	_	268663	269763	protein_coding	-	1101	SAM23877_0315	WP_053126041.1	366	alkanal monooxygenase	_	_	fig|278992.8.peg.239	putative LuxAB-like protein (oxygenase)	921180530	_	_	_	_	no
SAM23877_RS01290	NZ_CP012382.1	_	269865	270617	protein_coding	-	753	SAM23877_0316	WP_053126043.1	250	Zn-dependent hydrolase	_	_	fig|278992.8.peg.240	FIG01135548: hypothetical protein	921180533	_	_	_	_	no
SAM23877_RS01295	NZ_CP012382.1	_	270692	271336	protein_coding	+	645	SAM23877_0317	WP_053126045.1	214	hypothetical protein	_	_	fig|278992.8.peg.241	hypothetical protein	921180535	_	_	_	_	no
SAM23877_RS01300	NZ_CP012382.1	_	271480	272085	protein_coding	+	606	SAM23877_0318	WP_053126047.1	201	metallo-beta-lactamase	_	_	fig|278992.8.peg.242	Uncharacterized protein MJ0296	921180537	_	_	_	_	no
SAM23877_RS01305	NZ_CP012382.1	_	272732	274198	protein_coding	-	1467	SAM23877_0320	WP_053126049.1	488	glycosyl hydrolase	_	_	fig|278992.8.peg.243	Sucrose-6-phosphate hydrolase (EC 3.2.1.B3)	921180539	_	_	_	_	no
SAM23877_RS01310	NZ_CP012382.1	_	274275	275147	protein_coding	-	873	SAM23877_0321	WP_053126051.1	290	sugar ABC transporter permease	_	_	fig|278992.8.peg.244	Glycerol-3-phosphate ABC transporter, permease protein UgpE (TC 3.A.1.1.3)	921180541	_	Carbohydrates	Sugar alcohols	Glycerol and Glycerol-3-phosphate Uptake and Utilization	no
SAM23877_RS01315	NZ_CP012382.1	_	275149	276084	protein_coding	-	936	SAM23877_0322	WP_053126053.1	311	ABC transporter permease	_	_	fig|278992.8.peg.245	Multiple sugar ABC transporter, membrane-spanning permease protein MsmF	921180543	_	Carbohydrates	Di- and oligosaccharides	Fructooligosaccharides(FOS) and Raffinose Utilization	yes
SAM23877_RS01320	NZ_CP012382.1	_	276150	277454	protein_coding	-	1305	SAM23877_0323	WP_053126055.1	434	sugar-binding protein	_	_	fig|278992.8.peg.246	Multiple sugar ABC transporter, substrate-binding protein	921180545	_	Carbohydrates	Di- and oligosaccharides	Fructooligosaccharides(FOS) and Raffinose Utilization	no
SAM23877_RS01325	NZ_CP012382.1	_	277595	278629	protein_coding	-	1035	SAM23877_0324	WP_053126057.1	344	LacI family transcriptional regulator	_	_	fig|278992.8.peg.247	Ribose operon repressor	921180547	_	Carbohydrates	Monosaccharides	D-ribose utilization	no
SAM23877_RS01330	NZ_CP012382.1	_	278926	281832	protein_coding	+	2907	SAM23877_0325	WP_053126059.1	968	hypothetical protein	_	_	fig|278992.8.peg.248	Sucrose-6-phosphate hydrolase (EC 3.2.1.B3)	921180550	_	_	_	_	no
SAM23877_RS01335	NZ_CP012382.1	_	282480	284825	protein_coding	+	2346	SAM23877_0326	WP_053142020.1	781	hypothetical protein	_	_	fig|278992.8.peg.249	Sucrose-6-phosphate hydrolase (EC 3.2.1.B3)	921196660	_	_	_	_	no
SAM23877_RS01340	NZ_CP012382.1	_	285457	285720	protein_coding	+	264	SAM23877_0327	WP_053126060.1	87	hypothetical protein	_	_	fig|278992.8.peg.250	hypothetical protein	921180552	_	_	_	_	no
SAM23877_RS01345	NZ_CP012382.1	_	286160	286645	protein_coding	+	486	SAM23877_0328	WP_053126062.1	161	hypothetical protein	_	_	fig|278992.8.peg.251	hypothetical protein	921180554	_	_	_	_	no
SAM23877_RS01350	NZ_CP012382.1	_	286954	287730	protein_coding	+	777	SAM23877_0329	WP_053126064.1	258	hypothetical protein	_	_	fig|278992.8.peg.252	hypothetical protein	921180557	_	_	_	_	no
SAM23877_RS01355	NZ_CP012382.1	_	288088	288357	protein_coding	+	270	SAM23877_0331	WP_053126065.1	89	hypothetical protein	_	_	fig|278992.8.peg.253	Unknown	921180559	_	_	_	_	no
SAM23877_RS01360	NZ_CP012382.1	_	288597	289337	protein_coding	+	741	SAM23877_0332	WP_053142022.1	246	hypothetical protein	_	_	fig|278992.8.peg.254	protein of unknown function DUF899,thioredoxin-like	921196662	_	_	_	_	no
SAM23877_RS01365	NZ_CP012382.1	_	289499	290407	protein_coding	-	909	SAM23877_0333	WP_053126067.1	302	NADPH:quinone reductase	_	_	fig|278992.8.peg.255	Bifunctional protein: zinc-containing alcohol dehydrogenase; quinone oxidoreductase ( NADPH:quinone reductase) (EC 1.1.1.-); Similar to arginate lyase	921180561	_	_	_	_	no
SAM23877_RS01370	NZ_CP012382.1	_	290835	291191	protein_coding	+	357	SAM23877_0334	WP_053126069.1	118	MerR family transcriptional regulator	_	_	fig|278992.8.peg.256	MerR-family transcriptional regulator	921180563	_	_	_	_	no
SAM23877_RS01375	NZ_CP012382.1	_	291659	292597	protein_coding	+	939	SAM23877_0336	WP_053126071.1	312	hypothetical protein	_	_	fig|278992.8.peg.257	hypothetical protein	921180565	_	_	_	_	no
SAM23877_RS01380	NZ_CP012382.1	_	292747	294234	protein_coding	+	1488	SAM23877_0337	WP_053126073.1	495	NUDIX hydrolase	_	_	fig|278992.8.peg.258	Adenosylhomocysteinase (EC 3.3.1.1)	921180567	_	Amino Acids and Derivatives	Lysine, threonine, methionine, and cysteine	Methionine Biosynthesis*Methionine Degradation	no
SAM23877_RS01385	NZ_CP012382.1	_	294849	295499	protein_coding	+	651	_	WP_053142024.1	216	dipeptidase	_	_	fig|278992.8.peg.259	D-alanyl-D-alanine dipeptidase	921196664	_	_	_	_	no
SAM23877_RS01390	NZ_CP012382.1	_	295706	296533	protein_coding	+	828	SAM23877_0339	WP_053126075.1	275	NUDIX hydrolase	_	_	fig|278992.8.peg.260	acetyltransferase	921180569	_	_	_	_	no
SAM23877_RS01395	NZ_CP012382.1	_	296852	297496	protein_coding	+	645	SAM23877_0340	WP_053126077.1	214	lysine transporter LysE	_	_	fig|278992.8.peg.261	lysine exporter protein (LysE/YggA)	921180571	_	_	_	_	no
SAM23877_RS01400	NZ_CP012382.1	_	298536	298733	protein_coding	-	198	SAM23877_0342	WP_053126079.1	65	hypothetical protein	_	_	fig|278992.8.peg.262	hypothetical protein	921180573	_	_	_	_	no
SAM23877_RS01405	NZ_CP012382.1	_	299026	299943	protein_coding	-	918	SAM23877_0343	WP_053126081.1	305	6-phosphogluconate dehydrogenase	_	_	fig|278992.8.peg.263	dehydrogenase, putative	921180575	_	_	_	_	no
SAM23877_RS01410	NZ_CP012382.1	_	300134	300925	protein_coding	-	792	SAM23877_0344	WP_053126083.1	263	3-hydroxyacid dehydrogenase	_	_	fig|278992.8.peg.264	3-hydroxyisobutyrate dehydrogenase (EC 1.1.1.31)	921180577	_	Amino Acids and Derivatives	Branched-chain amino acids	Valine degradation	yes
SAM23877_RS01415	NZ_CP012382.1	_	301185	301517	protein_coding	+	333	SAM23877_0345	WP_053126084.1	110	transcriptional regulator	_	_	fig|278992.8.peg.265	Transcriptional regulator, HxlR family	921180578	_	_	_	_	no
SAM23877_RS01420	NZ_CP012382.1	_	301794	302678	protein_coding	-	885	SAM23877_0346	WP_053126085.1	294	6-phosphogluconate dehydrogenase	_	_	fig|278992.8.peg.266	3-hydroxyisobutyrate dehydrogenase (EC 1.1.1.31)	921180579	_	Amino Acids and Derivatives	Branched-chain amino acids	Valine degradation	yes
SAM23877_RS01425	NZ_CP012382.1	_	302728	303174	protein_coding	+	447	SAM23877_0347	WP_053126087.1	148	MerR family transcriptional regulator	_	_	fig|278992.8.peg.267	regulatory protein, MerR	921180581	_	_	_	_	no
SAM23877_RS01430	NZ_CP012382.1	_	303489	304073	protein_coding	+	585	SAM23877_0348	WP_053126088.1	194	TetR family transcriptional regulator	_	_	fig|278992.8.peg.268	Transcriptional regulator, TetR family	921180582	_	_	_	_	no
SAM23877_RS01435	NZ_CP012382.1	_	304152	305498	protein_coding	+	1347	SAM23877_0349	WP_053126090.1	448	MFS transporter permease	_	_	fig|278992.8.peg.269	FIG01127040: hypothetical protein	921180584	_	_	_	_	no
SAM23877_RS01440	NZ_CP012382.1	_	305524	306282	protein_coding	+	759	SAM23877_0350	WP_053126092.1	252	short-chain dehydrogenase	_	_	fig|278992.8.peg.270	3-oxoacyl-[acyl-carrier protein] reductase (EC 1.1.1.100)	921180586	_	Fatty Acids, Lipids, and Isoprenoids	Fatty acids	Fatty Acid Biosynthesis FASII	yes
SAM23877_RS01445	NZ_CP012382.1	_	306746	307681	protein_coding	-	936	SAM23877_0352	WP_053126093.1	311	RNA polymerase subunit sigma-70	_	_	fig|278992.8.peg.271	putative RNA polymerase ECF-subfamily sigma factor	921180587	_	_	_	_	no
SAM23877_RS01450	NZ_CP012382.1	_	307692	308882	protein_coding	-	1191	SAM23877_0353	WP_053126095.1	396	oxidoreductase	_	_	fig|278992.8.peg.272	NADH dehydrogenase (EC 1.6.99.3)	921180589	_	Respiration	Electron donating reactions	Respiratory dehydrogenases 1	yes
SAM23877_RS01455	NZ_CP012382.1	_	309544	312423	protein_coding	+	2880	SAM23877_0354	WP_053126097.1	959	hypothetical protein	_	_	fig|278992.8.peg.273	hypothetical protein	921180591	_	_	_	_	no
SAM23877_RS01460	NZ_CP012382.1	_	312536	312901	protein_coding	+	366	SAM23877_0355	WP_053126099.1	121	hypothetical protein	_	_	fig|278992.8.peg.274	hypothetical protein	921180593	_	_	_	_	no
SAM23877_RS01465	NZ_CP012382.1	_	312995	313672	protein_coding	-	678	SAM23877_0356	WP_053126102.1	225	LuxR family transcriptional regulator	_	_	fig|278992.8.peg.275	putative two-component system response regulator	921180596	_	_	_	_	no
SAM23877_RS01470	NZ_CP012382.1	_	313673	314854	protein_coding	-	1182	SAM23877_0357	WP_053126104.1	393	histidine kinase	_	_	fig|278992.8.peg.276	putative two-component system sensor kinase	921180598	_	_	_	_	no
SAM23877_RS01475	NZ_CP012382.1	_	315119	316585	protein_coding	+	1467	SAM23877_0358	WP_053126106.1	488	hydrolase	_	_	fig|278992.8.peg.277	secreted hydrolase	921180600	_	_	_	_	no
SAM23877_RS01480	NZ_CP012382.1	_	316599	317252	protein_coding	+	654	SAM23877_0359	WP_053126108.1	217	hypothetical protein	_	_	fig|278992.8.peg.278	COG2719: Uncharacterized conserved protein	921180602	_	_	_	_	no
SAM23877_RS01485	NZ_CP012382.1	_	317345	317599	protein_coding	-	255	SAM23877_0360	WP_053142026.1	84	calcium-binding protein	_	_	fig|278992.8.peg.279	hypothetical protein	921196666	_	_	_	_	no
SAM23877_RS01490	NZ_CP012382.1	_	317947	318333	protein_coding	+	387	SAM23877_0361	WP_053126110.1	128	hypothetical protein	_	_	fig|278992.8.peg.280	putative DNA-binding protein	921180604	_	_	_	_	no
SAM23877_RS01495	NZ_CP012382.1	_	318391	318981	protein_coding	-	591	SAM23877_0362	WP_053126112.1	196	hypothetical protein	_	_	fig|278992.8.peg.281	hypothetical protein	921180606	_	_	_	_	no
SAM23877_RS01500	NZ_CP012382.1	_	319133	319456	protein_coding	+	324	_	WP_053126114.1	107	hypothetical protein	_	_	fig|278992.8.peg.282	hypothetical protein	921180608	_	_	_	_	no
SAM23877_RS01505	NZ_CP012382.1	_	320569	321309	protein_coding	+	741	SAM23877_0366	WP_053126116.1	246	dienelactone hydrolase	_	_	fig|278992.8.peg.283	FIG01124517: hypothetical protein	921180610	_	_	_	_	no
SAM23877_RS01510	NZ_CP012382.1	_	322016	323848	protein_coding	-	1833	SAM23877_0367	WP_053126118.1	610	FAD-linked oxidase	_	_	fig|278992.8.peg.284	FAD/FMN-containing dehydrogenases	921180612	_	_	_	_	no
SAM23877_RS01515	NZ_CP012382.1	_	324706	326106	protein_coding	+	1401	SAM23877_0368	WP_053142028.1	466	hypothetical protein	_	_	fig|278992.8.peg.285	Serine phosphatase RsbU, regulator of sigma subunit	921196668	_	Stress Response	Stress Response - no subcategory	SigmaB stress responce regulation	no
SAM23877_RS01520	NZ_CP012382.1	_	326106	326450	pseudogene	+	345	partial;pseudo;SAM23877_0369	_	_	_	_	_	_	_	_	_	_	_	_	no
SAM23877_RS01525	NZ_CP012382.1	_	326799	327314	protein_coding	-	516	SAM23877_0370	WP_053142030.1	171	HxlR family transcriptional regulator	_	_	fig|278992.8.peg.286	Transcriptional regulator, HxlR family	921196670	_	_	_	_	no
SAM23877_RS01530	NZ_CP012382.1	_	327417	328217	protein_coding	+	801	SAM23877_0371	WP_053126120.1	266	enoyl-CoA hydratase	_	_	fig|278992.8.peg.287	Enoyl-CoA hydratase (EC 4.2.1.17)	921180614	_	Amino Acids and Derivatives*Carbohydrates*Fatty Acids, Lipids, and Isoprenoids	Fatty Acids, Lipids, and Isoprenoids - no subcategory*Branched-chain amino acids*Fatty acids*Fermentation	Isoleucine degradation*Valine degradation*Butanol Biosynthesis*Polyhydroxybutyrate metabolism*Acetyl-CoA fermentation to Butyrate*Fatty acid metabolism cluster	yes
SAM23877_RS01535	NZ_CP012382.1	_	328291	330669	protein_coding	-	2379	SAM23877_0372	WP_053126122.1	792	arginine decarboxylase	_	_	fig|278992.8.peg.288	Arginine decarboxylase (EC 4.1.1.19) / Ornithine decarboxylase (EC 4.1.1.17)	921180616	_	Amino Acids and Derivatives	Arginine; urea cycle, polyamines	Arginine and Ornithine Degradation*Polyamine Metabolism	yes
SAM23877_RS01540	NZ_CP012382.1	_	330933	331103	protein_coding	+	171	SAM23877_0373	WP_053126124.1	56	50S ribosomal protein L32	_	_	fig|278992.8.peg.289	LSU ribosomal protein L32p	921180618	_	Protein Metabolism	Protein biosynthesis	Ribosome LSU bacterial	yes
SAM23877_RS01545	NZ_CP012382.1	_	331121	331384	protein_coding	+	264	SAM23877_0374	WP_053126126.1	87	hypothetical protein	_	_	fig|278992.8.peg.290	Putative metal chaperone, involved in Zn homeostasis, GTPase of COG0523 family	921180620	_	Regulation and Cell signaling*Protein Metabolism	Regulation and Cell signaling - no subcategory*Protein processing and modification	Zinc regulated enzymes*G3E family of P-loop GTPases (metallocenter biosynthesis)	no
SAM23877_RS01550	NZ_CP012382.1	_	331810	332823	protein_coding	-	1014	SAM23877_0375	WP_053126128.1	337	cysteine synthase	_	_	fig|278992.8.peg.291	Cysteine synthase (EC 2.5.1.47)	921180622	_	Amino Acids and Derivatives	Lysine, threonine, methionine, and cysteine	Methionine Biosynthesis*Cysteine Biosynthesis	yes
SAM23877_RS01555	NZ_CP012382.1	_	332781	333785	protein_coding	-	1005	SAM23877_0376	WP_053126130.1	334	GHMP kinase	_	_	fig|278992.8.peg.292	Threonine kinase in B12 biosynthesis	921180624	_	Cofactors, Vitamins, Prosthetic Groups, Pigments	Tetrapyrroles	Cobalamin synthesis	yes
SAM23877_RS01560	NZ_CP012382.1	_	333782	334591	protein_coding	-	810	SAM23877_0377	WP_053126132.1	269	hypothetical protein	_	_	fig|278992.8.peg.293	FIG01194940: hypothetical protein	921180626	_	_	_	_	no
SAM23877_RS01565	NZ_CP012382.1	_	334588	335346	protein_coding	-	759	SAM23877_0378	WP_053126134.1	252	methyltransferase	_	_	fig|278992.8.peg.294	putative methylase of polypeptide chain release factor	921180628	_	_	_	_	no
SAM23877_RS01570	NZ_CP012382.1	_	335459	336469	protein_coding	-	1011	SAM23877_0379	WP_053126136.1	336	iron transporter	_	_	fig|278992.8.peg.295	ABC transporter (iron.B12.siderophore.hemin) , periplasmic substrate-binding component	921180630	_	Iron acquisition and metabolism	Iron acquisition and metabolism - no subcategory	ABC transporter [iron.B12.siderophore.hemin]	no
SAM23877_RS01575	NZ_CP012382.1	_	336484	337257	protein_coding	-	774	SAM23877_0380	WP_053126138.1	257	ABC transporter ATP-binding protein	_	_	fig|278992.8.peg.296	ABC transporter (iron.B12.siderophore.hemin) , ATP-binding component	921180632	_	Iron acquisition and metabolism	Iron acquisition and metabolism - no subcategory	ABC transporter [iron.B12.siderophore.hemin]	no
SAM23877_RS01580	NZ_CP012382.1	_	337259	338281	protein_coding	-	1023	SAM23877_0381	WP_053142032.1	340	sugar ABC transporter substrate-binding protein	_	_	fig|278992.8.peg.297	ABC transporter (iron.B12.siderophore.hemin) , permease component	921196672	_	Iron acquisition and metabolism	Iron acquisition and metabolism - no subcategory	ABC transporter [iron.B12.siderophore.hemin]	no
SAM23877_RS01585	NZ_CP012382.1	_	338710	339993	protein_coding	+	1284	SAM23877_0383	WP_053126140.1	427	MFS transporter	_	_	fig|278992.8.peg.298	FIG00869184: hypothetical protein	921180634	_	_	_	_	no
SAM23877_RS01590	NZ_CP012382.1	_	340481	341905	protein_coding	+	1425	SAM23877_0385	WP_053126142.1	474	serine/threonine protein kinase	_	_	fig|278992.8.peg.299	Serine/threonine protein kinase PrkC, regulator of stationary phase	921180636	_	_	_	_	no
SAM23877_RS01595	NZ_CP012382.1	_	341932	342501	protein_coding	-	570	SAM23877_0386	WP_053126144.1	189	TetR family transcriptional regulator	_	_	fig|278992.8.peg.300	Transcriptional regulator, TetR family	921180638	_	_	_	_	no
SAM23877_RS01600	NZ_CP012382.1	_	342601	343467	protein_coding	+	867	SAM23877_0387	WP_053126145.1	288	hypothetical protein	_	_	fig|278992.8.peg.301	FIG01130359: hypothetical protein	921180639	_	_	_	_	no
SAM23877_RS01605	NZ_CP012382.1	_	343543	344442	protein_coding	-	900	SAM23877_0388	WP_053142034.1	299	dihydrodipicolinate synthase	_	_	fig|278992.8.peg.302	4-hydroxy-tetrahydrodipicolinate synthase (EC 4.3.3.7)	921196674	_	Amino Acids and Derivatives	Lysine, threonine, methionine, and cysteine	Lysine Biosynthesis DAP Pathway*Lysine Biosynthesis DAP Pathway, GJO scratch	yes
SAM23877_RS01610	NZ_CP012382.1	_	344545	345252	protein_coding	-	708	SAM23877_0389	WP_053126148.1	235	hypothetical protein	_	_	fig|278992.8.peg.303	hypothetical protein	921180642	_	_	_	_	no
SAM23877_RS01615	NZ_CP012382.1	_	345538	346122	protein_coding	+	585	SAM23877_0390	WP_053126150.1	194	XRE family transcriptional regulator	_	_	fig|278992.8.peg.304	putative transcriptional regulatory protein	921180644	_	_	_	_	no
SAM23877_RS01620	NZ_CP012382.1	_	346592	349273	protein_coding	+	2682	SAM23877_0391	WP_053126152.1	893	LuxR family transcriptional regulator	_	_	fig|278992.8.peg.305	FIG01123098: hypothetical protein	921180646	_	_	_	_	no
SAM23877_RS01625	NZ_CP012382.1	_	349398	349931	protein_coding	+	534	SAM23877_0392	WP_053126154.1	177	hypothetical protein	_	_	fig|278992.8.peg.306	putative integral membrane protein	921180648	_	_	_	_	no
SAM23877_RS01630	NZ_CP012382.1	_	350089	350286	protein_coding	+	198	SAM23877_0393	WP_053126156.1	65	hypothetical protein	_	_	fig|278992.8.peg.307	hypothetical protein SC10H5.08c	921180651	_	_	_	_	no
SAM23877_RS01635	NZ_CP012382.1	_	350333	351742	protein_coding	-	1410	SAM23877_0394	WP_053126158.1	469	hypothetical protein	_	_	fig|278992.8.peg.308	FIG01126228: hypothetical protein	921180653	_	_	_	_	no
SAM23877_RS01640	NZ_CP012382.1	_	352107	352763	protein_coding	+	657	SAM23877_0395	WP_053126160.1	218	hypothetical protein	_	_	fig|278992.8.peg.309	hypothetical protein	921180655	_	_	_	_	no
SAM23877_RS01645	NZ_CP012382.1	_	352888	353352	protein_coding	+	465	SAM23877_0396	WP_053126162.1	154	hypothetical protein	_	_	fig|278992.8.peg.310	INTEGRAL MEMBRANE PROTEIN (Rhomboid family)	921180657	_	_	_	_	no
SAM23877_RS01650	NZ_CP012382.1	_	353384	353830	protein_coding	+	447	SAM23877_0397	WP_053126164.1	148	hypothetical protein	_	_	fig|278992.8.peg.311	putative integral membrane protein	921180659	_	_	_	_	no
SAM23877_RS01655	NZ_CP012382.1	_	353920	354186	protein_coding	+	267	SAM23877_0398	WP_053126166.1	88	hypothetical protein	_	_	fig|278992.8.peg.312	hypothetical protein	921180661	_	_	_	_	no
SAM23877_RS01660	NZ_CP012382.1	_	354214	354776	pseudogene	-	563	pseudo;SAM23877_0399	_	_	_	_	_	_	_	_	_	_	_	_	no
SAM23877_RS01665	NZ_CP012382.1	_	354852	355448	protein_coding	-	597	SAM23877_0401	WP_053126168.1	198	TetR family transcriptional regulator	_	_	fig|278992.8.peg.313	Transcriptional regulator, TetR family	921180663	_	_	_	_	no
SAM23877_RS01670	NZ_CP012382.1	_	355535	356386	protein_coding	+	852	SAM23877_0402	WP_053126170.1	283	NmrA family transcriptional regulator	_	_	fig|278992.8.peg.314	Oxidoreductase	921180665	_	_	_	_	no
SAM23877_RS01675	NZ_CP012382.1	_	356543	357280	protein_coding	-	738	SAM23877_0403	WP_053126172.1	245	3',5'-cyclic adenosine monophosphate phosphodiesterase CpdA	Terpene synthase	2-Methylisoborneol	fig|278992.8.peg.315	3',5'-cyclic-nucleotide phosphodiesterase (EC 3.1.4.17)	921180667	_	Regulation and Cell signaling	Regulation and Cell signaling - no subcategory	cAMP signaling in bacteria	no
SAM23877_RS01680	NZ_CP012382.1	_	357469	358089	protein_coding	+	621	SAM23877_0405	WP_053126174.1	206	hypothetical protein	Terpene synthase	2-Methylisoborneol	fig|278992.8.peg.316	FIG01132266: hypothetical protein	921180669	_	_	_	_	no
SAM23877_RS01685	NZ_CP012382.1	_	358254	358715	protein_coding	-	462	SAM23877_0406	WP_053126176.1	153	cyclase	Terpene synthase	2-Methylisoborneol	fig|278992.8.peg.317	hypothetical protein	921180671	_	_	_	_	no
SAM23877_RS01690	NZ_CP012382.1	_	359110	360525	protein_coding	+	1416	SAM23877_0408	WP_053126178.1	471	Crp/Fnr family transcriptional regulator	Terpene synthase	2-Methylisoborneol	fig|278992.8.peg.318	cAMP-binding proteins - catabolite gene activator and regulatory subunit of cAMP-dependent protein kinases	921180673	_	Regulation and Cell signaling	Regulation and Cell signaling - no subcategory	cAMP signaling in bacteria	no
SAM23877_RS01695	NZ_CP012382.1	_	360601	361923	protein_coding	+	1323	SAM23877_0409	WP_053126184.1	440	2-methylisoborneol synthase	Terpene synthase	2-Methylisoborneol	fig|278992.8.peg.319	putative cyclase	921180679	_	_	_	_	no
SAM23877_RS01700	NZ_CP012382.1	_	361939	362814	protein_coding	+	876	SAM23877_0410	WP_053126187.1	291	SAM-dependent methyltransferase	Terpene synthase	2-Methylisoborneol	fig|278992.8.peg.320	methyltransferase	921180682	_	_	_	_	no
SAM23877_RS01705	NZ_CP012382.1	_	362917	364140	protein_coding	-	1224	SAM23877_0411	WP_053126189.1	407	ATP-binding protein	_	_	fig|278992.8.peg.321	Carboxynorspermidine dehydrogenase	921180684	_	Amino Acids and Derivatives	Polyamines	DAP (1,3-diaminopropane) production	no
SAM23877_RS01710	NZ_CP012382.1	_	364274	364987	protein_coding	+	714	SAM23877_0412	WP_053126191.1	237	TetR family transcriptional regulator	_	_	fig|278992.8.peg.322	tetR-family transcriptional regulator	921180686	_	_	_	_	no
SAM23877_RS01715	NZ_CP012382.1	_	365084	366343	protein_coding	-	1260	SAM23877_0413	WP_053126193.1	419	kynureninase	Terpene-NRPS-Type I PKS	Antimycin	fig|278992.8.peg.323	Kynureninase (EC 3.7.1.3)	921180688	_	Cofactors, Vitamins, Prosthetic Groups, Pigments	NAD and NADP	NAD and NADP cofactor biosynthesis global	yes
SAM23877_RS01720	NZ_CP012382.1	_	366340	367188	protein_coding	-	849	SAM23877_0414	WP_053126195.1	282	putative lipase/esterase	Terpene-NRPS-Type I PKS	Antimycin	fig|278992.8.peg.324	putative lipase/esterase	921180690	_	_	_	_	yes
SAM23877_RS01725	NZ_CP012382.1	_	367178	368026	protein_coding	-	849	SAM23877_0415	WP_053126197.1	282	tryptophan 2,3-dioxygenase	Terpene-NRPS-Type I PKS	Antimycin	fig|278992.8.peg.325	Tryptophan 2,3-dioxygenase (EC 1.13.11.11)	921180692	_	Cofactors, Vitamins, Prosthetic Groups, Pigments*Amino Acids and Derivatives	Aromatic amino acids and derivatives*NAD and NADP	Aromatic amino acid degradation*NAD and NADP cofactor biosynthesis global	yes
SAM23877_RS01730	NZ_CP012382.1	_	368052	368828	protein_coding	-	777	SAM23877_0416	WP_053126199.1	258	putative oxidoreductase	Terpene-NRPS-Type I PKS	Antimycin	fig|278992.8.peg.326	3-oxoacyl-[acyl-carrier protein] reductase (EC 1.1.1.100)	921180694	_	Fatty Acids, Lipids, and Isoprenoids	Fatty acids	Fatty Acid Biosynthesis FASII	yes
SAM23877_RS01735	NZ_CP012382.1	_	368884	370047	protein_coding	-	1164	SAM23877_0417	WP_053142036.1	387	putative phenylacetic acid degradation NADH oxidoreductase	Terpene-NRPS-Type I PKS	Antimycin	fig|278992.8.peg.327	Phenylacetate-CoA oxygenase/reductase, PaaK subunit	921196676	_	_	_	_	no
SAM23877_RS01740	NZ_CP012382.1	_	370056	370568	protein_coding	-	513	SAM23877_0418	WP_053126201.1	170	homologous to phenylacetic acid degradation protein PaaD	Terpene-NRPS-Type I PKS	Antimycin	fig|278992.8.peg.328	Phenylacetate-CoA oxygenase, PaaJ subunit	921180696	_	_	_	_	no
SAM23877_RS01745	NZ_CP012382.1	_	370565	371353	protein_coding	-	789	SAM23877_0419	WP_053142039.1	262	homologous to multicomponent oxygenase/reductase subunit for phenylacetic acid degradation	Terpene-NRPS-Type I PKS	Antimycin	fig|278992.8.peg.329	Phenylacetate-CoA oxygenase, PaaI subunit	921196679	_	_	_	_	no
SAM23877_RS01750	NZ_CP012382.1	_	371364	371675	protein_coding	-	312	SAM23877_0420	WP_053126203.1	103	homologous to multicomponent oxygenase/reductase subunit for phenylacetic acid degradation	Terpene-NRPS-Type I PKS	Antimycin	fig|278992.8.peg.330	Phenylacetate-CoA oxygenase, PaaH subunit	921180698	_	_	_	_	no
SAM23877_RS01755	NZ_CP012382.1	_	371672	372682	protein_coding	-	1011	SAM23877_0421	WP_053126205.1	336	homologous to multicomponent oxygenase/reductase subunit for phenylacetic acid degradation	Terpene-NRPS-Type I PKS	Antimycin	fig|278992.8.peg.331	Phenylacetate-CoA oxygenase, PaaG subunit	921180700	_	_	_	_	no
SAM23877_RS01760	NZ_CP012382.1	_	373016	373300	protein_coding	+	285	SAM23877_0422	WP_053126206.1	94	acyl carrier protein	Terpene-NRPS-Type I PKS	Antimycin	fig|278992.8.peg.332	putative nikkomycin biosynthesis protein SanT	921180701	_	_	_	_	yes
SAM23877_RS01765	NZ_CP012382.1	_	373300	374784	protein_coding	+	1485	SAM23877_0423	WP_053126209.1	494	putative Acyl-CoA ligase	Terpene-NRPS-Type I PKS	Antimycin	fig|278992.8.peg.333	Long-chain-fatty-acid--CoA ligase (EC 6.2.1.3)	921180704	_	Cofactors, Vitamins, Prosthetic Groups, Pigments*Fatty Acids, Lipids, and Isoprenoids	Biotin*Fatty acids	Biotin biosynthesis*Biotin synthesis cluster*Fatty acid metabolism cluster	yes
SAM23877_RS01770	NZ_CP012382.1	_	374781	375320	pseudogene	+	540	partial;pseudo	_	_	_	Terpene-NRPS-Type I PKS	Antimycin	_	_	_	_	_	_	_	no
SAM23877_RS01775	NZ_CP012382.1	_	375999	376193	protein_coding	-	195	SAM23877_0425	WP_053126211.1	64	hypothetical protein	Terpene-NRPS-Type I PKS	Antimycin	fig|278992.8.peg.334	hypothetical protein	921180706	_	_	_	_	no
SAM23877_RS01780	NZ_CP012382.1	_	376292	377476	protein_coding	-	1185	SAM23877_0426	WP_053142041.1	394	crotonyl-CoA reductase	Terpene-NRPS-Type I PKS	Antimycin	fig|278992.8.peg.335	Crotonyl-CoA carboxylase/reductase, ethylmalonyl-CoA producing	921196681	_	Carbohydrates	Central carbohydrate metabolism	Ethylmalonyl-CoA pathway of C2 assimilation, GJO*Ethylmalonyl-CoA pathway of C2 assimilation	yes
SAM23877_RS01785	NZ_CP012382.1	_	377544	381383	protein_coding	-	3840	SAM23877_0427	WP_053142043.1	1279	polyketide beta-ketoacyl synthase	Terpene-NRPS-Type I PKS	Antimycin	fig|278992.8.peg.336	Malonyl CoA-acyl carrier protein transacylase (EC 2.3.1.39)	921196683	_	Fatty Acids, Lipids, and Isoprenoids	Fatty acids	Fatty Acid Biosynthesis FASII	yes
SAM23877_RS01790	NZ_CP012382.1	_	381445	390066	protein_coding	-	8622	SAM23877_0428	WP_053126213.1	2873	non-ribosomal peptide synthetase	Terpene-NRPS-Type I PKS	Antimycin	fig|278992.8.peg.337	Siderophore biosynthesis non-ribosomal peptide synthetase modules @ Bacillibactin synthetase component F (EC 2.7.7.-)	921180708	_	Iron acquisition and metabolism	Siderophores	Siderophore assembly kit	yes
SAM23877_RS01795	NZ_CP012382.1	_	390535	391878	protein_coding	+	1344	SAM23877_0429	WP_053142045.1	447	putative polyketide associated protein	Terpene-NRPS-Type I PKS	Antimycin	fig|278992.8.peg.338	POSSIBLE CONSERVED POLYKETIDE SYNTHASE ASSOCIATED PROTEIN PAPA5	921196685	_	_	_	_	yes
SAM23877_RS01800	NZ_CP012382.1	_	391958	392476	protein_coding	+	519	SAM23877_0430	WP_053126214.1	172	RNA polymerase subunit sigma-24	_	_	fig|278992.8.peg.339	RNA polymerase sigma factor RpoE	921180709	_	RNA Metabolism	Transcription	Transcription initiation, bacterial sigma factors	no
SAM23877_RS01805	NZ_CP012382.1	_	392583	393338	protein_coding	-	756	SAM23877_0431	WP_053126216.1	251	LuxR family transcriptional regulator	_	_	fig|278992.8.peg.340	Regulator	921180711	_	_	_	_	no
SAM23877_RS01810	NZ_CP012382.1	_	394070	394498	protein_coding	+	429	SAM23877_0432	WP_053126218.1	142	hypothetical protein	_	_	fig|278992.8.peg.341	hypothetical protein	921180713	_	_	_	_	no
SAM23877_RS01815	NZ_CP012382.1	_	394605	395567	protein_coding	-	963	SAM23877_0433	WP_053126220.1	320	oxidoreductase	_	_	fig|278992.8.peg.342	Short-chain dehydrogenase/reductase SDR	921180715	_	_	_	_	no
SAM23877_RS01820	NZ_CP012382.1	_	395704	396318	protein_coding	+	615	SAM23877_0434	WP_053142047.1	204	transcriptional regulator	_	_	fig|278992.8.peg.343	Transcriptional regulator, TetR family	921196687	_	_	_	_	no
SAM23877_RS01825	NZ_CP012382.1	_	396483	397313	protein_coding	+	831	SAM23877_0435	WP_053126222.1	276	hypothetical protein	_	_	fig|278992.8.peg.344	Methyltransferase type 11	921180717	_	_	_	_	no
SAM23877_RS01830	NZ_CP012382.1	_	397491	399689	protein_coding	-	2199	SAM23877_0436	WP_053126224.1	732	esterase	_	_	fig|278992.8.peg.345	FIG01127270: hypothetical protein	921180719	_	_	_	_	no
SAM23877_RS01835	NZ_CP012382.1	_	399724	400221	protein_coding	-	498	SAM23877_0437	WP_053126226.1	165	hypothetical protein	_	_	fig|278992.8.peg.346	secreted protein	921180721	_	_	_	_	no
SAM23877_RS01840	NZ_CP012382.1	_	400556	400951	protein_coding	-	396	SAM23877_0438	WP_053126228.1	131	hypothetical protein	_	_	fig|278992.8.peg.347	putative secreted protein	921180723	_	_	_	_	no
SAM23877_RS01845	NZ_CP012382.1	_	400951	404442	protein_coding	-	3492	SAM23877_0439	WP_053142049.1	1163	hypothetical protein	_	_	fig|278992.8.peg.348	hypothetical protein	921196689	_	_	_	_	no
SAM23877_RS01850	NZ_CP012382.1	_	404963	406480	protein_coding	-	1518	SAM23877_0441	WP_053126230.1	505	hypothetical protein	_	_	fig|278992.8.peg.349	FOG: HEAT repeat	921180725	_	_	_	_	no
SAM23877_RS01855	NZ_CP012382.1	_	406634	407251	protein_coding	+	618	SAM23877_0442	WP_053142051.1	205	DNA-binding protein	_	_	fig|278992.8.peg.350	Bifunctional deaminase-reductase domain protein	921196691	_	_	_	_	no
SAM23877_RS01860	NZ_CP012382.1	_	407257	408099	protein_coding	+	843	SAM23877_0443	WP_053126232.1	280	alpha/beta hydrolase	_	_	fig|278992.8.peg.351	Putative hydrolase	921180727	_	_	_	_	no
SAM23877_RS01865	NZ_CP012382.1	_	408159	409025	protein_coding	-	867	SAM23877_0444	WP_053142053.1	288	SAM-dependent methyltransferase	_	_	fig|278992.8.peg.352	FIG01135995: hypothetical protein	921196693	_	_	_	_	no
SAM23877_RS01870	NZ_CP012382.1	_	409145	410251	protein_coding	-	1107	SAM23877_0445	WP_053126233.1	368	alcohol dehydrogenase	_	_	fig|278992.8.peg.353	alcohol dehydrogenase	921180728	_	_	_	_	no
SAM23877_RS01875	NZ_CP012382.1	_	410248	411657	protein_coding	-	1410	SAM23877_0446	WP_053126235.1	469	aldehyde dehydrogenase	_	_	fig|278992.8.peg.354	Aldehyde dehydrogenase (EC 1.2.1.3)	921180730	_	Fatty Acids, Lipids, and Isoprenoids*Carbohydrates	Phospholipids*Central carbohydrate metabolism	Pyruvate metabolism II: acetyl-CoA, acetogenesis from pyruvate*Methylglyoxal Metabolism*Glycerolipid and Glycerophospholipid Metabolism in Bacteria	yes
SAM23877_RS01880	NZ_CP012382.1	_	411665	412420	protein_coding	-	756	SAM23877_0447	WP_053142055.1	251	hypothetical protein	_	_	fig|278992.8.peg.355	duf556 family protein	921196695	_	_	_	_	no
SAM23877_RS01885	NZ_CP012382.1	_	412761	413294	protein_coding	+	534	SAM23877_0449	WP_053126237.1	177	calcium-binding protein	_	_	fig|278992.8.peg.356	putative calcium binding protein	921180732	_	_	_	_	no
SAM23877_RS01890	NZ_CP012382.1	_	413451	413654	protein_coding	-	204	SAM23877_0450	WP_053126239.1	67	cold-shock protein	_	_	fig|278992.8.peg.357	cold-shock protein	921180734	_	_	_	_	no
SAM23877_RS01895	NZ_CP012382.1	_	413922	415166	protein_coding	-	1245	SAM23877_0451	WP_053126241.1	414	hypothetical protein	_	_	fig|278992.8.peg.358	Putative transport protein/putative regulator	921180736	_	_	_	_	no
SAM23877_RS01900	NZ_CP012382.1	_	415289	415870	protein_coding	+	582	SAM23877_0452	WP_053126243.1	193	TetR family transcriptional regulator	_	_	fig|278992.8.peg.359	Transcriptional regulator, TetR family	921180738	_	_	_	_	no
SAM23877_RS01905	NZ_CP012382.1	_	415980	419246	protein_coding	+	3267	SAM23877_0453	WP_053142058.1	1088	hypothetical protein	_	_	fig|278992.8.peg.360	TPR repeat precursor	921196698	_	_	_	_	no
SAM23877_RS01910	NZ_CP012382.1	_	419453	420070	protein_coding	+	618	SAM23877_0454	WP_053126245.1	205	cyclase	_	_	fig|278992.8.peg.361	hypothetical protein	921180740	_	_	_	_	no
SAM23877_RS01915	NZ_CP012382.1	_	420109	422421	protein_coding	+	2313	SAM23877_0455	WP_053142060.1	770	hypothetical protein	_	_	fig|278992.8.peg.362	Putative formate dehydrogenase oxidoreductase protein	921196700	_	Respiration	Respiration - no subcategory	Formate hydrogenase	yes
SAM23877_RS01920	NZ_CP012382.1	_	422500	423663	protein_coding	-	1164	SAM23877_0456	WP_053126246.1	387	epoxide hydrolase	_	_	fig|278992.8.peg.363	Epoxide hydrolase (EC 3.3.2.9)	921180741	_	_	_	_	no
SAM23877_RS01925	NZ_CP012382.1	_	423787	424362	protein_coding	+	576	SAM23877_0457	WP_053126248.1	191	hypothetical protein	_	_	fig|278992.8.peg.364	FIG01136303: hypothetical protein	921180743	_	_	_	_	no
SAM23877_RS01930	NZ_CP012382.1	_	424397	426211	protein_coding	-	1815	SAM23877_0458	WP_053126250.1	604	serine/threonine protein kinase	_	_	fig|278992.8.peg.365	putative serine/threonine protein kinase	921180745	_	_	_	_	no
SAM23877_RS01935	NZ_CP012382.1	_	426478	427011	protein_coding	-	534	SAM23877_0459	WP_053126252.1	177	acetyltransferase	_	_	fig|278992.8.peg.366	acetyltransferase	921180747	_	_	_	_	no
SAM23877_RS01940	NZ_CP012382.1	_	427241	428527	pseudogene	-	1287	partial;pseudo;SAM23877_0460	_	_	_	_	_	_	_	_	_	_	_	_	no
SAM23877_RS01945	NZ_CP012382.1	_	428571	428867	protein_coding	+	297	SAM23877_0461	WP_053126254.1	98	hypothetical protein	_	_	fig|278992.8.peg.367	transcriptional regulator, MerR family	921180749	_	_	_	_	no
SAM23877_RS01950	NZ_CP012382.1	_	429191	429742	protein_coding	+	552	SAM23877_0462	WP_053126257.1	183	calcium sensor EFh	_	_	fig|278992.8.peg.368	calcium-binding protein	921180752	_	_	_	_	no
SAM23877_RS01955	NZ_CP012382.1	_	429869	430792	protein_coding	-	924	SAM23877_0463	WP_053142061.1	307	NADPH:quinone reductase	_	_	fig|278992.8.peg.369	Bifunctional protein: zinc-containing alcohol dehydrogenase; quinone oxidoreductase ( NADPH:quinone reductase) (EC 1.1.1.-); Similar to arginate lyase	921196701	_	_	_	_	no
SAM23877_RS01960	NZ_CP012382.1	_	431004	431978	protein_coding	+	975	SAM23877_0464	WP_053142064.1	324	AraC family transcriptional regulator	_	_	fig|278992.8.peg.370	Transcriptional regulator, AraC family	921196704	_	_	_	_	no
SAM23877_RS01965	NZ_CP012382.1	_	432275	432772	protein_coding	-	498	SAM23877_0466	WP_053126259.1	165	hypothetical protein	_	_	fig|278992.8.peg.371	hypothetical protein	921180754	_	_	_	_	no
SAM23877_RS01970	NZ_CP012382.1	_	432807	433685	protein_coding	-	879	SAM23877_0467	WP_053126262.1	292	hypothetical protein	_	_	fig|278992.8.peg.372	hypothetical protein	921180757	_	_	_	_	no
SAM23877_RS01975	NZ_CP012382.1	_	434035	435210	protein_coding	+	1176	SAM23877_0468	WP_053142066.1	391	hypothetical protein	_	_	fig|278992.8.peg.373	hypothetical protein	921196706	_	_	_	_	no
SAM23877_RS01980	NZ_CP012382.1	_	435366	435959	protein_coding	-	594	SAM23877_0469	WP_053126264.1	197	hypothetical protein	_	_	fig|278992.8.peg.374	Phage protein	921180759	_	_	_	_	no
SAM23877_RS01985	NZ_CP012382.1	_	436315	437184	protein_coding	-	870	SAM23877_0470	WP_053126266.1	289	endolysin	_	_	fig|278992.8.peg.375	hypothetical protein	921180761	_	_	_	_	no
SAM23877_RS01990	NZ_CP012382.1	_	437548	438051	protein_coding	-	504	_	WP_053126268.1	167	hypothetical protein	_	_	fig|278992.8.peg.376	hypothetical protein	921180763	_	_	_	_	no
SAM23877_RS01995	NZ_CP012382.1	_	438038	439057	protein_coding	+	1020	SAM23877_0471	WP_053126270.1	339	hypothetical protein	_	_	fig|278992.8.peg.377	hypothetical protein	921180765	_	_	_	_	no
SAM23877_RS02000	NZ_CP012382.1	_	439073	440533	protein_coding	-	1461	SAM23877_0472	WP_053126272.1	486	hypothetical protein	_	_	fig|278992.8.peg.378	hypothetical protein	921180767	_	_	_	_	no
SAM23877_RS02005	NZ_CP012382.1	_	440608	441327	protein_coding	-	720	SAM23877_0473	WP_053126274.1	239	alpha/beta hydrolase	_	_	fig|278992.8.peg.379	FIG01133416: hypothetical protein	921180769	_	_	_	_	no
SAM23877_RS02010	NZ_CP012382.1	_	441561	441974	pseudogene	-	414	partial;pseudo;SAM23877_0474	_	_	_	_	_	_	_	_	_	_	_	_	no
SAM23877_RS02015	NZ_CP012382.1	_	442168	443154	protein_coding	-	987	SAM23877_0475	WP_053126276.1	328	aldo/keto reductase	_	_	fig|278992.8.peg.380	Aldo-keto reductase	921180771	_	_	_	_	no
SAM23877_RS02020	NZ_CP012382.1	_	443474	446161	protein_coding	+	2688	SAM23877_0476	WP_053126278.1	895	pyruvate dehydrogenase	_	_	fig|278992.8.peg.381	Pyruvate dehydrogenase E1 component (EC 1.2.4.1)	921180773	_	Cofactors, Vitamins, Prosthetic Groups, Pigments*Amino Acids and Derivatives*Carbohydrates	Central carbohydrate metabolism*Folate and pterines*Lysine, threonine, methionine, and cysteine	Methionine Degradation*5-FCL-like protein*Dehydrogenase complexes*Pyruvate metabolism II: acetyl-CoA, acetogenesis from pyruvate	yes
SAM23877_RS02025	NZ_CP012382.1	_	446603	446842	protein_coding	+	240	SAM23877_0478	WP_053126280.1	79	hypothetical protein	_	_	fig|278992.8.peg.382	hypothetical protein	921180775	_	_	_	_	no
SAM23877_RS02030	NZ_CP012382.1	_	447177	448073	protein_coding	+	897	SAM23877_0480	WP_053126282.1	298	RNA polymerase subunit sigma-24	_	_	fig|278992.8.peg.383	putative RNA polymerase sigma factor	921180777	_	_	_	_	no
SAM23877_RS02035	NZ_CP012382.1	_	448199	448384	pseudogene	+	186	partial;pseudo;SAM23877_0481	_	_	_	_	_	_	_	_	_	_	_	_	no
SAM23877_RS02040	NZ_CP012382.1	_	448413	449285	protein_coding	-	873	SAM23877_0482	WP_053126284.1	290	RNA polymerase subunit sigma	_	_	fig|278992.8.peg.384	putative sigma factor	921180779	_	_	_	_	no
SAM23877_RS02045	NZ_CP012382.1	_	449523	449795	protein_coding	-	273	SAM23877_0483	WP_053126285.1	90	hypothetical protein	_	_	fig|278992.8.peg.385	NADH dehydrogenase (EC 1.6.99.3)	921180780	_	Respiration	Electron donating reactions	Respiratory dehydrogenases 1	no
SAM23877_RS02050	NZ_CP012382.1	_	449973	450695	protein_coding	+	723	SAM23877_0484	WP_053126287.1	240	hypothetical protein	_	_	fig|278992.8.peg.386	FIG00864534: hypothetical protein	921180782	_	_	_	_	no
SAM23877_RS02055	NZ_CP012382.1	_	450794	452011	protein_coding	-	1218	SAM23877_0485	WP_053126289.1	405	beta-lactamase	_	_	fig|278992.8.peg.387	D-alanyl-D-alanine carboxypeptidase (EC 3.4.16.4)	921180784	_	Protein Metabolism*Cell Wall and Capsule	Protein degradation*Cell Wall and Capsule - no subcategory	Peptidoglycan Biosynthesis*Murein Hydrolases*Metallocarboxypeptidases (EC 3.4.17.-)	no
SAM23877_RS02060	NZ_CP012382.1	_	452297	453103	protein_coding	-	807	SAM23877_0486	WP_053126290.1	268	endonuclease	_	_	fig|278992.8.peg.388	secreted protein	921180785	_	_	_	_	no
SAM23877_RS02065	NZ_CP012382.1	_	453338	455830	protein_coding	+	2493	SAM23877_0487	WP_053126292.1	830	hypothetical protein	_	_	fig|278992.8.peg.389	Adenylate cyclase (EC 4.6.1.1)	921180787	_	Regulation and Cell signaling	Regulation and Cell signaling - no subcategory	cAMP signaling in bacteria	no
SAM23877_RS02070	NZ_CP012382.1	_	455923	457641	protein_coding	-	1719	SAM23877_0488	WP_053126294.1	572	acyl-CoA dehydrogenase	_	_	fig|278992.8.peg.390	Acyl-CoA dehydrogenase (EC 1.3.8.7)	921180789	_	_	_	_	no
SAM23877_RS02075	NZ_CP012382.1	_	457728	458300	protein_coding	-	573	SAM23877_0489	WP_053126296.1	190	PadR family transcriptional regulator	_	_	fig|278992.8.peg.391	Transcriptional regulator, PadR family	921180791	_	_	_	_	no
SAM23877_RS02080	NZ_CP012382.1	_	458507	459097	protein_coding	-	591	SAM23877_0490	WP_053126298.1	196	hypothetical protein	_	_	fig|278992.8.peg.392	FIG01131046: hypothetical protein	921180793	_	_	_	_	no
SAM23877_RS02085	NZ_CP012382.1	_	459131	459382	protein_coding	-	252	SAM23877_0491	WP_053126300.1	83	hypothetical protein	_	_	fig|278992.8.peg.393	hypothetical protein	921180795	_	_	_	_	no
SAM23877_RS02090	NZ_CP012382.1	_	459699	460466	protein_coding	+	768	SAM23877_0492	WP_053142068.1	255	alpha/beta hydrolase	_	_	fig|278992.8.peg.394	Probable signal peptide protein	921196708	_	_	_	_	no
SAM23877_RS02095	NZ_CP012382.1	_	460629	461375	protein_coding	-	747	SAM23877_0493	WP_053126302.1	248	NmrA family transcriptional regulator	_	_	fig|278992.8.peg.395	Putative secreted protein	921180797	_	_	_	_	no
SAM23877_RS02100	NZ_CP012382.1	_	461563	463293	protein_coding	-	1731	SAM23877_0494	WP_053142070.1	576	succinate dehydrogenase	_	_	fig|278992.8.peg.396	Succinate dehydrogenase flavoprotein subunit (EC 1.3.99.1)	921196710	_	Respiration*Carbohydrates	Electron donating reactions*Central carbohydrate metabolism	Succinate dehydrogenase*TCA Cycle	yes
SAM23877_RS02105	NZ_CP012382.1	_	463395	464291	protein_coding	-	897	SAM23877_0495	WP_053126304.1	298	RNA polymerase subunit sigma-24	_	_	fig|278992.8.peg.397	putative RNA polymerase sigma factor	921180799	_	_	_	_	no
SAM23877_RS02110	NZ_CP012382.1	_	464650	465459	pseudogene	+	810	partial;pseudo;SAM23877_0496	_	_	_	_	_	_	_	_	_	_	_	_	no
SAM23877_RS02115	NZ_CP012382.1	_	465555	466775	protein_coding	+	1221	SAM23877_0497	WP_053126306.1	406	oleandomycin glycosyltransferase	_	_	fig|278992.8.peg.398	Dolichol-phosphate mannosyltransferase (EC 2.4.1.83) in lipid-linked oligosaccharide synthesis cluster	921180801	_	Cell Wall and Capsule	Capsular and extracellular polysacchrides	Lipid-linked oligosaccharide synthesis related cluster	no
SAM23877_RS02120	NZ_CP012382.1	_	466779	467264	protein_coding	+	486	SAM23877_0498	WP_053126308.1	161	hypothetical protein	_	_	fig|278992.8.peg.399	putative integral membrane protein	921180803	_	_	_	_	no
SAM23877_RS02125	NZ_CP012382.1	_	467261	468196	protein_coding	+	936	SAM23877_0499	WP_053126310.1	311	hypothetical protein	_	_	fig|278992.8.peg.400	DNA-damage-inducible protein J	921180805	_	Regulation and Cell signaling*DNA Metabolism	Programmed Cell Death and Toxin-antitoxin Systems*DNA repair	Toxin-antitoxin replicon stabilization systems*DNA repair, bacterial	no
SAM23877_RS02130	NZ_CP012382.1	_	468500	468973	protein_coding	-	474	SAM23877_0500	WP_053126312.1	157	alkylhydroperoxidase	_	_	fig|278992.8.peg.401	4-carboxymuconolactone decarboxylase domain/alkylhydroperoxidase AhpD family core domain protein	921180807	_	_	_	_	no
SAM23877_RS02135	NZ_CP012382.1	_	469207	469677	protein_coding	+	471	SAM23877_0502	WP_053126314.1	156	hypothetical protein	_	_	fig|278992.8.peg.402	hypothetical protein	921180809	_	_	_	_	no
SAM23877_RS02140	NZ_CP012382.1	_	469912	470640	protein_coding	-	729	SAM23877_0503	WP_053126316.1	242	LysR family transcriptional regulator	_	_	fig|278992.8.peg.403	putative secreted protein	921180811	_	_	_	_	no
SAM23877_RS02145	NZ_CP012382.1	_	470737	471405	protein_coding	-	669	SAM23877_0504	WP_053126318.1	222	NADH dehydrogenase	_	_	fig|278992.8.peg.404	Oxygen-insensitive NADPH nitroreductase (EC 1.-.-.-)	921180813	_	_	_	_	yes
SAM23877_RS02150	NZ_CP012382.1	_	471549	472211	protein_coding	+	663	SAM23877_0505	WP_053126320.1	220	FMN-dependent NADH-azoreductase	_	_	fig|278992.8.peg.405	FMN-dependent NADH-azoreductase	921180815	_	_	_	_	no
SAM23877_RS02155	NZ_CP012382.1	_	472262	472747	protein_coding	-	486	SAM23877_0506	WP_053142072.1	161	MarR family transcriptional regulator	_	_	fig|278992.8.peg.406	Transcriptional regulator, MarR family	921196712	_	_	_	_	no
SAM23877_RS02160	NZ_CP012382.1	_	472946	473965	protein_coding	-	1020	SAM23877_0507	WP_053126322.1	339	LacI family transcriptional regulator	_	_	fig|278992.8.peg.407	lacI-family transcriptional regulator	921180817	_	_	_	_	no
SAM23877_RS02165	NZ_CP012382.1	_	474081	474932	protein_coding	+	852	SAM23877_0508	WP_053126324.1	283	phytanoyl-CoA dioxygenase	_	_	fig|278992.8.peg.408	FIG01134926: hypothetical protein	921180819	_	_	_	_	no
SAM23877_RS02170	NZ_CP012382.1	_	474925	476343	protein_coding	+	1419	SAM23877_0509	WP_053126325.1	472	hypothetical protein	_	_	fig|278992.8.peg.409	Sugar symporter	921180820	_	_	_	_	no
SAM23877_RS02175	NZ_CP012382.1	_	476412	477221	protein_coding	-	810	SAM23877_0510	WP_053126327.1	269	gvpL 2	_	_	fig|278992.8.peg.410	putative gas vesicle synthesis protein	921180822	_	_	_	_	no
SAM23877_RS02180	NZ_CP012382.1	_	477218	477532	protein_coding	-	315	SAM23877_0511	WP_053126329.1	104	gas vesicle K	_	_	fig|278992.8.peg.411	putative gas vesicle synthesis protein	921180824	_	_	_	_	no
SAM23877_RS02185	NZ_CP012382.1	_	477582	478493	protein_coding	-	912	SAM23877_0512	WP_053126331.1	303	gas vesicle protein GVPa	_	_	fig|278992.8.peg.412	Gas vesicle protein GvpM	921180826	_	_	_	_	no
SAM23877_RS02190	NZ_CP012382.1	_	478504	478956	protein_coding	-	453	SAM23877_0513	WP_053126333.1	150	gas vesicle protein GVPa	_	_	fig|278992.8.peg.413	Gas vesicle protein GvpJ	921180828	_	_	_	_	no
SAM23877_RS02195	NZ_CP012382.1	_	479197	479733	protein_coding	-	537	SAM23877_0514	WP_053126335.1	178	hypothetical protein	_	_	fig|278992.8.peg.414	putative membrane protein	921180830	_	_	_	_	no
SAM23877_RS02200	NZ_CP012382.1	_	479979	480584	protein_coding	-	606	SAM23877_0515	WP_053126337.1	201	SAM-dependent methyltransferase	_	_	fig|278992.8.peg.415	Methyltransferase type 11	921180832	_	_	_	_	no
SAM23877_RS02205	NZ_CP012382.1	_	480631	480873	protein_coding	-	243	SAM23877_0516	WP_053126341.1	80	hypothetical protein	_	_	fig|278992.8.peg.416	hypothetical protein	921180836	_	_	_	_	no
SAM23877_RS02210	NZ_CP012382.1	_	481134	481979	protein_coding	+	846	SAM23877_0517	WP_053142075.1	281	RNA polymerase subunit sigma	_	_	fig|278992.8.peg.417	RNA polymerase sigma factor SigB	921196715	_	RNA Metabolism*Stress Response	Stress Response - no subcategory*Transcription	SigmaB stress responce regulation*Transcription initiation, bacterial sigma factors	no
SAM23877_RS02215	NZ_CP012382.1	_	482248	482604	protein_coding	+	357	SAM23877_0518	WP_053142077.1	118	PrsL	_	_	fig|278992.8.peg.418	regulatory protein	921196717	_	_	_	_	no
SAM23877_RS02220	NZ_CP012382.1	_	482650	483621	protein_coding	-	972	SAM23877_0519	WP_053126343.1	323	hypothetical protein	_	_	fig|278992.8.peg.419	regulator of sigma factor	921180838	_	_	_	_	no
SAM23877_RS02225	NZ_CP012382.1	_	483618	484472	protein_coding	-	855	SAM23877_0520	WP_053126345.1	284	hypothetical protein	_	_	fig|278992.8.peg.420	hypothetical protein	921180840	_	_	_	_	no
SAM23877_RS02230	NZ_CP012382.1	_	484671	485030	protein_coding	-	360	SAM23877_0521	WP_053126348.1	119	anti-anti-sigma factor	_	_	fig|278992.8.peg.421	anti-sigma factor antagonist	921180843	_	_	_	_	no
SAM23877_RS02235	NZ_CP012382.1	_	485027	486343	protein_coding	-	1317	SAM23877_0522	WP_053126350.1	438	hypothetical protein	_	_	fig|278992.8.peg.422	Serine phosphatase RsbU, regulator of sigma subunit	921180845	_	Stress Response	Stress Response - no subcategory	SigmaB stress responce regulation	no
SAM23877_RS02240	NZ_CP012382.1	_	486622	490782	protein_coding	+	4161	SAM23877_0523	WP_053126352.1	1386	histidine kinase	_	_	fig|278992.8.peg.423	Serine phosphatase RsbU, regulator of sigma subunit	921180847	_	Stress Response	Stress Response - no subcategory	SigmaB stress responce regulation	no
SAM23877_RS02245	NZ_CP012382.1	_	490782	491078	protein_coding	+	297	SAM23877_0524	WP_053126354.1	98	anti-anti-sigma factor	_	_	fig|278992.8.peg.424	Anti-sigma F factor antagonist (spoIIAA-2); Anti-sigma B factor antagonist RsbV	921180849	_	Stress Response	Stress Response - no subcategory	SigmaB stress responce regulation	no
SAM23877_RS02250	NZ_CP012382.1	_	491162	492109	protein_coding	-	948	SAM23877_0525	WP_053126356.1	315	hypothetical protein	_	_	fig|278992.8.peg.425	putative integral membrane protein	921180851	_	_	_	_	no
SAM23877_RS02255	NZ_CP012382.1	_	492236	492982	protein_coding	-	747	SAM23877_0526	WP_053126358.1	248	hypothetical protein	_	_	fig|278992.8.peg.426	3-demethylubiquinone-9 3-methyltransferase (EC 2.1.1.64)	921180853	_	_	_	_	no
SAM23877_RS02260	NZ_CP012382.1	_	493344	493841	protein_coding	+	498	SAM23877_0528	WP_053126360.1	165	cupin	_	_	fig|278992.8.peg.427	hypothetical protein	921180855	_	_	_	_	no
SAM23877_RS02265	NZ_CP012382.1	_	493994	499993	protein_coding	-	6000	SAM23877_0529	WP_053126362.1	1999	hypothetical protein	_	_	fig|278992.8.peg.428	hypothetical protein	921180857	_	_	_	_	no
SAM23877_RS02270	NZ_CP012382.1	_	500022	502553	protein_coding	-	2532	SAM23877_0530	WP_053126364.1	843	hypothetical protein	_	_	fig|278992.8.peg.429	hypothetical protein	921180859	_	_	_	_	no
SAM23877_RS02275	NZ_CP012382.1	_	502609	505515	protein_coding	-	2907	SAM23877_0531	WP_053126366.1	968	hypothetical protein	_	_	fig|278992.8.peg.430	hypothetical protein	921180861	_	_	_	_	no
SAM23877_RS02280	NZ_CP012382.1	_	505522	506595	protein_coding	-	1074	SAM23877_0532	WP_053126368.1	357	peptidase C14	_	_	fig|278992.8.peg.431	High-affnity carbon uptake protein Hat/HatR	921180863	_	_	_	_	no
SAM23877_RS02285	NZ_CP012382.1	_	507145	509091	protein_coding	+	1947	SAM23877_0533	WP_053126370.1	648	hypothetical protein	_	_	fig|278992.8.peg.432	hypothetical protein	921180865	_	_	_	_	no
SAM23877_RS02290	NZ_CP012382.1	_	509152	509526	protein_coding	+	375	SAM23877_0534	WP_053126372.1	124	antibiotic biosynthesis monooxygenase	_	_	fig|278992.8.peg.433	FIG01125424: hypothetical protein	921180867	_	_	_	_	no
SAM23877_RS02295	NZ_CP012382.1	_	509634	511832	protein_coding	-	2199	SAM23877_0535	WP_053126374.1	732	hypothetical protein	_	_	fig|278992.8.peg.434	N-acetylmuramoyl-L-alanine amidase (EC 3.5.1.28)	921180869	_	Regulation and Cell signaling*Cell Wall and Capsule	Regulation and Cell signaling - no subcategory*Cell Wall and Capsule - no subcategory	Zinc regulated enzymes*Recycling of Peptidoglycan Amino Acids*Murein Hydrolases	no
SAM23877_RS02300	NZ_CP012382.1	_	511997	512554	protein_coding	-	558	SAM23877_0536	WP_053142079.1	185	terminal protein TpgA2	_	_	fig|278992.8.peg.435	putative terminal protein	921196719	_	_	_	_	no
SAM23877_RS02305	NZ_CP012382.1	_	512565	514817	protein_coding	-	2253	SAM23877_0537	WP_053126376.1	750	transcriptional regulator	_	_	fig|278992.8.peg.436	FIG01131023: hypothetical protein	921180871	_	_	_	_	no
SAM23877_RS02310	NZ_CP012382.1	_	515029	516363	protein_coding	-	1335	SAM23877_0538	WP_053126378.1	444	glucarate dehydratase	_	_	fig|278992.8.peg.437	Glucarate dehydratase (EC 4.2.1.40)	921180873	gudD	Carbohydrates	Monosaccharides	D-galactarate, D-glucarate and D-glycerate catabolism - gjo*D-galactarate, D-glucarate and D-glycerate catabolism	yes
SAM23877_RS02315	NZ_CP012382.1	_	516408	517745	protein_coding	-	1338	SAM23877_0539	WP_053126380.1	445	gluconate permease	_	_	fig|278992.8.peg.438	Gluconate permease, Bsu4004 homolog	921180875	_	Carbohydrates	Monosaccharides	D-gluconate and ketogluconates metabolism	yes
SAM23877_RS02320	NZ_CP012382.1	_	518315	519190	protein_coding	-	876	SAM23877_0541	WP_053126382.1	291	LysR family transcriptional regulator	_	_	fig|278992.8.peg.439	transcriptional regulatory protein	921180877	_	_	_	_	no
SAM23877_RS02325	NZ_CP012382.1	_	519610	520536	protein_coding	+	927	SAM23877_0542	WP_053126384.1	308	5-dehydro-4-deoxyglucarate dehydratase	_	_	fig|278992.8.peg.440	5-dehydro-4-deoxyglucarate dehydratase (EC 4.2.1.41)	921180879	_	Carbohydrates	Monosaccharides	D-galactarate, D-glucarate and D-glycerate catabolism*D-galactarate, D-glucarate and D-glycerate catabolism - gjo	yes
SAM23877_RS02330	NZ_CP012382.1	_	520647	521642	protein_coding	+	996	SAM23877_0543	WP_053126386.1	331	lantibiotic ABC transporter	_	_	fig|278992.8.peg.441	hypothetical protein	921180881	_	_	_	_	no
SAM23877_RS02335	NZ_CP012382.1	_	521787	522461	protein_coding	-	675	SAM23877_0544	WP_053126388.1	224	hypothetical protein	_	_	fig|278992.8.peg.442	glycine-rich secreted protein	921180883	_	_	_	_	no
SAM23877_RS02340	NZ_CP012382.1	_	522884	523291	protein_coding	-	408	SAM23877_0545	WP_053126390.1	135	glyoxalase	_	_	fig|278992.8.peg.443	Glyoxalase family protein	921180885	_	_	_	_	no
SAM23877_RS02345	NZ_CP012382.1	_	523435	524484	protein_coding	+	1050	SAM23877_0546	WP_053126392.1	349	hypothetical protein	_	_	fig|278992.8.peg.444	putative transcriptional regulator	921180887	_	_	_	_	no
SAM23877_RS02350	NZ_CP012382.1	_	524526	526310	protein_coding	-	1785	SAM23877_0547	WP_053126394.1	594	FAD-binding dehydrogenase	_	_	fig|278992.8.peg.445	Fumarate/succinate/L-aspartate dehydrogenases	921180889	_	_	_	_	no
SAM23877_RS02355	NZ_CP012382.1	_	526678	528144	protein_coding	+	1467	SAM23877_0548	WP_053126396.1	488	betaine-aldehyde dehydrogenase	_	_	fig|278992.8.peg.446	Betaine aldehyde dehydrogenase (EC 1.2.1.8)	921180891	_	Stress Response	Osmotic stress	Choline and Betaine Uptake and Betaine Biosynthesis	yes
SAM23877_RS02360	NZ_CP012382.1	_	528210	529781	protein_coding	+	1572	SAM23877_0549	WP_053126398.1	523	oxidoreductase	_	_	fig|278992.8.peg.447	Choline dehydrogenase (EC 1.1.99.1)	921180893	_	Stress Response	Osmotic stress	Choline and Betaine Uptake and Betaine Biosynthesis	yes
SAM23877_RS02365	NZ_CP012382.1	_	529778	531868	protein_coding	+	2091	SAM23877_0550	WP_053126400.1	696	choline transporter	_	_	fig|278992.8.peg.448	High-affinity choline uptake protein BetT	921180895	_	Stress Response	Osmotic stress	Choline and Betaine Uptake and Betaine Biosynthesis	yes
SAM23877_RS02370	NZ_CP012382.1	_	532125	534509	protein_coding	+	2385	SAM23877_0551	WP_053126403.1	794	protein phosphatase	_	_	fig|278992.8.peg.449	Serine phosphatase RsbU, regulator of sigma subunit	921180898	_	Stress Response	Stress Response - no subcategory	SigmaB stress responce regulation	no
SAM23877_RS02375	NZ_CP012382.1	_	534692	535333	protein_coding	-	642	SAM23877_0552	WP_053126405.1	213	RNA polymerase subunit sigma	_	_	fig|278992.8.peg.450	RNA polymerase ECF-subfamily sigma factor	921180900	_	_	_	_	no
SAM23877_RS02380	NZ_CP012382.1	_	535523	536242	protein_coding	-	720	SAM23877_0553	WP_053126408.1	239	hypothetical protein	_	_	fig|278992.8.peg.451	FIG01133533: hypothetical protein	921180903	_	_	_	_	no
SAM23877_RS02385	NZ_CP012382.1	_	536418	537449	protein_coding	-	1032	SAM23877_0554	WP_053126410.1	343	iron transporter	_	_	fig|278992.8.peg.452	ABC transporter (iron.B12.siderophore.hemin) , periplasmic substrate-binding component	921180905	_	Iron acquisition and metabolism	Iron acquisition and metabolism - no subcategory	ABC transporter [iron.B12.siderophore.hemin]	no
SAM23877_RS02390	NZ_CP012382.1	_	537490	538263	protein_coding	-	774	SAM23877_0555	WP_053126412.1	257	ABC transporter ATP-binding protein	_	_	fig|278992.8.peg.453	Vitamin B12 ABC transporter, ATPase component BtuD	921180907	_	_	_	_	yes
SAM23877_RS02395	NZ_CP012382.1	_	538263	539369	protein_coding	-	1107	SAM23877_0556	WP_053126414.1	368	sugar ABC transporter substrate-binding protein	_	_	fig|278992.8.peg.454	ABC transporter (iron.B12.siderophore.hemin) , permease component	921180909	_	Iron acquisition and metabolism	Iron acquisition and metabolism - no subcategory	ABC transporter [iron.B12.siderophore.hemin]	no
SAM23877_RS02400	NZ_CP012382.1	_	539666	540655	protein_coding	-	990	SAM23877_0558	WP_053126416.1	329	teichoic acid biosynthesis protein C	_	_	fig|278992.8.peg.455	teichoic acid biosynthesis protein C	921180911	_	_	_	_	no
SAM23877_RS02405	NZ_CP012382.1	_	540841	541041	protein_coding	-	201	SAM23877_0560	WP_053126418.1	66	hypothetical protein	_	_	fig|278992.8.peg.456	hypothetical protein	921180913	_	_	_	_	no
SAM23877_RS02410	NZ_CP012382.1	_	541237	541632	protein_coding	-	396	SAM23877_0562	WP_053126420.1	131	endoribonuclease L-PSP	_	_	fig|278992.8.peg.457	Bona fide RidA/YjgF/TdcF/RutC subgroup	921180915	_	_	_	_	no
SAM23877_RS02415	NZ_CP012382.1	_	541904	543385	protein_coding	-	1482	SAM23877_0563	WP_053142081.1	493	transporter	_	_	fig|278992.8.peg.458	transmembrane efflux protein	921196721	_	_	_	_	no
SAM23877_RS02420	NZ_CP012382.1	_	543446	544417	protein_coding	+	972	SAM23877_0564	WP_053126423.1	323	hypothetical protein	_	_	fig|278992.8.peg.459	Transcriptional regulator, DeoR family	921180918	_	_	_	_	no
SAM23877_RS02425	NZ_CP012382.1	_	544668	545198	protein_coding	-	531	SAM23877_0565	WP_053126425.1	176	polyketide cyclase	_	_	fig|278992.8.peg.460	cyclase/dehydrase	921180920	_	_	_	_	no
SAM23877_RS02430	NZ_CP012382.1	_	545379	546661	pseudogene	-	1283	pseudo;SAM23877_0566	_	_	_	_	_	_	_	_	_	_	_	_	no
SAM23877_RS02435	NZ_CP012382.1	_	547294	548241	protein_coding	+	948	SAM23877_0569	WP_053126427.1	315	AraC family transcriptional regulator	_	_	fig|278992.8.peg.461	Transcriptional regulator containing an amidase domain and an AraC-type DNA-binding HTH domain	921180922	_	_	_	_	no
SAM23877_RS02440	NZ_CP012382.1	_	548393	549037	protein_coding	+	645	SAM23877_0570	WP_053126429.1	214	AraC family transcriptional regulator	_	_	fig|278992.8.peg.462	ThiJ/PfpI family protein	921180924	_	_	_	_	no
SAM23877_RS02445	NZ_CP012382.1	_	549136	549744	protein_coding	+	609	SAM23877_0571	WP_053126431.1	202	thiamine biosynthesis protein ThiJ	_	_	fig|278992.8.peg.463	Transcriptional regulator, AraC family	921180926	_	_	_	_	no
SAM23877_RS02450	NZ_CP012382.1	_	549817	550551	protein_coding	+	735	SAM23877_0572	WP_053126433.1	244	AraC family transcriptional regulator	_	_	fig|278992.8.peg.464	ThiJ/PfpI family protein	921180928	_	_	_	_	no
SAM23877_RS02455	NZ_CP012382.1	_	551087	551638	protein_coding	+	552	SAM23877_0573	WP_053126435.1	183	hypothetical protein	_	_	fig|278992.8.peg.465	hypothetical protein	921180930	_	_	_	_	no
SAM23877_RS02460	NZ_CP012382.1	_	551684	552553	pseudogene	+	870	pseudo	_	_	_	_	_	_	_	_	_	_	_	_	no
SAM23877_RS02465	NZ_CP012382.1	_	552941	553933	protein_coding	-	993	SAM23877_0576	WP_053126437.1	330	AraC family transcriptional regulator	_	_	fig|278992.8.peg.466	Transcriptional regulator, AraC family	921180932	_	_	_	_	no
SAM23877_RS02470	NZ_CP012382.1	_	553986	554381	protein_coding	+	396	SAM23877_0577	WP_053126439.1	131	cupin	_	_	fig|278992.8.peg.467	Cupin 2, conserved barrel domain protein	921180934	_	_	_	_	no
SAM23877_RS02475	NZ_CP012382.1	_	554488	555912	protein_coding	-	1425	SAM23877_0578	WP_053126441.1	474	hypothetical protein	_	_	fig|278992.8.peg.468	hypothetical protein	921180936	_	_	_	_	no
SAM23877_RS02480	NZ_CP012382.1	_	556102	557208	protein_coding	+	1107	SAM23877_0579	WP_053142082.1	368	LuxR family transcriptional regulator	_	_	fig|278992.8.peg.469	Transcriptional regulator, LuxR family	921196722	_	_	_	_	no
SAM23877_RS02485	NZ_CP012382.1	_	557218	557787	protein_coding	-	570	_	WP_053126443.1	189	transposase	_	_	fig|278992.8.peg.470	Mobile element protein	921180938	_	_	_	_	no
SAM23877_RS02490	NZ_CP012382.1	_	558141	558695	protein_coding	+	555	SAM23877_0582	WP_053126445.1	184	hypothetical protein	_	_	fig|278992.8.peg.471	hypothetical protein	921180940	_	_	_	_	no
SAM23877_RS02495	NZ_CP012382.1	_	558704	559201	protein_coding	-	498	SAM23877_0583	WP_053126447.1	165	transposase	_	_	fig|278992.8.peg.472	Mobile element protein	921180942	_	_	_	_	no
SAM23877_RS02500	NZ_CP012382.1	_	559153	559512	pseudogene	-	360	pseudo;SAM23877_0584	_	_	_	_	_	_	_	_	_	_	_	_	no
SAM23877_RS02505	NZ_CP012382.1	_	559972	563163	protein_coding	-	3192	SAM23877_0585	WP_053142085.1	1063	Wall-associated protein	_	_	fig|278992.8.peg.473	RHS repeat-associated core domain-containing protein	921196725	_	_	_	_	no
SAM23877_RS02510	NZ_CP012382.1	_	563771	564085	protein_coding	+	315	SAM23877_0586	WP_053126449.1	104	hypothetical protein	_	_	fig|278992.8.peg.474	hypothetical protein	921180944	_	_	_	_	no
SAM23877_RS02515	NZ_CP012382.1	_	564094	564708	protein_coding	-	615	SAM23877_0587	WP_053126451.1	204	hypothetical protein	_	_	fig|278992.8.peg.475	hypothetical protein	921180946	_	_	_	_	no
SAM23877_RS02520	NZ_CP012382.1	_	566313	567515	protein_coding	+	1203	SAM23877_0591	WP_053126455.1	400	transposase	_	_	fig|278992.8.peg.476	Mobile element protein	921180950	_	_	_	_	no
SAM23877_RS02525	NZ_CP012382.1	_	568372	568632	protein_coding	+	261	_	WP_053126457.1	86	hypothetical protein	_	_	fig|278992.8.peg.477	hypothetical protein	921180952	_	_	_	_	no
SAM23877_RS02530	NZ_CP012382.1	_	569098	570099	protein_coding	-	1002	SAM23877_0593	WP_053126459.1	333	hypothetical protein	_	_	fig|278992.8.peg.478	FIG01130962: hypothetical protein	921180954	_	_	_	_	no
SAM23877_RS02535	NZ_CP012382.1	_	570096	570737	protein_coding	-	642	SAM23877_0594	WP_053126461.1	213	RNA polymerase	_	_	fig|278992.8.peg.479	putative RNA polymerase ECF-subfamily sigma factor	921180956	_	_	_	_	no
SAM23877_RS02540	NZ_CP012382.1	_	570934	571134	protein_coding	-	201	SAM23877_0595	WP_053126463.1	66	hypothetical protein	_	_	fig|278992.8.peg.480	hypothetical protein	921180958	_	_	_	_	no
SAM23877_RS02545	NZ_CP012382.1	_	571526	572374	protein_coding	-	849	SAM23877_0596	WP_053126465.1	282	XRE family transcriptional regulator	_	_	fig|278992.8.peg.481	putative DNA-binding protein	921180960	_	_	_	_	no
SAM23877_RS02550	NZ_CP012382.1	_	572646	573587	protein_coding	+	942	SAM23877_0597	WP_053126467.1	313	short-chain dehydrogenase	_	_	fig|278992.8.peg.482	probable oxidoreductase/Short-chain dehydrogenase	921180962	_	_	_	_	no
SAM23877_RS02555	NZ_CP012382.1	_	573899	574465	protein_coding	+	567	SAM23877_0598	WP_053126469.1	188	peptidase	_	_	fig|278992.8.peg.483	secreted extracellular small neutral protease	921180964	_	_	_	_	no
SAM23877_RS02560	NZ_CP012382.1	_	574658	575548	protein_coding	-	891	SAM23877_0599	WP_053126471.1	296	XRE family transcriptional regulator	_	_	fig|278992.8.peg.484	Putative DNA-binding protein in cluster with Type I restriction-modification system	921180966	_	DNA Metabolism	DNA Metabolism - no subcategory	Restriction-Modification System	no
SAM23877_RS02565	NZ_CP012382.1	_	575873	576556	protein_coding	+	684	SAM23877_0600	WP_053126474.1	227	dehydrogenase	_	_	fig|278992.8.peg.485	putative short chain dehydrogenase	921180969	_	_	_	_	no
SAM23877_RS02570	NZ_CP012382.1	_	576553	577092	protein_coding	+	540	SAM23877_0601	WP_053126476.1	179	hypothetical protein	_	_	fig|278992.8.peg.486	Uncharacterized conserved protein	921180971	_	_	_	_	no
SAM23877_RS02575	NZ_CP012382.1	_	577134	578327	pseudogene	+	1194	partial;pseudo;SAM23877_0602	_	_	_	_	_	_	_	_	_	_	_	_	no
SAM23877_RS02580	NZ_CP012382.1	_	578431	579198	protein_coding	+	768	SAM23877_0603	WP_053126478.1	255	oxidoreductase	_	_	fig|278992.8.peg.487	D-beta-hydroxybutyrate dehydrogenase (EC 1.1.1.30)	921180973	_	Fatty Acids, Lipids, and Isoprenoids	Fatty Acids, Lipids, and Isoprenoids - no subcategory	Polyhydroxybutyrate metabolism	yes
SAM23877_RS02585	NZ_CP012382.1	_	579817	580110	protein_coding	+	294	_	WP_053142086.1	97	hypothetical protein	_	_	fig|278992.8.peg.488	hypothetical protein	921196726	_	_	_	_	no
SAM23877_RS02590	NZ_CP012382.1	_	580287	581216	protein_coding	-	930	SAM23877_0605	WP_053126480.1	309	LysR family transcriptional regulator	_	_	fig|278992.8.peg.489	putative LysR-family transcriptional regulator	921180975	_	_	_	_	no
SAM23877_RS02595	NZ_CP012382.1	_	581330	581857	protein_coding	+	528	SAM23877_0606	WP_053142088.1	175	transferase	_	_	fig|278992.8.peg.490	acetyltransferase	921196728	_	_	_	_	no
SAM23877_RS02600	NZ_CP012382.1	_	582051	583493	protein_coding	-	1443	SAM23877_0607	WP_053126483.1	480	cytochrome	_	_	fig|278992.8.peg.491	Cytochrome P450	921180978	_	_	_	_	no
SAM23877_RS02605	NZ_CP012382.1	_	583664	584326	protein_coding	-	663	SAM23877_0608	WP_053126485.1	220	hypothetical protein	_	_	fig|278992.8.peg.492	hypothetical protein	921180980	_	_	_	_	no
SAM23877_RS02610	NZ_CP012382.1	_	584994	585173	protein_coding	+	180	SAM23877_0610	WP_053126487.1	59	hypothetical protein	_	_	fig|278992.8.peg.493	hypothetical protein	921180982	_	_	_	_	no
SAM23877_RS02615	NZ_CP012382.1	_	585222	585599	protein_coding	-	378	SAM23877_0611	WP_053126489.1	125	hypothetical protein	_	_	fig|278992.8.peg.494	anti-sigma factor antagonist	921180984	_	_	_	_	no
SAM23877_RS02620	NZ_CP012382.1	_	585763	586122	protein_coding	+	360	SAM23877_0612	WP_053142090.1	119	ArsR family transcriptional regulator	_	_	fig|278992.8.peg.495	FIG01134945: hypothetical protein	921196730	_	_	_	_	no
SAM23877_RS02625	NZ_CP012382.1	_	586157	586624	protein_coding	-	468	SAM23877_0613	WP_053126491.1	155	glyoxalase	_	_	fig|278992.8.peg.496	hypothetical protein	921180986	_	_	_	_	no
SAM23877_RS02630	NZ_CP012382.1	_	586877	587095	protein_coding	+	219	SAM23877_0614	WP_053142091.1	72	hypothetical protein	_	_	fig|278992.8.peg.497	hypothetical protein	921196731	_	_	_	_	no
SAM23877_RS02635	NZ_CP012382.1	_	587408	588061	protein_coding	+	654	SAM23877_0615	WP_053126493.1	217	polyisoprenoid-binding protein	_	_	fig|278992.8.peg.498	Protein yceI precursor	921180988	_	_	_	_	no
SAM23877_RS02640	NZ_CP012382.1	_	588364	591039	protein_coding	+	2676	SAM23877_0617	WP_053142093.1	891	histidine kinase	_	_	fig|278992.8.peg.499	Serine phosphatase RsbU, regulator of sigma subunit	921196733	_	Stress Response	Stress Response - no subcategory	SigmaB stress responce regulation	no
SAM23877_RS02645	NZ_CP012382.1	_	591115	592179	protein_coding	-	1065	SAM23877_0618	WP_053126495.1	354	inorganic polyphosphate kinase	_	_	fig|278992.8.peg.500	NAD kinase (EC 2.7.1.23)	921180990	_	Cofactors, Vitamins, Prosthetic Groups, Pigments	NAD and NADP	NAD and NADP cofactor biosynthesis global	yes
SAM23877_RS02650	NZ_CP012382.1	_	592447	592923	protein_coding	-	477	SAM23877_0619	WP_053126498.1	158	spore-associated protein A	_	_	fig|278992.8.peg.501	Spore-associated protein A precursor	921180993	_	_	_	_	no
SAM23877_RS02655	NZ_CP012382.1	_	593081	594043	protein_coding	-	963	SAM23877_0620	WP_053142095.1	320	hypothetical protein	_	_	fig|278992.8.peg.502	hypothetical protein	921196735	_	_	_	_	no
SAM23877_RS02660	NZ_CP012382.1	_	594670	595245	protein_coding	-	576	SAM23877_0622	WP_053126500.1	191	deaminase	_	_	fig|278992.8.peg.503	Dihydrofolate reductase (EC 1.5.1.3)	921180995	_	Cofactors, Vitamins, Prosthetic Groups, Pigments	Folate and pterines	5-FCL-like protein*Folate Biosynthesis	yes
SAM23877_RS02665	NZ_CP012382.1	_	595532	597343	protein_coding	+	1812	SAM23877_0623	WP_053126502.1	603	methylmalonyl-CoA mutase	_	_	fig|278992.8.peg.504	Methylmalonyl-CoA mutase (EC 5.4.99.2)	921180997	_	Protein Metabolism	Protein processing and modification	G3E family of P-loop GTPases (metallocenter biosynthesis)	yes
SAM23877_RS02670	NZ_CP012382.1	_	597343	599520	protein_coding	+	2178	SAM23877_0624	WP_053126504.1	725	methylmalonyl-CoA mutase	_	_	fig|278992.8.peg.505	Methylmalonyl-CoA mutase (EC 5.4.99.2)	921180999	_	Protein Metabolism	Protein processing and modification	G3E family of P-loop GTPases (metallocenter biosynthesis)	yes
SAM23877_RS02675	NZ_CP012382.1	_	599530	600546	protein_coding	+	1017	SAM23877_0625	WP_053126506.1	338	protein kinase	_	_	fig|278992.8.peg.506	putative periplasmic protein kinase ArgK and related GTPases of G3E family	921181001	_	Protein Metabolism	Protein processing and modification	G3E family of P-loop GTPases (metallocenter biosynthesis)	no
SAM23877_RS02680	NZ_CP012382.1	_	600775	601278	protein_coding	-	504	SAM23877_0626	WP_053126508.1	167	acetyltransferase	_	_	fig|278992.8.peg.507	FIG01201438: hypothetical protein	921181003	_	_	_	_	no
SAM23877_RS02685	NZ_CP012382.1	_	601483	602187	protein_coding	+	705	SAM23877_0627	WP_053126515.1	234	hypothetical protein	_	_	fig|278992.8.peg.508	hypothetical protein	921181010	_	_	_	_	no
SAM23877_RS02690	NZ_CP012382.1	_	602357	603220	protein_coding	+	864	SAM23877_0628	WP_053126520.1	287	esterase	_	_	fig|278992.8.peg.509	Lipase LipU	921181015	_	_	_	_	no
SAM23877_RS02695	NZ_CP012382.1	_	603342	604382	protein_coding	+	1041	SAM23877_0629	WP_053126522.1	346	LacI family transcriptional regulator	_	_	fig|278992.8.peg.510	transcriptional regulator, LacI-family	921181017	_	_	_	_	no
SAM23877_RS02700	NZ_CP012382.1	_	604490	605200	protein_coding	-	711	SAM23877_0630	WP_053126524.1	236	permease	_	_	fig|278992.8.peg.511	putative membrane protein	921181019	_	_	_	_	no
SAM23877_RS02705	NZ_CP012382.1	_	605197	606615	protein_coding	-	1419	SAM23877_0631	WP_053126526.1	472	S-adenosylhomocysteine deaminase	_	_	fig|278992.8.peg.512	amidohydrolase	921181021	_	_	_	_	no
SAM23877_RS02710	NZ_CP012382.1	_	606612	607931	protein_coding	-	1320	SAM23877_0632	WP_053142097.1	439	permease	_	_	fig|278992.8.peg.513	Xanthine permease	921196737	_	Nucleosides and Nucleotides	Purines	Xanthine Metabolism in Bacteria*Purine Utilization	yes
SAM23877_RS02715	NZ_CP012382.1	_	608388	608810	protein_coding	+	423	SAM23877_0633	WP_053142098.1	140	ATP-binding protein	_	_	fig|278992.8.peg.514	probable regulatory protein	921196738	_	_	_	_	no
SAM23877_RS02720	NZ_CP012382.1	_	608764	609267	protein_coding	-	504	SAM23877_0634	WP_053126528.1	167	hypothetical protein	_	_	fig|278992.8.peg.515	integral membrane protein	921181023	_	_	_	_	no
SAM23877_RS02725	NZ_CP012382.1	_	609446	609661	protein_coding	+	216	SAM23877_0635	WP_053126530.1	71	hypothetical protein	_	_	fig|278992.8.peg.516	hypothetical protein	921181025	_	_	_	_	no
SAM23877_RS02730	NZ_CP012382.1	_	609778	610977	protein_coding	-	1200	SAM23877_0636	WP_053126532.1	399	oxidoreductase	_	_	fig|278992.8.peg.517	NADH dehydrogenase (EC 1.6.99.3)	921181027	_	Respiration	Electron donating reactions	Respiratory dehydrogenases 1	yes
SAM23877_RS02735	NZ_CP012382.1	_	611113	612069	protein_coding	-	957	SAM23877_0637	WP_053126535.1	318	RNA polymerase subunit sigma-70	_	_	fig|278992.8.peg.518	RNA polymerase sigma-70 factor	921181030	_	RNA Metabolism	Transcription	Transcription initiation, bacterial sigma factors	no
SAM23877_RS02740	NZ_CP012382.1	_	612444	613433	protein_coding	-	990	SAM23877_0639	WP_053126536.1	329	hypothetical protein	_	_	fig|278992.8.peg.519	putative integral membrane protein	921181031	_	_	_	_	no
SAM23877_RS02745	NZ_CP012382.1	_	613484	614314	protein_coding	-	831	SAM23877_0640	WP_053126539.1	276	serine/threonine protein phosphatase	_	_	fig|278992.8.peg.520	probable regulatory protein	921181034	_	_	_	_	no
SAM23877_RS02750	NZ_CP012382.1	_	614505	615074	protein_coding	-	570	SAM23877_0641	WP_053126541.1	189	pyridoxamine 5'-phosphate oxidase	_	_	fig|278992.8.peg.521	Pyridoxamine 5'-phosphate oxidase (EC 1.4.3.5)	921181036	_	Cofactors, Vitamins, Prosthetic Groups, Pigments	Pyridoxine	Pyridoxin (Vitamin B6) Biosynthesis	yes
SAM23877_RS02755	NZ_CP012382.1	_	615218	616039	protein_coding	+	822	SAM23877_0642	WP_053126543.1	273	siderophore-interacting protein	_	_	fig|278992.8.peg.522	Siderophore-interacting protein	921181038	_	_	_	_	no
SAM23877_RS02760	NZ_CP012382.1	_	616224	616616	protein_coding	-	393	SAM23877_0643	WP_053126545.1	130	bleomycin resistance protein	_	_	fig|278992.8.peg.523	Lactoylglutathione lyase and related lyases	921181040	_	_	_	_	no
SAM23877_RS02765	NZ_CP012382.1	_	616613	616909	protein_coding	-	297	SAM23877_0644	WP_053126547.1	98	transcriptional regulator	_	_	fig|278992.8.peg.524	Transcriptional regulator, ArsR family	921181042	_	_	_	_	no
SAM23877_RS02770	NZ_CP012382.1	_	617276	617794	protein_coding	+	519	SAM23877_0645	WP_053126548.1	172	chitin-binding protein	_	_	fig|278992.8.peg.525	Chitin binding protein	921181043	_	Carbohydrates	Aminosugars	Chitin and N-acetylglucosamine utilization	no
SAM23877_RS02775	NZ_CP012382.1	_	617944	618675	protein_coding	+	732	SAM23877_0646	WP_053126550.1	243	chitinase	_	_	fig|278992.8.peg.526	Chitinase	921181045	_	_	_	_	no
SAM23877_RS02780	NZ_CP012382.1	_	618753	619823	protein_coding	-	1071	SAM23877_0647	WP_053126552.1	356	hydrolase	_	_	fig|278992.8.peg.527	Alpha-L-arabinofuranosidase II precursor (EC 3.2.1.55)	921181047	_	_	_	_	no
SAM23877_RS02785	NZ_CP012382.1	_	620083	622305	protein_coding	+	2223	SAM23877_0648	WP_053126554.1	740	alpha-N-acetylglucosaminidase	_	_	fig|278992.8.peg.528	Alpha-N-acetylglucosaminidase (EC 3.2.1.50)	921181049	_	Carbohydrates	Aminosugars	Chitin and N-acetylglucosamine utilization	no
SAM23877_RS02790	NZ_CP012382.1	_	622426	623289	protein_coding	+	864	SAM23877_0649	WP_053126556.1	287	hydrolase	_	_	fig|278992.8.peg.529	Glycerophosphoryl diester phosphodiesterase (EC 3.1.4.46)	921181051	_	Carbohydrates	Sugar alcohols	Glycerol and Glycerol-3-phosphate Uptake and Utilization	yes
SAM23877_RS02795	NZ_CP012382.1	_	623419	624717	protein_coding	+	1299	SAM23877_0650	WP_053126558.1	432	biotin carboxylase	_	_	fig|278992.8.peg.530	FIG01057880: hypothetical protein	921181053	_	_	_	_	no
SAM23877_RS02800	NZ_CP012382.1	_	624737	626782	protein_coding	+	2046	SAM23877_0651	WP_053126560.1	681	peptidase S15	_	_	fig|278992.8.peg.531	Mll5128 protein	921181055	_	_	_	_	no
SAM23877_RS02805	NZ_CP012382.1	_	626825	627334	protein_coding	+	510	SAM23877_0652	WP_053126563.1	169	DNA mismatch repair protein MutT	_	_	fig|278992.8.peg.532	putative MutT-family protein	921181058	_	_	_	_	no
SAM23877_RS02810	NZ_CP012382.1	_	627493	627912	protein_coding	+	420	SAM23877_0653	WP_053126565.1	139	hypothetical protein	_	_	fig|278992.8.peg.533	FIG01129337: hypothetical protein	921181060	_	_	_	_	no
SAM23877_RS02815	NZ_CP012382.1	_	627909	629054	protein_coding	+	1146	SAM23877_0654	WP_053126567.1	381	RNA polymerase subunit sigma-24	_	_	fig|278992.8.peg.534	putative RNA polymerase sigma factor	921181062	_	_	_	_	no
SAM23877_RS02820	NZ_CP012382.1	_	629254	630450	protein_coding	+	1197	SAM23877_0656	WP_053126568.1	398	sugar hydrolase	_	_	fig|278992.8.peg.535	FIG01135856: hypothetical protein	921181063	_	_	_	_	no
SAM23877_RS02825	NZ_CP012382.1	_	630559	631998	protein_coding	-	1440	SAM23877_0657	WP_053126570.1	479	beta-glucosidase	_	_	fig|278992.8.peg.536	Beta-glucosidase (EC 3.2.1.21)	921181065	_	Carbohydrates	Di- and oligosaccharides	Fructooligosaccharides(FOS) and Raffinose Utilization	yes
SAM23877_RS02830	NZ_CP012382.1	_	632104	633027	protein_coding	-	924	SAM23877_0658	WP_053126572.1	307	sugar ABC transporter permease	_	_	fig|278992.8.peg.537	N-Acetyl-D-glucosamine ABC transport system, permease protein 1	921181067	_	Carbohydrates	Aminosugars	Chitin and N-acetylglucosamine utilization	no
SAM23877_RS02835	NZ_CP012382.1	_	633040	634035	protein_coding	-	996	SAM23877_0659	WP_053126574.1	331	ABC transporter permease	_	_	fig|278992.8.peg.538	Multiple sugar transport system permease protein	921181069	_	_	_	_	no
SAM23877_RS02840	NZ_CP012382.1	_	634129	635439	protein_coding	-	1311	SAM23877_0660	WP_053126576.1	436	sugar-binding protein	_	_	fig|278992.8.peg.539	putative sugar binding secreted protein	921181071	_	_	_	_	no
SAM23877_RS02845	NZ_CP012382.1	_	635751	636764	protein_coding	+	1014	SAM23877_0661	WP_053126578.1	337	LacI family transcriptional regulator	_	_	fig|278992.8.peg.540	lacI-family transcriptional regulator	921181073	_	_	_	_	no
SAM23877_RS02850	NZ_CP012382.1	_	637177	637803	protein_coding	-	627	SAM23877_0663	WP_053126580.1	208	acetyltransferase	_	_	fig|278992.8.peg.541	FIG01201438: hypothetical protein	921181075	_	_	_	_	no
SAM23877_RS02855	NZ_CP012382.1	_	637950	638510	protein_coding	+	561	SAM23877_0664	WP_053126582.1	186	acetyltransferase	_	_	fig|278992.8.peg.542	acetyltransferase	921181077	_	_	_	_	no
SAM23877_RS02860	NZ_CP012382.1	_	638536	639306	protein_coding	-	771	SAM23877_0665	WP_053126584.1	256	methyltransferase	_	_	fig|278992.8.peg.543	Methyltransferase	921181079	_	_	_	_	no
SAM23877_RS02865	NZ_CP012382.1	_	639400	640563	protein_coding	-	1164	SAM23877_0666	WP_053142100.1	387	cysteine desulfurase	_	_	fig|278992.8.peg.544	Cysteine desulfurase (EC 2.8.1.7)	921196740	_	Miscellaneous*Amino Acids and Derivatives	Alanine, serine, and glycine*Plant-Prokaryote DOE project	Alanine biosynthesis*Iron-sulfur cluster assembly	yes
SAM23877_RS02870	NZ_CP012382.1	_	640692	642029	protein_coding	-	1338	SAM23877_0667	WP_053126586.1	445	pyridoxal-5'-phosphate-dependent protein subunit beta	_	_	fig|278992.8.peg.545	Cysteine synthase B (EC 2.5.1.47)	921181081	_	Amino Acids and Derivatives	Lysine, threonine, methionine, and cysteine	Cysteine Biosynthesis	yes
SAM23877_RS02875	NZ_CP012382.1	_	642026	643492	protein_coding	-	1467	SAM23877_0668	WP_053126588.1	488	diaminopimelate decarboxylase	_	_	fig|278992.8.peg.546	Diaminopimelate decarboxylase (EC 4.1.1.20)	921181083	_	Amino Acids and Derivatives	Lysine, threonine, methionine, and cysteine	Lysine Biosynthesis DAP Pathway, GJO scratch*Lysine Biosynthesis DAP Pathway	yes
SAM23877_RS02880	NZ_CP012382.1	_	643892	644095	protein_coding	+	204	SAM23877_0669	WP_053126590.1	67	hypothetical protein	_	_	fig|278992.8.peg.547	putative secreted protein	921181085	_	_	_	_	no
SAM23877_RS02885	NZ_CP012382.1	_	644323	645186	protein_coding	+	864	SAM23877_0670	WP_053126592.1	287	hydrolase	_	_	fig|278992.8.peg.548	Glycerophosphoryl diester phosphodiesterase (EC 3.1.4.46)	921181087	_	Carbohydrates	Sugar alcohols	Glycerol and Glycerol-3-phosphate Uptake and Utilization	yes
SAM23877_RS02890	NZ_CP012382.1	_	645244	645459	protein_coding	+	216	SAM23877_0671	WP_053126594.1	71	hypothetical protein	_	_	fig|278992.8.peg.549	hypothetical protein	921181089	_	_	_	_	no
SAM23877_RS02895	NZ_CP012382.1	_	645613	647676	protein_coding	+	2064	SAM23877_0672	WP_053142102.1	687	PAS sensor protein	_	_	fig|278992.8.peg.550	Serine phosphatase RsbU, regulator of sigma subunit	921196742	_	Stress Response	Stress Response - no subcategory	SigmaB stress responce regulation	no
SAM23877_RS02900	NZ_CP012382.1	_	647771	648442	protein_coding	+	672	SAM23877_0673	WP_053126597.1	223	hypothetical protein	_	_	fig|278992.8.peg.551	FIG01123268: hypothetical protein	921181092	_	_	_	_	no
SAM23877_RS02905	NZ_CP012382.1	_	648858	650105	protein_coding	+	1248	SAM23877_0674	WP_053142104.1	415	histidine kinase	_	_	fig|278992.8.peg.552	Putative two-component system sensor kinase	921196744	_	_	_	_	no
SAM23877_RS02910	NZ_CP012382.1	_	650102	650776	protein_coding	+	675	SAM23877_0675	WP_053126599.1	224	LuxR family transcriptional regulator	_	_	fig|278992.8.peg.553	Putative two-component system response regulator	921181094	_	_	_	_	no
SAM23877_RS02915	NZ_CP012382.1	_	650916	651761	protein_coding	+	846	SAM23877_0676	WP_053126601.1	281	ABC transporter ATP-binding protein	_	_	fig|278992.8.peg.554	Methionine ABC transporter ATP-binding protein	921181096	_	Amino Acids and Derivatives	Lysine, threonine, methionine, and cysteine	Methionine Degradation*Methionine Biosynthesis	no
SAM23877_RS02920	NZ_CP012382.1	_	651758	654271	protein_coding	+	2514	SAM23877_0677	WP_053126603.1	837	ABC transporter permease	_	_	fig|278992.8.peg.555	FIG01130873: hypothetical protein	921181098	_	_	_	_	no
SAM23877_RS02925	NZ_CP012382.1	_	654484	655881	protein_coding	+	1398	SAM23877_0678	WP_053126606.1	465	hypothetical protein	_	_	fig|278992.8.peg.556	FIG01136299: hypothetical protein	921181101	_	_	_	_	no
SAM23877_RS02930	NZ_CP012382.1	_	655878	657101	protein_coding	+	1224	SAM23877_0679	WP_053126608.1	407	FAD-dependent oxidoreductase	_	_	fig|278992.8.peg.557	Oxidoreductase	921181103	_	_	_	_	no
SAM23877_RS02935	NZ_CP012382.1	_	657136	657984	protein_coding	-	849	SAM23877_0680	WP_053126610.1	282	LysR family transcriptional regulator	_	_	fig|278992.8.peg.558	transcriptional regulator, LysR family	921181105	_	_	_	_	no
SAM23877_RS02940	NZ_CP012382.1	_	658115	658870	protein_coding	+	756	SAM23877_0681	WP_053126612.1	251	oxidoreductase	_	_	fig|278992.8.peg.559	Predicted dinucleotide-binding enzymes	921181107	_	_	_	_	no
SAM23877_RS02945	NZ_CP012382.1	_	659012	659875	protein_coding	-	864	SAM23877_0682	WP_053126614.1	287	hydroxylase	_	_	fig|278992.8.peg.560	Oxidoreductase	921181109	_	_	_	_	no
SAM23877_RS02950	NZ_CP012382.1	_	660035	662254	protein_coding	-	2220	SAM23877_0683	WP_053126616.1	739	hypothetical protein	_	_	fig|278992.8.peg.561	putative drug exporters of the RND superfamily	921181111	_	_	_	_	no
SAM23877_RS02955	NZ_CP012382.1	_	662515	663615	protein_coding	-	1101	SAM23877_0684	WP_053126617.1	366	hypothetical protein	_	_	fig|278992.8.peg.562	FIG00816158: hypothetical protein	921181112	_	_	_	_	no
SAM23877_RS02960	NZ_CP012382.1	_	663768	664193	protein_coding	-	426	SAM23877_0685	WP_053126619.1	141	bleomycin resistance protein	_	_	fig|278992.8.peg.563	conserved hypothetical protein SC8G12.04.	921181114	_	_	_	_	no
SAM23877_RS02965	NZ_CP012382.1	_	664333	665367	protein_coding	+	1035	SAM23877_0686	WP_053126621.1	344	transcriptional regulator	_	_	fig|278992.8.peg.564	Transcriptional regulator, DeoR family	921181116	_	_	_	_	no
SAM23877_RS02970	NZ_CP012382.1	_	665522	666730	protein_coding	-	1209	SAM23877_0687	WP_053142106.1	402	chemotaxis protein	_	_	fig|278992.8.peg.565	FIG01126077: hypothetical protein	921196746	_	_	_	_	no
SAM23877_RS02975	NZ_CP012382.1	_	666883	668982	protein_coding	+	2100	SAM23877_0688	WP_053126624.1	699	DNA ligase	_	_	fig|278992.8.peg.566	DNA ligase (EC 6.5.1.2)	921181119	_	DNA Metabolism	DNA repair	DNA Repair Base Excision	yes
SAM23877_RS02980	NZ_CP012382.1	_	669072	669653	protein_coding	+	582	SAM23877_0689	WP_053126625.1	193	maltose acetyltransferase	_	_	fig|278992.8.peg.567	Galactoside O-acetyltransferase (EC 2.3.1.18)	921181120	_	Carbohydrates	Di- and oligosaccharides	Lactose utilization	no
SAM23877_RS02985	NZ_CP012382.1	_	669664	670257	protein_coding	+	594	SAM23877_0690	WP_053126628.1	197	TetR family transcriptional regulator	_	_	fig|278992.8.peg.568	tetR-family transcriptional regulatory protein	921181123	_	_	_	_	no
SAM23877_RS02990	NZ_CP012382.1	_	670329	671627	protein_coding	-	1299	SAM23877_0691	WP_053126630.1	432	hypothetical protein	_	_	fig|278992.8.peg.569	FIG00761799: membrane protein	921181125	_	_	_	_	no
SAM23877_RS02995	NZ_CP012382.1	_	672069	673970	protein_coding	-	1902	SAM23877_0692	WP_053126631.1	633	heat-shock protein Hsp90	_	_	fig|278992.8.peg.570	Chaperone protein HtpG	921181126	_	Protein Metabolism	Protein folding	Protein chaperones	no
SAM23877_RS03000	NZ_CP012382.1	_	674192	675070	protein_coding	+	879	SAM23877_0693	WP_053126633.1	292	lipase	_	_	fig|278992.8.peg.571	putative secreted hydrolase	921181128	_	_	_	_	no
SAM23877_RS03005	NZ_CP012382.1	_	675098	676054	protein_coding	+	957	SAM23877_0694	WP_053126635.1	318	AraC family transcriptional regulator	_	_	fig|278992.8.peg.572	Transcriptional regulator, AraC family	921181130	_	_	_	_	no
SAM23877_RS03010	NZ_CP012382.1	_	676175	677173	protein_coding	+	999	SAM23877_0695	WP_053126637.1	332	glyceraldehyde-3-phosphate dehydrogenase	_	_	fig|278992.8.peg.573	NAD-dependent glyceraldehyde-3-phosphate dehydrogenase (EC 1.2.1.12)	921181132	_	Cofactors, Vitamins, Prosthetic Groups, Pigments*Carbohydrates*Stress Response	Oxidative stress*Central carbohydrate metabolism*Pyridoxine	Entner-Doudoroff Pathway*Pyridoxin (Vitamin B6) Biosynthesis*Redox-dependent regulation of nucleus processes*Glycolysis and Gluconeogenesis	yes
SAM23877_RS03015	NZ_CP012382.1	_	677223	677720	protein_coding	+	498	SAM23877_0696	WP_053126639.1	165	peptidylprolyl isomerase	_	_	fig|278992.8.peg.574	Peptidyl-prolyl cis-trans isomerase (EC 5.2.1.8)	921181134	_	_	_	_	no
SAM23877_RS03020	NZ_CP012382.1	_	677867	679345	protein_coding	+	1479	SAM23877_0697	WP_053126642.1	492	glutamate--cysteine ligase	_	_	fig|278992.8.peg.575	FIG01127487: hypothetical protein	921181137	_	_	_	_	no
SAM23877_RS03025	NZ_CP012382.1	_	679394	680227	protein_coding	+	834	SAM23877_0698	WP_053126644.1	277	glutamine amidotransferase	_	_	fig|278992.8.peg.576	Glutamine amidotransferases class-II	921181139	_	_	_	_	no
SAM23877_RS03030	NZ_CP012382.1	_	680580	681455	protein_coding	+	876	SAM23877_0699	WP_053126646.1	291	taurine dioxygenase	_	_	fig|278992.8.peg.577	Alpha-ketoglutarate-dependent taurine dioxygenase (EC 1.14.11.17)	921181141	_	Sulfur Metabolism	Organic sulfur assimilation	Alkanesulfonate assimilation	yes
SAM23877_RS03035	NZ_CP012382.1	_	681520	683343	protein_coding	-	1824	SAM23877_0700	WP_053126648.1	607	beta-galactosidase	_	_	fig|278992.8.peg.578	Beta-galactosidase (EC 3.2.1.23)	921181143	_	Carbohydrates*Sulfur Metabolism	Sulfur Metabolism - no subcategory*Di- and oligosaccharides	Galactosylceramide and Sulfatide metabolism*Lactose and Galactose Uptake and Utilization*Lactose utilization	yes
SAM23877_RS03040	NZ_CP012382.1	_	683414	684313	protein_coding	-	900	SAM23877_0701	WP_053126650.1	299	sugar ABC transporter permease	_	_	fig|278992.8.peg.579	putative L-arabinose ABC transporter, permease component	921181145	_	_	_	_	no
SAM23877_RS03045	NZ_CP012382.1	_	684316	685269	protein_coding	-	954	SAM23877_0702	WP_053142108.1	317	sugar ABC transporter permease	_	_	fig|278992.8.peg.580	sugar ABC transporter, permease protein	921196748	_	_	_	_	no
SAM23877_RS03050	NZ_CP012382.1	_	685292	686656	protein_coding	-	1365	SAM23877_0703	WP_053126652.1	454	ABC transporter substrate-binding protein	_	_	fig|278992.8.peg.581	FIG01132164: hypothetical protein	921181147	_	_	_	_	no
SAM23877_RS03055	NZ_CP012382.1	_	686845	687900	protein_coding	+	1056	SAM23877_0704	WP_053126654.1	351	LacI family transcriptional regulator	_	_	fig|278992.8.peg.582	Ribose operon repressor	921181149	_	Carbohydrates	Monosaccharides	D-ribose utilization	no
SAM23877_RS03060	NZ_CP012382.1	_	688413	689900	protein_coding	+	1488	SAM23877_0706	WP_053126656.1	495	nitrate reductase	_	_	fig|278992.8.peg.583	Hydantoin permease	921181151	_	Nucleosides and Nucleotides	Nucleosides and Nucleotides - no subcategory	Hydantoin metabolism	no
SAM23877_RS03065	NZ_CP012382.1	_	689945	690670	protein_coding	+	726	SAM23877_0707	WP_053142110.1	241	Asp/Glu/hydantoin racemase	_	_	fig|278992.8.peg.584	Hydantoin racemase (EC 5.1.99.-)	921196750	_	Nucleosides and Nucleotides	Nucleosides and Nucleotides - no subcategory	Hydantoin metabolism	no
SAM23877_RS03070	NZ_CP012382.1	_	690831	691541	protein_coding	+	711	SAM23877_0708	WP_053126658.1	236	transcriptional regulator	_	_	fig|278992.8.peg.585	FIG01130143: hypothetical protein	921181153	_	_	_	_	no
SAM23877_RS03075	NZ_CP012382.1	_	691651	692091	protein_coding	+	441	SAM23877_0709	WP_053126660.1	146	hypothetical protein	_	_	fig|278992.8.peg.586	putative membrane protein	921181155	_	_	_	_	no
SAM23877_RS03080	NZ_CP012382.1	_	692113	693888	protein_coding	-	1776	SAM23877_0710	WP_053142113.1	591	beta-galactosidase	_	_	fig|278992.8.peg.587	Beta-galactosidase (EC 3.2.1.23)	921196753	_	Sulfur Metabolism*Carbohydrates	Di- and oligosaccharides*Sulfur Metabolism - no subcategory	Lactose utilization*Lactose and Galactose Uptake and Utilization*Galactosylceramide and Sulfatide metabolism	yes
SAM23877_RS03085	NZ_CP012382.1	_	694069	696063	protein_coding	-	1995	SAM23877_0711	WP_053126663.1	664	aminotransferase	_	_	fig|278992.8.peg.588	Glycogen debranching enzyme	921181158	_	_	_	_	no
SAM23877_RS03090	NZ_CP012382.1	_	696060	697424	protein_coding	-	1365	SAM23877_0712	WP_053126664.1	454	hypothetical protein	_	_	fig|278992.8.peg.589	FIG01124060: hypothetical protein	921181159	_	_	_	_	no
SAM23877_RS03095	NZ_CP012382.1	_	697421	698221	protein_coding	-	801	SAM23877_0713	WP_053126667.1	266	xylose isomerase	_	_	fig|278992.8.peg.590	Inosose isomerase (EC 5.3.99.-)	921181162	_	Carbohydrates	Sugar alcohols	Inositol catabolism	no
SAM23877_RS03100	NZ_CP012382.1	_	698297	699370	protein_coding	-	1074	SAM23877_0714	WP_053126669.1	357	oxidoreductase	_	_	fig|278992.8.peg.591	Zinc-type alcohol dehydrogenase YcjQ	921181164	_	Carbohydrates	Di- and oligosaccharides	Maltose and Maltodextrin Utilization	no
SAM23877_RS03105	NZ_CP012382.1	_	699497	700900	protein_coding	+	1404	SAM23877_0715	WP_053126671.1	467	bicyclomycin resistance protein	_	_	fig|278992.8.peg.592	ABC-type sugar transport system, periplasmic binding protein YcjN	921181166	_	Carbohydrates	Di- and oligosaccharides	Maltose and Maltodextrin Utilization	no
SAM23877_RS03110	NZ_CP012382.1	_	700931	701950	protein_coding	+	1020	SAM23877_0716	WP_053126673.1	339	transporter	_	_	fig|278992.8.peg.593	Inner membrane ABC transporter permease protein YcjO	921181168	_	Carbohydrates	Di- and oligosaccharides	Maltose and Maltodextrin Utilization	no
SAM23877_RS03115	NZ_CP012382.1	_	701947	702831	protein_coding	+	885	SAM23877_0717	WP_053126674.1	294	transporter	_	_	fig|278992.8.peg.594	Inner membrane ABC transporter permease protein YcjP	921181169	_	Carbohydrates	Di- and oligosaccharides	Maltose and Maltodextrin Utilization	no
SAM23877_RS03120	NZ_CP012382.1	_	702835	704049	protein_coding	+	1215	SAM23877_0718	WP_053126676.1	404	ROK family transcriptional regulator	_	_	fig|278992.8.peg.595	putative ROK-family transcriptional regulator	921181171	_	_	_	_	no
SAM23877_RS03125	NZ_CP012382.1	_	704111	705004	protein_coding	+	894	SAM23877_0719	WP_053126678.1	297	oxidoreductase	_	_	fig|278992.8.peg.596	oxidoreductase	921181173	_	_	_	_	no
SAM23877_RS03130	NZ_CP012382.1	_	705101	705502	protein_coding	-	402	SAM23877_0720	WP_053142115.1	133	hypothetical protein	_	_	fig|278992.8.peg.597	Dolichol-phosphate mannosyltransferase (EC 2.4.1.83) in lipid-linked oligosaccharide synthesis cluster	921196755	_	Cell Wall and Capsule	Capsular and extracellular polysacchrides	Lipid-linked oligosaccharide synthesis related cluster	no
SAM23877_RS03135	NZ_CP012382.1	_	705770	706363	protein_coding	+	594	SAM23877_0721	WP_053126680.1	197	tellurium resistance protein	_	_	fig|278992.8.peg.598	FIG01133282: hypothetical protein	921181175	_	_	_	_	no
SAM23877_RS03140	NZ_CP012382.1	_	706438	707340	protein_coding	+	903	SAM23877_0722	WP_053126682.1	300	phosphotransferase	_	_	fig|278992.8.peg.599	FIG01125854: hypothetical protein	921181177	_	_	_	_	no
SAM23877_RS03145	NZ_CP012382.1	_	707643	708860	protein_coding	+	1218	SAM23877_0723	WP_053126684.1	405	hypothetical protein	_	_	fig|278992.8.peg.600	secreted protein	921181179	_	_	_	_	no
SAM23877_RS03150	NZ_CP012382.1	_	708880	709986	protein_coding	-	1107	SAM23877_0724	WP_053126686.1	368	phenylacetic acid degradation protein	_	_	fig|278992.8.peg.601	Phenylacetate-CoA oxygenase/reductase, PaaK subunit	921181181	_	_	_	_	no
SAM23877_RS03155	NZ_CP012382.1	_	709986	710492	protein_coding	-	507	SAM23877_0725	WP_053126688.1	168	phenylacetic acid degradation protein PaaD	_	_	fig|278992.8.peg.602	Phenylacetate-CoA oxygenase, PaaJ subunit	921181183	_	_	_	_	no
SAM23877_RS03160	NZ_CP012382.1	_	710486	711313	protein_coding	-	828	SAM23877_0726	WP_053126690.1	275	phenylacetate-CoA oxygenase	_	_	fig|278992.8.peg.603	Phenylacetate-CoA oxygenase, PaaI subunit	921181185	_	_	_	_	no
SAM23877_RS03165	NZ_CP012382.1	_	711323	711616	protein_coding	-	294	_	WP_053126692.1	97	phenylacetate-CoA oxygenase	_	_	fig|278992.8.peg.604	Phenylacetate-CoA oxygenase, PaaH subunit	921181187	_	_	_	_	no
SAM23877_RS03170	NZ_CP012382.1	_	711613	712590	protein_coding	-	978	SAM23877_0727	WP_053126694.1	325	phenylacetate-CoA oxygenase	_	_	fig|278992.8.peg.605	Phenylacetate-CoA oxygenase, PaaG subunit	921181189	_	_	_	_	no
SAM23877_RS03175	NZ_CP012382.1	_	712806	713219	protein_coding	+	414	_	WP_053142117.1	137	phenylacetic acid degradation protein PaaI	_	_	fig|278992.8.peg.606	Phenylacetic acid degradation protein PaaD, thioesterase	921196757	_	_	_	_	no
SAM23877_RS03180	NZ_CP012382.1	_	713216	714562	protein_coding	+	1347	SAM23877_0728	WP_053126696.1	448	phenylacetate--CoA ligase	_	_	fig|278992.8.peg.607	Phenylacetate-coenzyme A ligase (EC 6.2.1.30) PaaF	921181191	_	_	_	_	yes
SAM23877_RS03185	NZ_CP012382.1	_	714690	715988	protein_coding	+	1299	SAM23877_0729	WP_053126698.1	432	flavin-binding monooxygenase	_	_	fig|278992.8.peg.608	flavin-containing monooxygenase (putative secreted protein)	921181193	_	_	_	_	no
SAM23877_RS03190	NZ_CP012382.1	_	716084	717211	protein_coding	-	1128	SAM23877_0730	WP_053126701.1	375	prenyltransferase	_	_	fig|278992.8.peg.609	FIG01132125: hypothetical protein	921181196	_	_	_	_	no
SAM23877_RS03195	NZ_CP012382.1	_	717419	718768	protein_coding	-	1350	SAM23877_0731	WP_053126703.1	449	cytochrome	_	_	fig|278992.8.peg.610	FIG01121630: hypothetical protein	921181198	_	_	_	_	no
SAM23877_RS03200	NZ_CP012382.1	_	718784	719377	protein_coding	-	594	SAM23877_0732	WP_053126705.1	197	ATP-binding protein	_	_	fig|278992.8.peg.611	Putative ATP/GTP-binding protein	921181200	_	_	_	_	no
SAM23877_RS03205	NZ_CP012382.1	_	719352	719729	protein_coding	-	378	SAM23877_0733	WP_053126706.1	125	hypothetical protein	_	_	fig|278992.8.peg.612	multi-component regulatory system-2	921181201	_	_	_	_	no
SAM23877_RS03210	NZ_CP012382.1	_	719726	720127	protein_coding	-	402	SAM23877_0734	WP_053126708.1	133	dynein regulation protein LC7	_	_	fig|278992.8.peg.613	FIG01127630: hypothetical protein	921181203	_	_	_	_	no
SAM23877_RS03215	NZ_CP012382.1	_	720124	721296	protein_coding	-	1173	SAM23877_0735	WP_053126709.1	390	histidine kinase	_	_	fig|278992.8.peg.614	FIG01124779: hypothetical protein	921181204	_	_	_	_	no
SAM23877_RS03220	NZ_CP012382.1	_	721613	722380	protein_coding	+	768	SAM23877_0737	WP_053126711.1	255	hypothetical protein	_	_	fig|278992.8.peg.615	membrane protein, putative	921181206	_	_	_	_	no
SAM23877_RS03225	NZ_CP012382.1	_	722725	723453	protein_coding	+	729	SAM23877_0738	WP_053126713.1	242	trypsin	_	_	fig|278992.8.peg.616	hydrolase	921181208	_	_	_	_	no
SAM23877_RS03230	NZ_CP012382.1	_	723651	724490	protein_coding	+	840	SAM23877_0739	WP_053126715.1	279	ABC transporter ATPase	_	_	fig|278992.8.peg.617	FIG01121983: hypothetical protein	921181210	_	_	_	_	no
SAM23877_RS03235	NZ_CP012382.1	_	725120	726196	protein_coding	+	1077	SAM23877_0740	WP_053126716.1	358	ABC transporter	_	_	fig|278992.8.peg.618	Alkanesulfonates-binding protein	921181211	_	Sulfur Metabolism	Organic sulfur assimilation	Alkanesulfonates Utilization*Alkanesulfonate assimilation	yes
SAM23877_RS03240	NZ_CP012382.1	_	726193	727050	protein_coding	+	858	SAM23877_0741	WP_053126718.1	285	ABC transporter permease	_	_	fig|278992.8.peg.619	Alkanesulfonates transport system permease protein	921181213	_	Sulfur Metabolism	Organic sulfur assimilation	Alkanesulfonate assimilation*Alkanesulfonates Utilization	yes
SAM23877_RS03245	NZ_CP012382.1	_	727026	727766	pseudogene	+	741	partial;pseudo;SAM23877_0742	_	_	_	_	_	_	_	_	_	_	_	_	no
SAM23877_RS03250	NZ_CP012382.1	_	727844	729238	protein_coding	+	1395	SAM23877_0743	WP_053126720.1	464	monooxygenase	_	_	fig|278992.8.peg.620	Nitrilotriacetate monooxygenase component A (EC 1.14.13.-)	921181215	_	_	_	_	no
SAM23877_RS03255	NZ_CP012382.1	_	729255	729611	protein_coding	+	357	SAM23877_0744	WP_053126722.1	118	hypothetical protein	_	_	fig|278992.8.peg.621	hypothetical protein	921181217	_	_	_	_	no
SAM23877_RS03260	NZ_CP012382.1	_	729951	730916	protein_coding	+	966	SAM23877_0745	WP_053126724.1	321	ribonuclease BN	_	_	fig|278992.8.peg.622	Ribonuclease BN (EC 3.1.-.-)	921181219	_	_	_	_	no
SAM23877_RS03265	NZ_CP012382.1	_	731014	731889	protein_coding	-	876	SAM23877_0746	WP_053126726.1	291	hypothetical protein	_	_	fig|278992.8.peg.623	FIG01130829: hypothetical protein	921181221	_	_	_	_	no
SAM23877_RS03270	NZ_CP012382.1	_	731969	732334	protein_coding	-	366	SAM23877_0747	WP_053126728.1	121	hypothetical protein	_	_	fig|278992.8.peg.624	Arginine/ornithine antiporter ArcD	921181223	_	Amino Acids and Derivatives	Arginine; urea cycle, polyamines	Arginine and Ornithine Degradation*Polyamine Metabolism*Arginine Deiminase Pathway	no
SAM23877_RS03275	NZ_CP012382.1	_	732582	733070	protein_coding	+	489	SAM23877_0748	WP_053126730.1	162	hypothetical protein	_	_	fig|278992.8.peg.625	hypothetical protein	921181225	_	_	_	_	no
SAM23877_RS03280	NZ_CP012382.1	_	733099	733440	protein_coding	-	342	SAM23877_0749	WP_053126732.1	113	glyoxalase	_	_	fig|278992.8.peg.626	hypothetical protein	921181227	_	_	_	_	no
SAM23877_RS03285	NZ_CP012382.1	_	733495	734031	protein_coding	-	537	SAM23877_0750	WP_053126734.1	178	isochorismatase	_	_	fig|278992.8.peg.627	Nicotinamidase (EC 3.5.1.19)	921181229	_	Stress Response*Cofactors, Vitamins, Prosthetic Groups, Pigments	NAD and NADP*Oxidative stress	NAD and NADP cofactor biosynthesis global*Redox-dependent regulation of nucleus processes	no
SAM23877_RS03290	NZ_CP012382.1	_	734129	734902	protein_coding	-	774	SAM23877_0751	WP_053142120.1	257	restriction endonuclease	_	_	fig|278992.8.peg.628	FIG01132094: hypothetical protein	921196760	_	_	_	_	no
SAM23877_RS03295	NZ_CP012382.1	_	735074	736144	protein_coding	+	1071	SAM23877_0752	WP_053126736.1	356	hypothetical protein	_	_	fig|278992.8.peg.629	secreted protein	921181231	_	_	_	_	no
SAM23877_RS03300	NZ_CP012382.1	_	736193	737221	protein_coding	+	1029	SAM23877_0753	WP_053126738.1	342	methyltransferase	_	_	fig|278992.8.peg.630	O-methyltransferase	921181233	_	_	_	_	no
SAM23877_RS03305	NZ_CP012382.1	_	737312	738481	protein_coding	-	1170	SAM23877_0754	WP_053126740.1	389	protein in whiE locus	_	_	fig|278992.8.peg.631	WhiE I protein of unknown function	921181235	_	Dormancy and Sporulation	Dormancy and Sporulation - no subcategory	Spore pigment biosynthetic cluster in Actinomycetes	no
SAM23877_RS03310	NZ_CP012382.1	_	738632	739324	protein_coding	-	693	SAM23877_0755	WP_053126743.1	230	sortase	_	_	fig|278992.8.peg.632	secreted protein	921181238	_	_	_	_	no
SAM23877_RS03315	NZ_CP012382.1	_	739441	740193	protein_coding	-	753	SAM23877_0756	WP_053126745.1	250	hypothetical protein	_	_	fig|278992.8.peg.633	Arginine/ornithine antiporter ArcD	921181240	_	Amino Acids and Derivatives	Arginine; urea cycle, polyamines	Arginine Deiminase Pathway*Polyamine Metabolism*Arginine and Ornithine Degradation	no
SAM23877_RS03320	NZ_CP012382.1	_	740596	742479	protein_coding	-	1884	SAM23877_0757	WP_053142122.1	627	PAS sensor protein	_	_	fig|278992.8.peg.634	FIG01132888: hypothetical protein	921196762	_	_	_	_	no
SAM23877_RS03325	NZ_CP012382.1	_	742605	743285	protein_coding	+	681	SAM23877_0758	WP_053126747.1	226	hypothetical protein	_	_	fig|278992.8.peg.635	putative lipoprotein	921181242	_	_	_	_	no
SAM23877_RS03330	NZ_CP012382.1	_	743350	743820	protein_coding	-	471	SAM23877_0759	WP_053126749.1	156	regulator	_	_	fig|278992.8.peg.636	Cys-tRNA(Pro) deacylase YbaK	921181244	_	Protein Metabolism	Protein biosynthesis	tRNA aminoacylation, Pro	no
SAM23877_RS03335	NZ_CP012382.1	_	743939	744676	protein_coding	-	738	SAM23877_0760	WP_053126751.1	245	SAM-dependent methyltransferase	_	_	fig|278992.8.peg.637	hypothetical protein	921181246	_	_	_	_	no
SAM23877_RS03340	NZ_CP012382.1	_	744964	745932	protein_coding	+	969	SAM23877_0761	WP_053142124.1	322	LysR family transcriptional regulator	_	_	fig|278992.8.peg.638	Transcriptional regulator, LysR family	921196764	_	_	_	_	no
SAM23877_RS03345	NZ_CP012382.1	_	746211	747851	protein_coding	-	1641	SAM23877_0763	WP_053126753.1	546	phosphoglucomutase	_	_	fig|278992.8.peg.639	Phosphoglucomutase (EC 5.4.2.2)	921181248	_	_	_	_	yes
SAM23877_RS03350	NZ_CP012382.1	_	748115	748579	protein_coding	-	465	SAM23877_0764	WP_053126754.1	154	hypothetical protein	_	_	fig|278992.8.peg.640	FIG01128528: hypothetical protein	921181249	_	_	_	_	no
SAM23877_RS03355	NZ_CP012382.1	_	748614	749137	pseudogene	-	524	pseudo	_	_	_	_	_	_	_	_	_	_	_	_	no
SAM23877_RS03360	NZ_CP012382.1	_	749179	750117	protein_coding	-	939	SAM23877_0767	WP_053126757.1	312	LysR family transcriptional regulator	_	_	fig|278992.8.peg.641	Chromosome initiation inhibitor	921181252	_	Regulation and Cell signaling	Regulation and Cell signaling - no subcategory	LysR-family proteins in Escherichia coli	no
SAM23877_RS03365	NZ_CP012382.1	_	750212	751792	protein_coding	+	1581	SAM23877_0768	WP_053126758.1	526	benzoylformate decarboxylase	_	_	fig|278992.8.peg.642	Benzoylformate decarboxylase (EC 4.1.1.7)	921181253	_	Metabolism of Aromatic Compounds	Peripheral pathways for catabolism of aromatic compounds	Benzoate degradation	no
SAM23877_RS03370	NZ_CP012382.1	_	751872	753326	protein_coding	+	1455	SAM23877_0769	WP_053126760.1	484	benzaldehyde dehydrogenase	_	_	fig|278992.8.peg.643	Putative benzaldehyde dehydrogenase oxidoreductase protein (EC 1.2.1.28)	921181255	_	_	_	_	no
SAM23877_RS03375	NZ_CP012382.1	_	753424	754677	protein_coding	+	1254	SAM23877_0770	WP_053126762.1	417	MFS transporter	_	_	fig|278992.8.peg.644	benzoate MFS transporter BenK	921181257	_	Metabolism of Aromatic Compounds	Peripheral pathways for catabolism of aromatic compounds	Benzoate degradation	no
SAM23877_RS03380	NZ_CP012382.1	_	754797	755540	protein_coding	-	744	SAM23877_0771	WP_053126764.1	247	hypothetical protein	_	_	fig|278992.8.peg.645	lipoprotein	921181259	_	_	_	_	no
SAM23877_RS03385	NZ_CP012382.1	_	755614	756603	protein_coding	-	990	SAM23877_0772	WP_053126766.1	329	peptidase	_	_	fig|278992.8.peg.646	putative LysR-family transcriptional regulator	921181261	_	_	_	_	no
SAM23877_RS03390	NZ_CP012382.1	_	756859	757542	protein_coding	+	684	SAM23877_0773	WP_053126768.1	227	ABC transporter substrate-binding protein	_	_	fig|278992.8.peg.647	putative secreted protease	921181263	_	_	_	_	no
SAM23877_RS03395	NZ_CP012382.1	_	757673	757933	protein_coding	+	261	SAM23877_0774	WP_053126770.1	86	hypothetical protein	_	_	fig|278992.8.peg.648	hypothetical protein	921181265	_	_	_	_	no
SAM23877_RS03400	NZ_CP012382.1	_	757943	758626	protein_coding	-	684	SAM23877_0775	WP_053142126.1	227	adenosylcobinamide amidohydrolase	_	_	fig|278992.8.peg.649	Adenosylcobinamide amidohydrolase (EC 3.5.1.90)	921196766	_	_	_	_	yes
SAM23877_RS03405	NZ_CP012382.1	_	758783	759133	protein_coding	+	351	SAM23877_0776	WP_053126772.1	116	hypothetical protein	_	_	fig|278992.8.peg.650	hypothetical protein	921181267	_	_	_	_	no
SAM23877_RS03410	NZ_CP012382.1	_	759164	760360	protein_coding	-	1197	SAM23877_0777	WP_053126774.1	398	hemin transporter	_	_	fig|278992.8.peg.651	Flavohemoprotein (Hemoglobin-like protein) (Flavohemoglobin) (Nitric oxide dioxygenase) (EC 1.14.12.17)	921181269	_	Stress Response	Stress Response - no subcategory*Oxidative stress	Bacterial hemoglobins*Glutaredoxins*Flavohaemoglobin	yes
SAM23877_RS03415	NZ_CP012382.1	_	760462	760908	protein_coding	-	447	SAM23877_0778	WP_053126775.1	148	transcriptional regulator	_	_	fig|278992.8.peg.652	Nitrite-sensitive transcriptional repressor NsrR	921181270	_	Stress Response*Nitrogen Metabolism*RNA Metabolism	Transcription*Nitrogen Metabolism - no subcategory*Oxidative stress	Oxidative stress*Rrf2 family transcriptional regulators*Nitrosative stress	no
SAM23877_RS03420	NZ_CP012382.1	_	761067	761498	protein_coding	+	432	SAM23877_0779	WP_053126777.1	143	hypothetical protein	_	_	fig|278992.8.peg.653	FIG01126914: hypothetical protein	921181272	_	_	_	_	no
SAM23877_RS03425	NZ_CP012382.1	_	761686	762378	protein_coding	+	693	SAM23877_0780	WP_053126779.1	230	antitermination regulator	_	_	fig|278992.8.peg.654	FIG01124344: hypothetical protein	921181274	_	_	_	_	no
SAM23877_RS03430	NZ_CP012382.1	_	762452	763765	protein_coding	+	1314	SAM23877_0781	WP_053126781.1	437	cation transporter	_	_	fig|278992.8.peg.655	Na+/H+ antiporter	921181276	_	_	_	_	yes
SAM23877_RS03435	NZ_CP012382.1	_	763941	765629	protein_coding	+	1689	SAM23877_0782	WP_053126783.1	562	histidine kinase	_	_	fig|278992.8.peg.656	Putative sensor-like histidine kinase	921181278	_	_	_	_	no
SAM23877_RS03440	NZ_CP012382.1	_	765626	766033	protein_coding	+	408	SAM23877_0783	WP_053126785.1	135	dynein regulation protein LC7	_	_	fig|278992.8.peg.657	FIG00662410: hypothetical protein	921181280	_	_	_	_	no
SAM23877_RS03445	NZ_CP012382.1	_	766030	766377	protein_coding	+	348	SAM23877_0784	WP_053126787.1	115	hypothetical protein	_	_	fig|278992.8.peg.658	FIG01122568: hypothetical protein	921181282	_	_	_	_	no
SAM23877_RS03450	NZ_CP012382.1	_	766403	766978	protein_coding	+	576	SAM23877_0785	WP_053142129.1	191	ATP-binding protein	_	_	fig|278992.8.peg.659	Putative ATP/GTP-binding protein	921196769	_	_	_	_	no
SAM23877_RS03455	NZ_CP012382.1	_	766975	768207	protein_coding	+	1233	SAM23877_0786	WP_053126789.1	410	cytochrome	_	_	fig|278992.8.peg.660	putative cytochrome P450	921181284	_	_	_	_	no
SAM23877_RS03460	NZ_CP012382.1	_	768204	769427	protein_coding	+	1224	SAM23877_0787	WP_053126792.1	407	cytochrome	_	_	fig|278992.8.peg.661	putative cytochrome P450 hydroxylase	921181287	_	_	_	_	no
SAM23877_RS03465	NZ_CP012382.1	_	769573	769974	protein_coding	+	402	SAM23877_0788	WP_053126794.1	133	hypothetical protein	_	_	fig|278992.8.peg.662	FIG01135695: hypothetical protein	921181289	_	_	_	_	no
SAM23877_RS03470	NZ_CP012382.1	_	770627	771433	protein_coding	+	807	SAM23877_0790	WP_053126796.1	268	ribonuclease BN	_	_	fig|278992.8.peg.663	integral membrane protein	921181291	_	_	_	_	no
SAM23877_RS03475	NZ_CP012382.1	_	771462	772454	protein_coding	-	993	SAM23877_0791	WP_053126798.1	330	LacI family transcriptional regulator	_	_	fig|278992.8.peg.664	probable LacI-type transcriptional regulator	921181293	_	_	_	_	no
SAM23877_RS03480	NZ_CP012382.1	_	772774	773700	protein_coding	+	927	SAM23877_0792	WP_053126800.1	308	sugar ABC transporter permease	_	_	fig|278992.8.peg.665	ABC-type sugar transport systems, permease components	921181295	_	_	_	_	no
SAM23877_RS03485	NZ_CP012382.1	_	773708	774658	protein_coding	+	951	SAM23877_0793	WP_053126802.1	316	ABC transporter permease	_	_	fig|278992.8.peg.666	ABC-type sugar transport system, permease component	921181297	_	_	_	_	no
SAM23877_RS03490	NZ_CP012382.1	_	774724	776067	protein_coding	+	1344	SAM23877_0794	WP_053126804.1	447	sugar ABC transporter substrate-binding protein	_	_	fig|278992.8.peg.667	ABC-type sugar transport system, periplasmic component	921181299	_	_	_	_	no
SAM23877_RS03495	NZ_CP012382.1	_	776158	778203	protein_coding	+	2046	SAM23877_0795	WP_053126806.1	681	beta-galactosidase	_	_	fig|278992.8.peg.668	Beta-galactosidase (EC 3.2.1.23)	921181301	_	Sulfur Metabolism*Carbohydrates	Di- and oligosaccharides*Sulfur Metabolism - no subcategory	Galactosylceramide and Sulfatide metabolism*Lactose utilization*Lactose and Galactose Uptake and Utilization	yes
SAM23877_RS03500	NZ_CP012382.1	_	778328	780376	protein_coding	+	2049	SAM23877_0796	WP_053126808.1	682	ricin-type beta-trefoil lectin domain protein	_	_	fig|278992.8.peg.669	putative secreted protein.	921181303	_	_	_	_	no
SAM23877_RS03505	NZ_CP012382.1	_	780477	781118	protein_coding	+	642	SAM23877_0797	WP_053126810.1	213	galactoside O-acetyltransferase	_	_	fig|278992.8.peg.670	Galactoside O-acetyltransferase (EC 2.3.1.18)	921181305	_	Carbohydrates	Di- and oligosaccharides	Lactose utilization	no
SAM23877_RS03510	NZ_CP012382.1	_	781233	782024	protein_coding	+	792	SAM23877_0798	WP_053126812.1	263	methyltransferase	_	_	fig|278992.8.peg.671	FIG01120942: hypothetical protein	921181307	_	_	_	_	no
SAM23877_RS03515	NZ_CP012382.1	_	782044	782229	protein_coding	-	186	SAM23877_0799	WP_053126814.1	61	hypothetical protein	_	_	fig|278992.8.peg.672	FIG01133168: hypothetical protein	921181309	_	_	_	_	no
SAM23877_RS03520	NZ_CP012382.1	_	782387	783565	protein_coding	+	1179	SAM23877_0801	WP_053126816.1	392	radical SAM protein	_	_	fig|278992.8.peg.673	Spore photoproduct lyase (EC 4.1.99.-)	921181311	_	_	_	_	yes
SAM23877_RS03525	NZ_CP012382.1	_	783727	784290	protein_coding	+	564	SAM23877_0802	WP_053126818.1	187	pyridoxamine 5-phosphate oxidase	_	_	fig|278992.8.peg.674	Phosphohydrolase (MutT/nudix family protein)	921181313	_	_	_	_	no
SAM23877_RS03530	NZ_CP012382.1	_	784393	785253	protein_coding	+	861	SAM23877_0803	WP_053126820.1	286	iron-dicitrate transporter ATP-binding subunit	_	_	fig|278992.8.peg.675	Ferric hydroxamate ABC transporter (TC 3.A.1.14.3), ATP-binding protein FhuC	921181315	fecE	Iron acquisition and metabolism	Siderophores	Siderophore assembly kit*Siderophore Aerobactin	yes
SAM23877_RS03535	NZ_CP012382.1	_	785250	786233	protein_coding	+	984	SAM23877_0804	WP_053126825.1	327	ABC transporter substrate-binding protein	_	_	fig|278992.8.peg.676	Ferric hydroxamate ABC transporter (TC 3.A.1.14.3), periplasmic substrate binding protein FhuD	921181320	_	Iron acquisition and metabolism	Siderophores	Siderophore Aerobactin*Siderophore assembly kit	yes
SAM23877_RS03540	NZ_CP012382.1	_	786241	788313	protein_coding	+	2073	SAM23877_0805	WP_053126826.1	690	ABC transporter permease	_	_	fig|278992.8.peg.677	Ferric hydroxamate ABC transporter (TC 3.A.1.14.3), permease component FhuB	921181321	_	Iron acquisition and metabolism	Siderophores	Siderophore assembly kit*Siderophore Aerobactin	yes
SAM23877_RS03545	NZ_CP012382.1	_	788704	790038	protein_coding	+	1335	SAM23877_0806	WP_053126828.1	444	triacylglycerol lipase	_	_	fig|278992.8.peg.678	Triacylglycerol lipase precursor (EC 3.1.1.3)	921181323	_	Fatty Acids, Lipids, and Isoprenoids	Triacylglycerols	Triacylglycerol metabolism	no
SAM23877_RS03550	NZ_CP012382.1	_	790432	791370	protein_coding	-	939	SAM23877_0808	WP_053126830.1	312	hypothetical protein	_	_	fig|278992.8.peg.679	FIG01124396: hypothetical protein	921181325	_	_	_	_	no
SAM23877_RS03555	NZ_CP012382.1	_	791585	792334	protein_coding	+	750	SAM23877_0809	WP_053126832.1	249	hypothetical protein	_	_	fig|278992.8.peg.680	lipoprotein	921181327	_	_	_	_	no
SAM23877_RS03560	NZ_CP012382.1	_	792340	792828	protein_coding	-	489	SAM23877_0810	WP_053126834.1	162	cytoplasmic protein	_	_	fig|278992.8.peg.681	FIG01130917: hypothetical protein	921181329	_	_	_	_	no
SAM23877_RS03565	NZ_CP012382.1	_	792844	793857	protein_coding	-	1014	SAM23877_0811	WP_053126837.1	337	2Fe-2S ferredoxin	Carotenoid synthase	Isorenieratene	fig|278992.8.peg.682	CrtV-methyltransferase-like protein	921181332	_	Fatty Acids, Lipids, and Isoprenoids	Isoprenoids	Carotenoids	no
SAM23877_RS03570	NZ_CP012382.1	_	793854	794885	protein_coding	-	1032	SAM23877_0812	WP_053126839.1	343	phytoene synthase	Carotenoid synthase	Isorenieratene	fig|278992.8.peg.683	Phytoene synthase (EC 2.5.1.32)	921181334	_	Fatty Acids, Lipids, and Isoprenoids*Protein Metabolism	Isoprenoids*Protein processing and modification	Protein deglycation*Carotenoids	no
SAM23877_RS03575	NZ_CP012382.1	_	794882	796399	protein_coding	-	1518	SAM23877_0813	WP_053126841.1	505	phytoene dehydrogenase	Carotenoid synthase	Isorenieratene	fig|278992.8.peg.684	Phytoene desaturase, pro-zeta-carotene producing (EC 1.-.-.-)	921181336	_	Protein Metabolism*Fatty Acids, Lipids, and Isoprenoids	Isoprenoids*Protein processing and modification	Protein deglycation*Carotenoids	no
SAM23877_RS03580	NZ_CP012382.1	_	796775	797653	protein_coding	-	879	SAM23877_0814	WP_053126843.1	292	short-chain dehydrogenase	Carotenoid synthase	Isorenieratene	fig|278992.8.peg.685	L-fuco-beta-pyranose dehydrogenase (EC 1.1.1.122)	921181338	_	Carbohydrates	Monosaccharides	L-fucose utilization temp	no
SAM23877_RS03585	NZ_CP012382.1	_	797703	799322	protein_coding	-	1620	SAM23877_0815	WP_053126845.1	539	FAD-dependent oxidoreductase	Carotenoid synthase	Isorenieratene	fig|278992.8.peg.686	Beta-carotene ketolase (EC 1.14.-.-)	921181340	_	Fatty Acids, Lipids, and Isoprenoids	Isoprenoids	Carotenoids	no
SAM23877_RS03590	NZ_CP012382.1	_	799315	799821	protein_coding	-	507	SAM23877_0816	WP_053126847.1	168	polyketide cyclase	Carotenoid synthase	Isorenieratene	fig|278992.8.peg.687	FIG01130261: hypothetical protein	921181342	_	_	_	_	no
SAM23877_RS03595	NZ_CP012382.1	_	800103	801266	protein_coding	+	1164	SAM23877_0818	WP_053126849.1	387	peptidase S1	_	_	fig|278992.8.peg.688	Streptogrisin-C precursor (EC 3.4.21.-) (Serine protease C) (SGPC)	921181344	_	_	_	_	no
SAM23877_RS03600	NZ_CP012382.1	_	801357	801800	protein_coding	-	444	SAM23877_0819	WP_053126851.1	147	hypothetical protein	_	_	fig|278992.8.peg.689	putative integral membrane protein.	921181346	_	_	_	_	no
SAM23877_RS03605	NZ_CP012382.1	_	802222	803535	protein_coding	-	1314	SAM23877_0821	WP_053126855.1	437	transporter	_	_	fig|278992.8.peg.690	FIG01134245: hypothetical protein	921181350	_	_	_	_	no
SAM23877_RS03610	NZ_CP012382.1	_	804356	805417	protein_coding	+	1062	SAM23877_0822	WP_053142131.1	353	Pentalenene synthase; Terpene cyclase, Class I	Terpene synthase	Unknown terpene	fig|278992.8.peg.691	Pentalenene synthase (EC 4.2.3.7) (PS) (Sesquiterpene synthase) (Sesquiterpene cyclase)	921196771	_	_	_	_	no
SAM23877_RS03615	NZ_CP012382.1	_	805440	806060	protein_coding	-	621	SAM23877_0823	WP_053126857.1	206	putative membrane protein	Terpene synthase	Unknown terpene	fig|278992.8.peg.692	Transporter	921181352	_	_	_	_	no
SAM23877_RS03620	NZ_CP012382.1	_	806244	806483	protein_coding	+	240	SAM23877_0824	WP_053126859.1	79	conserved exported protein of unknown function	Terpene synthase	Unknown terpene	fig|278992.8.peg.693	hypothetical protein	921181354	_	_	_	_	no
SAM23877_RS03625	NZ_CP012382.1	_	806529	807293	protein_coding	-	765	SAM23877_0825	WP_053126861.1	254	ABC transporter permease protein	Terpene synthase	Unknown terpene	fig|278992.8.peg.694	putative ABC transporter permease protein	921181356	_	_	_	_	no
SAM23877_RS03630	NZ_CP012382.1	_	807290	808117	protein_coding	-	828	SAM23877_0826	WP_053142133.1	275	ABC transporter ATP-binding subunit	Terpene synthase	Unknown terpene	fig|278992.8.peg.695	PROBABLE CONSERVED ATP-BINDING PROTEIN ABC TRANSPORTER	921196773	_	_	_	_	no
SAM23877_RS03635	NZ_CP012382.1	_	808341	809384	protein_coding	-	1044	SAM23877_0827	WP_053126862.1	347	(2E,6E)-farnesyl diphosphate synthase	Terpene synthase	Unknown terpene	fig|278992.8.peg.696	Octaprenyl diphosphate synthase (EC 2.5.1.90) / Dimethylallyltransferase (EC 2.5.1.1) / (2E,6E)-farnesyl diphosphate synthase (EC 2.5.1.10) / Geranylgeranyl diphosphate synthase (EC 2.5.1.29)	921181357	_	Fatty Acids, Lipids, and Isoprenoids	Isoprenoids	Isoprenoid Biosynthesis: Interconversions*Isoprenoinds for Quinones*Polyprenyl Diphosphate Biosynthesis*Carotenoids*Isoprenoid Biosynthesis	yes
SAM23877_RS03640	NZ_CP012382.1	_	810346	810759	protein_coding	-	414	SAM23877_0829	WP_053126863.1	137	hypothetical protein	_	_	fig|278992.8.peg.697	hypothetical protein	921181358	_	_	_	_	no
SAM23877_RS03645	NZ_CP012382.1	_	810942	812126	protein_coding	+	1185	SAM23877_0830	WP_053126864.1	394	serine/threonine protein phosphatase	_	_	fig|278992.8.peg.698	FIG01124487: hypothetical protein	921181359	_	_	_	_	no
SAM23877_RS03650	NZ_CP012382.1	_	812152	812460	protein_coding	-	309	SAM23877_0831	WP_053126866.1	102	hypothetical protein	_	_	fig|278992.8.peg.699	FIG01128005: hypothetical protein	921181361	_	_	_	_	no
SAM23877_RS03655	NZ_CP012382.1	_	812604	813347	protein_coding	+	744	SAM23877_0832	WP_053126868.1	247	hypothetical protein	_	_	fig|278992.8.peg.700	FIG01132638: hypothetical protein	921181363	_	_	_	_	no
SAM23877_RS03660	NZ_CP012382.1	_	813344	813640	protein_coding	+	297	SAM23877_0833	WP_053126869.1	98	hypothetical protein	_	_	fig|278992.8.peg.701	hypothetical protein	921181364	_	_	_	_	no
SAM23877_RS03665	NZ_CP012382.1	_	813640	814365	protein_coding	+	726	SAM23877_0834	WP_053126871.1	241	metallophosphoesterase	_	_	fig|278992.8.peg.702	FIG01125294: hypothetical protein	921181366	_	_	_	_	no
SAM23877_RS03670	NZ_CP012382.1	_	814420	815058	protein_coding	-	639	SAM23877_0835	WP_053126873.1	212	GCN5 family acetyltransferase	_	_	fig|278992.8.peg.703	acetyltransferase	921181368	_	_	_	_	no
SAM23877_RS03675	NZ_CP012382.1	_	815421	815954	protein_coding	+	534	SAM23877_0836	WP_053126875.1	177	DoxX family protein	_	_	fig|278992.8.peg.704	FIG01124641: hypothetical protein	921181370	_	_	_	_	no
SAM23877_RS03680	NZ_CP012382.1	_	816144	817181	protein_coding	-	1038	SAM23877_0837	WP_053126877.1	345	epimerase	_	_	fig|278992.8.peg.705	dTDP-glucose 4,6-dehydratase (EC 4.2.1.46)	921181372	_	Cell Wall and Capsule	Capsular and extracellular polysacchrides	dTDP-rhamnose synthesis*Rhamnose containing glycans	yes
SAM23877_RS03685	NZ_CP012382.1	_	817655	818899	protein_coding	+	1245	SAM23877_0838	WP_053126879.1	414	MFS transporter	_	_	fig|278992.8.peg.706	FIG01128948: hypothetical protein	921181374	_	_	_	_	no
SAM23877_RS03690	NZ_CP012382.1	_	819302	820483	protein_coding	+	1182	SAM23877_0839	WP_053142135.1	393	transporter	_	_	fig|278992.8.peg.707	Arsenic efflux pump protein	921196775	_	Virulence, Disease and Defense	Resistance to antibiotics and toxic compounds	Arsenic resistance	yes
SAM23877_RS03695	NZ_CP012382.1	_	820666	821427	protein_coding	-	762	SAM23877_0840	WP_053126881.1	253	hypothetical protein	_	_	fig|278992.8.peg.708	FIG01127299: hypothetical protein	921181376	_	_	_	_	no
SAM23877_RS03700	NZ_CP012382.1	_	821496	821819	protein_coding	-	324	SAM23877_0841	WP_053126883.1	107	hypothetical protein	_	_	fig|278992.8.peg.709	FIG01133791: hypothetical protein	921181378	_	_	_	_	no
SAM23877_RS03705	NZ_CP012382.1	_	821924	822781	protein_coding	+	858	SAM23877_0843	WP_053126885.1	285	fructosamine kinase	_	_	fig|278992.8.peg.710	Ribulosamine/erythrulosamine 3-kinase potentially involved in protein deglycation	921181380	_	Protein Metabolism	Protein processing and modification	Protein deglycation	no
SAM23877_RS03710	NZ_CP012382.1	_	822785	824443	protein_coding	-	1659	SAM23877_0844	WP_053126887.1	552	catalase	_	_	fig|278992.8.peg.711	Catalase (EC 1.11.1.6)	921181382	_	Stress Response	Oxidative stress	Oxidative stress*Protection from Reactive Oxygen Species	yes
SAM23877_RS03715	NZ_CP012382.1	_	824837	825514	protein_coding	+	678	SAM23877_0845	WP_053126889.1	225	TetR family transcriptional regulator	_	_	fig|278992.8.peg.712	TetR-family transcriptional regulator	921181384	_	_	_	_	no
SAM23877_RS03720	NZ_CP012382.1	_	825511	826299	protein_coding	+	789	SAM23877_0846	WP_053126891.1	262	short-chain dehydrogenase	_	_	fig|278992.8.peg.713	D-beta-hydroxybutyrate dehydrogenase (EC 1.1.1.30)	921181386	_	Fatty Acids, Lipids, and Isoprenoids	Fatty Acids, Lipids, and Isoprenoids - no subcategory	Polyhydroxybutyrate metabolism	yes
SAM23877_RS03725	NZ_CP012382.1	_	826355	827395	protein_coding	+	1041	SAM23877_0847	WP_053126893.1	346	alcohol dehydrogenase	_	_	fig|278992.8.peg.714	Alcohol dehydrogenase (EC 1.1.1.1)	921181388	_	Fatty Acids, Lipids, and Isoprenoids*Carbohydrates*Cofactors, Vitamins, Prosthetic Groups, Pigments	Folate and pterines*Phospholipids*Fermentation	5-FCL-like protein*Butanol Biosynthesis*Glycerolipid and Glycerophospholipid Metabolism in Bacteria	yes
SAM23877_RS03730	NZ_CP012382.1	_	827519	828745	protein_coding	+	1227	SAM23877_0848	WP_053126895.1	408	cytochrome	_	_	fig|278992.8.peg.715	putative cytochrome P450 hydroxylase	921181390	_	_	_	_	no
SAM23877_RS03735	NZ_CP012382.1	_	828889	830421	protein_coding	-	1533	SAM23877_0849	WP_053126897.1	510	PucR family transcriptional regulator	_	_	fig|278992.8.peg.716	FIG01133660: hypothetical protein	921181392	_	_	_	_	no
SAM23877_RS03740	NZ_CP012382.1	_	830579	831199	protein_coding	+	621	SAM23877_0850	WP_053126899.1	206	translation factor Sua5	_	_	fig|278992.8.peg.717	Hypothetical YciO protein, TsaC/YrdC paralog	921181394	_	_	_	_	no
SAM23877_RS03745	NZ_CP012382.1	_	831404	832906	protein_coding	+	1503	SAM23877_0851	WP_053126902.1	500	metallophosphoesterase	_	_	fig|278992.8.peg.718	FIG01130093: hypothetical protein	921181397	_	_	_	_	no
SAM23877_RS03750	NZ_CP012382.1	_	832937	833926	protein_coding	-	990	SAM23877_0852	WP_053126904.1	329	taurine dioxygenase	_	_	fig|278992.8.peg.719	Alpha-ketoglutarate-dependent taurine dioxygenase (EC 1.14.11.17)	921181399	_	Sulfur Metabolism	Organic sulfur assimilation	Alkanesulfonate assimilation	yes
SAM23877_RS03755	NZ_CP012382.1	_	834107	834937	protein_coding	+	831	SAM23877_0853	WP_053126906.1	276	aldo/keto reductase	_	_	fig|278992.8.peg.720	oxidoreductase of aldo/keto reductase family, subgroup 1	921181401	_	_	_	_	yes
SAM23877_RS03760	NZ_CP012382.1	_	835021	837363	protein_coding	-	2343	SAM23877_0854	WP_053126908.1	780	PAS sensor protein	_	_	fig|278992.8.peg.721	Serine phosphatase RsbU, regulator of sigma subunit	921181403	_	Stress Response	Stress Response - no subcategory	SigmaB stress responce regulation	no
SAM23877_RS03765	NZ_CP012382.1	_	837418	837885	protein_coding	-	468	SAM23877_0855	WP_053126910.1	155	peroxiredoxin	_	_	fig|278992.8.peg.722	Alkyl hydroperoxide reductase subunit C-like protein	921181405	_	Sulfur Metabolism*Stress Response	Oxidative stress*Sulfur Metabolism - no subcategory	Thioredoxin-disulfide reductase*Oxidative stress	no
SAM23877_RS03770	NZ_CP012382.1	_	837882	838262	protein_coding	-	381	SAM23877_0856	WP_053126912.1	126	hypothetical protein	_	_	fig|278992.8.peg.723	Cytoplasmic membrane protein FsxA	921181407	_	Cell Wall and Capsule	Capsular and extracellular polysacchrides	Lipid-linked oligosaccharide synthesis related cluster	no
SAM23877_RS03775	NZ_CP012382.1	_	838294	839070	protein_coding	-	777	SAM23877_0857	WP_053142137.1	258	AraC family transcriptional regulator	_	_	fig|278992.8.peg.724	Transcriptional regulator, AraC family	921196777	_	_	_	_	no
SAM23877_RS03780	NZ_CP012382.1	_	839324	839533	protein_coding	+	210	_	WP_053126915.1	69	hypothetical protein	_	_	fig|278992.8.peg.725	hypothetical protein	921181410	_	_	_	_	no
SAM23877_RS03785	NZ_CP012382.1	_	839530	840726	protein_coding	+	1197	SAM23877_0858	WP_053126917.1	398	MFS transporter	_	_	fig|278992.8.peg.726	Fosmidomycin resistance protein	921181412	_	_	_	_	no
SAM23877_RS03790	NZ_CP012382.1	_	840810	841328	protein_coding	-	519	SAM23877_0859	WP_053126919.1	172	MarR family transcriptional regulator	_	_	fig|278992.8.peg.727	MarR-family transcriptional regulator	921181414	_	_	_	_	no
SAM23877_RS03795	NZ_CP012382.1	_	841571	842227	protein_coding	-	657	SAM23877_0860	WP_053126921.1	218	TetR family transcriptional regulator	_	_	fig|278992.8.peg.728	Transcriptional regulator, TetR family	921181416	_	_	_	_	no
SAM23877_RS03800	NZ_CP012382.1	_	842466	843950	protein_coding	+	1485	SAM23877_0861	WP_053142139.1	494	MFS transporter	_	_	fig|278992.8.peg.729	membrane transport protein	921196779	_	_	_	_	no
SAM23877_RS03805	NZ_CP012382.1	_	844047	845027	protein_coding	+	981	SAM23877_0862	WP_053126924.1	326	ATP-dependent DNA ligase	_	_	fig|278992.8.peg.730	ATP-dependent DNA ligase (EC 6.5.1.1)	921181419	_	DNA Metabolism	DNA Metabolism - no subcategory*DNA repair	DNA ligases*DNA Repair Base Excision	yes
SAM23877_RS03810	NZ_CP012382.1	_	845162	845941	protein_coding	+	780	SAM23877_0863	WP_053126926.1	259	hypothetical protein	_	_	fig|278992.8.peg.731	secreted protein	921181421	_	_	_	_	no
SAM23877_RS03815	NZ_CP012382.1	_	846009	846944	protein_coding	+	936	SAM23877_0864	WP_053126928.1	311	porphobilinogen deaminase	_	_	fig|278992.8.peg.732	Porphobilinogen deaminase (EC 2.5.1.61)	921181423	_	Cofactors, Vitamins, Prosthetic Groups, Pigments	Tetrapyrroles	Heme and Siroheme Biosynthesis	yes
SAM23877_RS03820	NZ_CP012382.1	_	846957	847481	protein_coding	-	525	SAM23877_0865	WP_053126930.1	174	hypothetical protein	_	_	fig|278992.8.peg.733	FIG01122501: hypothetical protein	921181425	_	_	_	_	no
SAM23877_RS03825	NZ_CP012382.1	_	847780	848574	protein_coding	+	795	SAM23877_0867	WP_053126932.1	264	RNA polymerase subunit sigma	_	_	fig|278992.8.peg.734	putative RNA polymerase sigma factor	921181427	_	_	_	_	yes
SAM23877_RS03830	NZ_CP012382.1	_	848594	848926	protein_coding	-	333	SAM23877_0868	WP_053126934.1	110	hypothetical protein	_	_	fig|278992.8.peg.735	FIG01127390: hypothetical protein	921181429	_	_	_	_	no
SAM23877_RS03835	NZ_CP012382.1	_	849148	849954	protein_coding	+	807	SAM23877_0869	WP_053126936.1	268	bleomycin resistance protein	_	_	fig|278992.8.peg.736	putative hydroxylase	921181431	_	_	_	_	no
SAM23877_RS03840	NZ_CP012382.1	_	849968	852115	protein_coding	-	2148	SAM23877_0870	WP_053126939.1	715	glycogen debranching protein	_	_	fig|278992.8.peg.737	Glycogen debranching enzyme (EC 3.2.1.-)	921181434	_	Carbohydrates	Polysaccharides*Di- and oligosaccharides	Glycogen metabolism*Trehalose Biosynthesis	no
SAM23877_RS03845	NZ_CP012382.1	_	852112	852636	protein_coding	-	525	SAM23877_0871	WP_053126941.1	174	pep a2	_	_	fig|278992.8.peg.738	FIG01120906: hypothetical protein	921181436	_	_	_	_	no
SAM23877_RS03850	NZ_CP012382.1	_	852870	853190	protein_coding	+	321	SAM23877_0872	WP_053126943.1	106	hypothetical protein	_	_	fig|278992.8.peg.739	FIG01121772: hypothetical protein	921181438	_	_	_	_	no
SAM23877_RS03855	NZ_CP012382.1	_	853243	855243	protein_coding	+	2001	SAM23877_0873	WP_053126944.1	666	alpha-1,4-glucan:maltose-1-phosphate maltosyltransferase	_	_	fig|278992.8.peg.740	Putative glucanase glgE (EC 3.2.1.-)	921181439	_	Carbohydrates	Di- and oligosaccharides	Trehalose Biosynthesis	no
SAM23877_RS03860	NZ_CP012382.1	_	855240	856958	protein_coding	+	1719	SAM23877_0874	WP_053126946.1	572	trehalose synthase	_	_	fig|278992.8.peg.741	Trehalose synthase (EC 5.4.99.16)	921181441	_	Carbohydrates	Di- and oligosaccharides	Trehalose Biosynthesis	yes
SAM23877_RS03865	NZ_CP012382.1	_	856987	858348	protein_coding	+	1362	SAM23877_0875	WP_053126948.1	453	maltokinase	_	_	fig|278992.8.peg.742	uncharacterized protein probably involved in trehalose biosynthesis	921181443	_	_	_	_	no
SAM23877_RS03870	NZ_CP012382.1	_	858352	860574	protein_coding	+	2223	SAM23877_0876	WP_053126950.1	740	glycogen branching protein	_	_	fig|278992.8.peg.743	1,4-alpha-glucan (glycogen) branching enzyme, GH-13-type (EC 2.4.1.18)	921181445	_	Carbohydrates	Di- and oligosaccharides*Polysaccharides	Glycogen metabolism*Trehalose Biosynthesis	no
SAM23877_RS03875	NZ_CP012382.1	_	860686	861777	protein_coding	+	1092	SAM23877_0877	WP_053126952.1	363	carboxylate--amine ligase	_	_	fig|278992.8.peg.744	FIG01130456: hypothetical protein	921181447	_	_	_	_	no
SAM23877_RS03880	NZ_CP012382.1	_	861812	862045	protein_coding	-	234	SAM23877_0878	WP_053142141.1	77	hypothetical protein	_	_	fig|278992.8.peg.745	Arginine/ornithine antiporter ArcD	921196781	_	Amino Acids and Derivatives	Arginine; urea cycle, polyamines	Polyamine Metabolism*Arginine and Ornithine Degradation*Arginine Deiminase Pathway	no
SAM23877_RS03885	NZ_CP012382.1	_	862217	864124	protein_coding	+	1908	SAM23877_0879	WP_053126954.1	635	long-chain fatty acid--CoA ligase	_	_	fig|278992.8.peg.746	O-succinylbenzoic acid--CoA ligase (EC 6.2.1.26)	921181449	_	_	_	_	yes
SAM23877_RS03890	NZ_CP012382.1	_	864315	864749	protein_coding	+	435	SAM23877_0880	WP_053126956.1	144	ATPase	_	_	fig|278992.8.peg.747	regulatory protein	921181451	_	_	_	_	no
SAM23877_RS03895	NZ_CP012382.1	_	864787	865227	protein_coding	-	441	SAM23877_0881	WP_053142143.1	146	hypothetical protein	_	_	fig|278992.8.peg.748	hypothetical protein	921196783	_	_	_	_	no
SAM23877_RS03900	NZ_CP012382.1	_	865292	865663	protein_coding	-	372	SAM23877_0882	WP_053126959.1	123	hypothetical protein	_	_	fig|278992.8.peg.749	FIG01121674: hypothetical protein	921181454	_	_	_	_	no
SAM23877_RS03905	NZ_CP012382.1	_	866040	870041	protein_coding	+	4002	SAM23877_0883	WP_053126961.1	1333	histidine kinase	_	_	fig|278992.8.peg.750	putative two-component system sensory histidine kinase.	921181456	_	_	_	_	no
SAM23877_RS03910	NZ_CP012382.1	_	870244	872646	protein_coding	+	2403	SAM23877_0884	WP_053142145.1	800	antitermination regulator	_	_	fig|278992.8.peg.751	Serine phosphatase RsbU, regulator of sigma subunit	921196785	_	Stress Response	Stress Response - no subcategory	SigmaB stress responce regulation	no
SAM23877_RS03915	NZ_CP012382.1	_	872772	873164	protein_coding	+	393	SAM23877_0885	WP_053126964.1	130	anti-anti-sigma factor	_	_	fig|278992.8.peg.752	anti-sigma F factor antagonist (spoIIAA-2); anti sigma b factor antagonist RsbV	921181459	_	_	_	_	no
SAM23877_RS03920	NZ_CP012382.1	_	873326	874222	protein_coding	+	897	SAM23877_0886	WP_053142147.1	298	hypothetical protein	_	_	fig|278992.8.peg.753	RsbR, positive regulator of sigma-B	921196787	_	Stress Response	Stress Response - no subcategory	SigmaB stress responce regulation	no
SAM23877_RS03925	NZ_CP012382.1	_	874219	874650	protein_coding	+	432	SAM23877_0887	WP_053126966.1	143	anti-anti-sigma factor	_	_	fig|278992.8.peg.754	RsbS, negative regulator of sigma-B	921181461	_	Stress Response	Stress Response - no subcategory	SigmaB stress responce regulation	no
SAM23877_RS03930	NZ_CP012382.1	_	874650	875090	protein_coding	+	441	SAM23877_0888	WP_053126968.1	146	anti-sigma regulatory factor	_	_	fig|278992.8.peg.755	anti-sigma B factor RsbT	921181463	_	_	_	_	no
SAM23877_RS03935	NZ_CP012382.1	_	875090	876154	protein_coding	+	1065	SAM23877_0889	WP_053126970.1	354	phosphatase	_	_	fig|278992.8.peg.756	Phosphoserine phosphatase rsbX (EC 3.1.3.3)	921181465	_	_	_	_	yes
SAM23877_RS03940	NZ_CP012382.1	_	876151	877890	protein_coding	+	1740	SAM23877_0890	WP_053126972.1	579	phosphatase	_	_	fig|278992.8.peg.757	Serine phosphatase RsbU, regulator of sigma subunit	921181467	_	Stress Response	Stress Response - no subcategory	SigmaB stress responce regulation	no
SAM23877_RS03945	NZ_CP012382.1	_	878190	879563	protein_coding	+	1374	SAM23877_0891	WP_053142149.1	457	NADH dehydrogenase	_	_	fig|278992.8.peg.758	NADH dehydrogenase (EC 1.6.99.3)	921196789	_	Respiration	Electron donating reactions	Respiratory dehydrogenases 1	yes
SAM23877_RS03950	NZ_CP012382.1	_	879664	881910	protein_coding	+	2247	SAM23877_0892	WP_053142151.1	748	hypothetical protein	_	_	fig|278992.8.peg.759	FIG01131476: hypothetical protein	921196791	_	_	_	_	no
SAM23877_RS03955	NZ_CP012382.1	_	881914	882348	protein_coding	-	435	SAM23877_0893	WP_053126973.1	144	hypothetical protein	_	_	fig|278992.8.peg.760	FIG01120924: hypothetical protein	921181468	_	_	_	_	no
SAM23877_RS03960	NZ_CP012382.1	_	882377	883210	protein_coding	-	834	SAM23877_0894	WP_053126975.1	277	hypothetical protein	_	_	fig|278992.8.peg.761	FIG01129346: hypothetical protein	921181470	_	_	_	_	no
SAM23877_RS03965	NZ_CP012382.1	_	883336	883527	protein_coding	-	192	_	WP_053126977.1	63	hypothetical protein	_	_	fig|278992.8.peg.762	FIG01128901: hypothetical protein	921181472	_	_	_	_	no
SAM23877_RS03970	NZ_CP012382.1	_	883505	884374	protein_coding	-	870	SAM23877_0896	WP_053126979.1	289	RNA polymerase subunit sigma	_	_	fig|278992.8.peg.763	putative RNA polymerase sigma factor	921181474	_	_	_	_	no
SAM23877_RS03975	NZ_CP012382.1	_	884554	885000	protein_coding	-	447	SAM23877_0897	WP_053126981.1	148	ATPase	_	_	fig|278992.8.peg.764	FIG01122558: hypothetical protein	921181476	_	_	_	_	no
SAM23877_RS03980	NZ_CP012382.1	_	885169	885384	protein_coding	+	216	SAM23877_0898	WP_053126983.1	71	hypothetical protein	_	_	fig|278992.8.peg.765	FIG01121760: hypothetical protein	921181478	_	_	_	_	no
SAM23877_RS03985	NZ_CP012382.1	_	885435	886913	protein_coding	+	1479	SAM23877_0899	WP_053126985.1	492	ornithine decarboxylase	_	_	fig|278992.8.peg.766	Arginine decarboxylase (EC 4.1.1.19); Ornithine decarboxylase (EC 4.1.1.17); Lysine decarboxylase (EC 4.1.1.18)	921181480	_	Amino Acids and Derivatives	Arginine; urea cycle, polyamines*Lysine, threonine, methionine, and cysteine	Arginine and Ornithine Degradation*Polyamine Metabolism*Lysine degradation	yes
SAM23877_RS03990	NZ_CP012382.1	_	887267	887722	protein_coding	+	456	SAM23877_0900	WP_053126987.1	151	hypothetical protein	_	_	fig|278992.8.peg.767	regulatory protein	921181482	_	_	_	_	no
SAM23877_RS03995	NZ_CP012382.1	_	887751	889061	protein_coding	-	1311	SAM23877_0901	WP_053126989.1	436	MFS transporter permease	_	_	fig|278992.8.peg.768	putative membrane transport protein	921181484	_	_	_	_	no
SAM23877_RS04000	NZ_CP012382.1	_	889161	889775	protein_coding	-	615	SAM23877_0902	WP_053126991.1	204	amino acid transporter	_	_	fig|278992.8.peg.769	Transporter, LysE family	921181486	_	_	_	_	yes
SAM23877_RS04005	NZ_CP012382.1	_	889845	890774	protein_coding	+	930	SAM23877_0903	WP_053126993.1	309	chromosome replication initiation inhibitor protein	_	_	fig|278992.8.peg.770	putative LysR-family transcriptional regulator	921181488	_	_	_	_	no
SAM23877_RS04010	NZ_CP012382.1	_	890889	891140	protein_coding	+	252	SAM23877_0904	WP_053126994.1	83	transcription factor WhiB	_	_	fig|278992.8.peg.771	WhiB-type transcriptional regulator	921181489	_	Regulation and Cell signaling	Regulation and Cell signaling - no subcategory	WhiB and WhiB-type regulatory proteins	no
SAM23877_RS04015	NZ_CP012382.1	_	891214	891567	protein_coding	+	354	SAM23877_0905	WP_053126997.1	117	hypothetical protein	_	_	fig|278992.8.peg.772	probable uroporphyrin-III c-methyltransferase (EC 2.1.1.107)	921181492	_	_	_	_	no
SAM23877_RS04020	NZ_CP012382.1	_	891622	893295	protein_coding	-	1674	SAM23877_0906	WP_053126999.1	557	FAD-binding dehydrogenase	_	_	fig|278992.8.peg.773	Mll5046 protein	921181494	_	_	_	_	no
SAM23877_RS04025	NZ_CP012382.1	_	893331	893993	protein_coding	-	663	SAM23877_0907	WP_053127001.1	220	TetR family transcriptional regulator	_	_	fig|278992.8.peg.774	FIG01129397: hypothetical protein	921181496	_	_	_	_	no
SAM23877_RS04030	NZ_CP012382.1	_	894154	894783	protein_coding	+	630	SAM23877_0908	WP_053127003.1	209	DNA repair protein	_	_	fig|278992.8.peg.775	Alkylated DNA repair protein AlkB	921181498	_	DNA Metabolism	DNA repair	DNA repair, bacterial	no
SAM23877_RS04035	NZ_CP012382.1	_	894902	895648	protein_coding	+	747	SAM23877_0909	WP_053127005.1	248	beta-lactamase	_	_	fig|278992.8.peg.776	FIG01124437: hypothetical protein	921181500	_	_	_	_	no
SAM23877_RS04040	NZ_CP012382.1	_	895658	896890	protein_coding	+	1233	SAM23877_0910	WP_053127007.1	410	lipopolysaccharide kinase	_	_	fig|278992.8.peg.777	Chromosome segregation ATPases	921181502	_	_	_	_	no
SAM23877_RS04045	NZ_CP012382.1	_	896907	897782	protein_coding	-	876	SAM23877_0911	WP_053127009.1	291	universal stress protein	_	_	fig|278992.8.peg.778	Universal stress protein family	921181504	_	_	_	_	no
SAM23877_RS04050	NZ_CP012382.1	_	897844	898209	protein_coding	+	366	SAM23877_0912	WP_053127011.1	121	glyoxalase	_	_	fig|278992.8.peg.779	FIG00995655: hypothetical protein	921181506	_	_	_	_	no
SAM23877_RS04055	NZ_CP012382.1	_	898303	899979	protein_coding	+	1677	SAM23877_0913	WP_053127013.1	558	chemotaxis protein CheY	_	_	fig|278992.8.peg.780	Thioredoxin reductase (EC 1.8.1.9)	921181508	_	Sulfur Metabolism*Nucleosides and Nucleotides	Pyrimidines*Sulfur Metabolism - no subcategory	Thioredoxin-disulfide reductase*pyrimidine conversions	yes
SAM23877_RS04060	NZ_CP012382.1	_	899976	901433	protein_coding	+	1458	SAM23877_0914	WP_053127016.1	485	histidine kinase	_	_	fig|278992.8.peg.781	sensor histidine kinase	921181511	_	_	_	_	no
SAM23877_RS04065	NZ_CP012382.1	_	901430	901783	protein_coding	+	354	SAM23877_0915	WP_053127018.1	117	hypothetical protein	_	_	fig|278992.8.peg.782	Isopeptidase T	921181513	_	_	_	_	no
SAM23877_RS04070	NZ_CP012382.1	_	901882	904845	protein_coding	+	2964	SAM23877_0916	WP_053127020.1	987	LuxR family transcriptional regulator	_	_	fig|278992.8.peg.783	FIG01133035: hypothetical protein	921181515	_	_	_	_	no
SAM23877_RS04075	NZ_CP012382.1	_	905262	906596	protein_coding	+	1335	SAM23877_0917	WP_053127022.1	444	stress protein	_	_	fig|278992.8.peg.784	FIG01121048: hypothetical protein	921181517	_	_	_	_	no
SAM23877_RS04080	NZ_CP012382.1	_	906654	907331	protein_coding	+	678	SAM23877_0918	WP_053127024.1	225	hypothetical protein	_	_	fig|278992.8.peg.785	DUF124 domain-containing protein	921181519	_	_	_	_	no
SAM23877_RS04085	NZ_CP012382.1	_	907508	908569	protein_coding	+	1062	SAM23877_0919	WP_053127026.1	353	hypothetical protein	_	_	fig|278992.8.peg.786	FIG01124141: hypothetical protein	921181521	_	_	_	_	no
SAM23877_RS04090	NZ_CP012382.1	_	908566	909630	protein_coding	+	1065	SAM23877_0920	WP_053127028.1	354	polyprenyl diphosphate synthase	_	_	fig|278992.8.peg.787	Octaprenyl diphosphate synthase (EC 2.5.1.90) / Dimethylallyltransferase (EC 2.5.1.1) / (2E,6E)-farnesyl diphosphate synthase (EC 2.5.1.10) / Geranylgeranyl diphosphate synthase (EC 2.5.1.29)	921181523	_	Fatty Acids, Lipids, and Isoprenoids	Isoprenoids	Polyprenyl Diphosphate Biosynthesis*Isoprenoid Biosynthesis: Interconversions*Isoprenoinds for Quinones*Isoprenoid Biosynthesis*Carotenoids	yes
SAM23877_RS04095	NZ_CP012382.1	_	909797	910756	protein_coding	+	960	SAM23877_0921	WP_053127030.1	319	threonine dehydratase	_	_	fig|278992.8.peg.788	Threonine dehydratase (EC 4.3.1.19)	921181525	_	Amino Acids and Derivatives	Lysine, threonine, methionine, and cysteine*Branched-chain amino acids	Branched-Chain Amino Acid Biosynthesis*Threonine degradation	yes
SAM23877_RS04100	NZ_CP012382.1	_	911049	912659	protein_coding	+	1611	SAM23877_0922	WP_053127031.1	536	serine/threonine protein kinase	_	_	fig|278992.8.peg.789	serine/threonine protein kinase	921181526	_	_	_	_	no
SAM23877_RS04105	NZ_CP012382.1	_	912751	913728	protein_coding	+	978	SAM23877_0923	WP_053127033.1	325	5,10-methylene tetrahydromethanopterin reductase	_	_	fig|278992.8.peg.790	F420-dependent glucose-6-phosphate dehydrogenase	921181528	_	_	_	_	no
SAM23877_RS04110	NZ_CP012382.1	_	913856	914281	protein_coding	+	426	SAM23877_0924	WP_053127035.1	141	regulator	_	_	fig|278992.8.peg.791	FIG01363442: possible membrane protein	921181530	_	_	_	_	no
SAM23877_RS04115	NZ_CP012382.1	_	914289	914771	protein_coding	-	483	SAM23877_0925	WP_053127037.1	160	hypothetical protein	_	_	fig|278992.8.peg.792	Arginine/ornithine antiporter ArcD	921181532	_	Amino Acids and Derivatives	Arginine; urea cycle, polyamines	Polyamine Metabolism*Arginine and Ornithine Degradation*Arginine Deiminase Pathway	no
SAM23877_RS04120	NZ_CP012382.1	_	914944	915285	protein_coding	+	342	SAM23877_0926	WP_053127039.1	113	hypothetical protein	_	_	fig|278992.8.peg.793	FIG01125978: hypothetical protein	921181534	_	_	_	_	no
SAM23877_RS04125	NZ_CP012382.1	_	915298	916281	protein_coding	-	984	SAM23877_0927	WP_053127041.1	327	aldo/keto reductase	_	_	fig|278992.8.peg.794	Aldo-keto reductase	921181536	_	_	_	_	no
SAM23877_RS04130	NZ_CP012382.1	_	916343	917560	protein_coding	-	1218	SAM23877_0928	WP_053127043.1	405	FAD-binding monooxygenase	_	_	fig|278992.8.peg.795	hydroxylase	921181538	_	_	_	_	no
SAM23877_RS04135	NZ_CP012382.1	_	917731	918429	protein_coding	-	699	SAM23877_0929	WP_053127044.1	232	ribonuclease HI	_	_	fig|278992.8.peg.796	Ribonuclease HI (EC 3.1.26.4)	921181539	_	RNA Metabolism	RNA processing and modification	Ribonuclease H	no
SAM23877_RS04140	NZ_CP012382.1	_	918461	919258	protein_coding	-	798	SAM23877_0930	WP_053127046.1	265	hydrolase	_	_	fig|278992.8.peg.797	putative hydroxylase	921181541	_	_	_	_	no
SAM23877_RS04145	NZ_CP012382.1	_	919360	919842	protein_coding	-	483	SAM23877_0931	WP_053142153.1	160	3-demethylubiquinone-9 3-methyltransferase	_	_	fig|278992.8.peg.798	putative DNA-binding protein	921196793	_	_	_	_	no
SAM23877_RS04150	NZ_CP012382.1	_	920066	920719	protein_coding	+	654	SAM23877_0933	WP_053127048.1	217	Clp protease ClpP	_	_	fig|278992.8.peg.799	ATP-dependent Clp protease proteolytic subunit (EC 3.4.21.92)	921181543	_	Protein Metabolism*Regulation and Cell signaling	Protein degradation*Regulation and Cell signaling - no subcategory	Proteolysis in bacteria, ATP-dependent*cAMP signaling in bacteria	no
SAM23877_RS04155	NZ_CP012382.1	_	920721	921323	protein_coding	+	603	SAM23877_0934	WP_053127050.1	200	Clp protease ClpP	_	_	fig|278992.8.peg.800	ATP-dependent Clp protease proteolytic subunit (EC 3.4.21.92)	921181545	_	Protein Metabolism*Regulation and Cell signaling	Protein degradation*Regulation and Cell signaling - no subcategory	cAMP signaling in bacteria*Proteolysis in bacteria, ATP-dependent	no
SAM23877_RS04160	NZ_CP012382.1	_	921366	921758	protein_coding	-	393	SAM23877_0935	WP_053127051.1	130	DNA-binding protein	_	_	fig|278992.8.peg.801	HigA protein (antitoxin to HigB)	921181546	_	Regulation and Cell signaling	Programmed Cell Death and Toxin-antitoxin Systems	Toxin-antitoxin replicon stabilization systems	no
SAM23877_RS04165	NZ_CP012382.1	_	922003	922890	protein_coding	+	888	SAM23877_0936	WP_053127053.1	295	RNA polymerase subunit sigma	_	_	fig|278992.8.peg.802	RNA polymerase sigma factor SigB	921181548	_	RNA Metabolism*Stress Response	Transcription*Stress Response - no subcategory	SigmaB stress responce regulation*Transcription initiation, bacterial sigma factors	no
SAM23877_RS04170	NZ_CP012382.1	_	922981	923436	protein_coding	-	456	SAM23877_0937	WP_053127055.1	151	regulator	_	_	fig|278992.8.peg.803	regulatory protein	921181550	_	_	_	_	no
SAM23877_RS04175	NZ_CP012382.1	_	923582	924163	protein_coding	+	582	SAM23877_0938	WP_053127057.1	193	photosystem reaction center subunit H	_	_	fig|278992.8.peg.804	FIG01124174: hypothetical protein	921181552	_	_	_	_	no
SAM23877_RS04180	NZ_CP012382.1	_	924160	924573	protein_coding	+	414	SAM23877_0939	WP_053127059.1	137	hypothetical protein	_	_	fig|278992.8.peg.805	SC5H1.17, hypothetical protein, len: 138 aa; unknown function, probable CDS suggested by positional base preference, GC frame analysis and amino acid composition. Contains region similar to adjacent CDS SC5H1.16, hypothetical protein (194 aa) (34.6% identity in 107 aa overlap)	921181554	_	_	_	_	no
SAM23877_RS04185	NZ_CP012382.1	_	924646	925758	protein_coding	-	1113	SAM23877_0940	WP_053127062.1	370	amino acid ABC transporter substrate-binding protein	_	_	fig|278992.8.peg.806	High-affinity leucine-specific transport system, periplasmic binding protein LivK (TC 3.A.1.4.1)	921181557	_	Membrane Transport	ABC transporters	ABC transporter branched-chain amino acid (TC 3.A.1.4.1)	yes
SAM23877_RS04190	NZ_CP012382.1	_	926056	927381	protein_coding	+	1326	SAM23877_0941	WP_053127064.1	441	hypothetical protein	_	_	fig|278992.8.peg.807	FIG01130518: hypothetical protein	921181559	_	_	_	_	no
SAM23877_RS04195	NZ_CP012382.1	_	927405	927815	protein_coding	-	411	SAM23877_0942	WP_053127066.1	136	hypothetical protein	_	_	fig|278992.8.peg.808	FIG01122149: hypothetical protein	921181561	_	_	_	_	no
SAM23877_RS04200	NZ_CP012382.1	_	928194	928574	protein_coding	+	381	SAM23877_0943	WP_053127068.1	126	polyketide cyclase	_	_	fig|278992.8.peg.809	putative isomerase	921181563	_	_	_	_	no
SAM23877_RS04205	NZ_CP012382.1	_	928655	928942	protein_coding	+	288	SAM23877_0944	WP_053127070.1	95	hypothetical protein	_	_	fig|278992.8.peg.810	FIG01130252: hypothetical protein	921181565	_	_	_	_	no
SAM23877_RS04210	NZ_CP012382.1	_	928948	929940	protein_coding	-	993	SAM23877_0945	WP_053127072.1	330	L-glyceraldehyde 3-phosphate reductase	_	_	fig|278992.8.peg.811	putative ion channel subunit	921181567	_	_	_	_	no
SAM23877_RS04215	NZ_CP012382.1	_	930069	930953	protein_coding	+	885	SAM23877_0946	WP_053127074.1	294	LysR family transcriptional regulator	_	_	fig|278992.8.peg.812	Transcriptional regulator, LysR family	921181569	_	_	_	_	no
SAM23877_RS04220	NZ_CP012382.1	_	930979	931494	protein_coding	+	516	SAM23877_0947	WP_053127076.1	171	chorismate synthase	_	_	fig|278992.8.peg.813	FIG01123341: hypothetical protein	921181571	_	_	_	_	no
SAM23877_RS04225	NZ_CP012382.1	_	931476	932555	protein_coding	-	1080	SAM23877_0948	WP_053127078.1	359	adenosine deaminase	_	_	fig|278992.8.peg.814	Adenosine deaminase (EC 3.5.4.4)	921181573	_	Nucleosides and Nucleotides	Purines	Purine conversions	yes
SAM23877_RS04230	NZ_CP012382.1	_	932600	932995	protein_coding	-	396	SAM23877_0949	WP_053127080.1	131	extradiol dioxygenase	_	_	fig|278992.8.peg.815	Glyoxalase family protein	921181575	_	_	_	_	no
SAM23877_RS04235	NZ_CP012382.1	_	933131	933589	protein_coding	+	459	SAM23877_0950	WP_053127082.1	152	pyridoxamine 5'-phosphate oxidase	_	_	fig|278992.8.peg.816	pyridoxamine 5'-phosphate oxidase-related, FMN-binding protein	921181577	_	_	_	_	no
SAM23877_RS04240	NZ_CP012382.1	_	934059	934901	protein_coding	+	843	SAM23877_0951	WP_053127084.1	280	beta-lactamase	_	_	fig|278992.8.peg.817	hypothetical protein	921181579	_	_	_	_	no
SAM23877_RS04245	NZ_CP012382.1	_	934914	936005	protein_coding	-	1092	SAM23877_0952	WP_053127086.1	363	sulfite oxidase	_	_	fig|278992.8.peg.818	Possible sulfite oxidase	921181581	_	_	_	_	no
SAM23877_RS04250	NZ_CP012382.1	_	936409	938058	protein_coding	+	1650	SAM23877_0953	WP_053127089.1	549	cytochrome C oxidase subunit I	_	_	fig|278992.8.peg.819	Cytochrome c oxidase polypeptide I (EC 1.9.3.1)	921181584	_	Respiration	Electron accepting reactions	Terminal cytochrome C oxidases	yes
SAM23877_RS04255	NZ_CP012382.1	_	938130	938429	protein_coding	+	300	SAM23877_0954	WP_053142156.1	99	hypothetical protein	_	_	fig|278992.8.peg.820	hypothetical protein	921196796	_	_	_	_	no
SAM23877_RS04260	NZ_CP012382.1	_	938532	939423	pseudogene	-	892	pseudo;SAM23877_0955	_	_	_	_	_	_	_	_	_	_	_	_	no
SAM23877_RS04265	NZ_CP012382.1	_	939642	940964	protein_coding	-	1323	SAM23877_0956	WP_053127091.1	440	aldehyde dehydrogenase	_	_	fig|278992.8.peg.821	Aldehyde dehydrogenase (EC 1.2.1.3)	921181586	_	Carbohydrates*Fatty Acids, Lipids, and Isoprenoids	Phospholipids*Central carbohydrate metabolism	Methylglyoxal Metabolism*Glycerolipid and Glycerophospholipid Metabolism in Bacteria*Pyruvate metabolism II: acetyl-CoA, acetogenesis from pyruvate	yes
SAM23877_RS04270	NZ_CP012382.1	_	941157	942215	protein_coding	+	1059	SAM23877_0957	WP_053127092.1	352	acyl-CoA dehydrogenase	_	_	fig|278992.8.peg.822	Butyryl-CoA dehydrogenase (EC 1.3.99.2)	921181587	_	_	_	_	no
SAM23877_RS04275	NZ_CP012382.1	_	942212	943354	protein_coding	-	1143	SAM23877_0958	WP_053127094.1	380	alkanesulfonate monooxygenase	_	_	fig|278992.8.peg.823	Alkanesulfonate monooxygenase (EC 1.14.14.5)	921181589	_	Sulfur Metabolism	Organic sulfur assimilation	Alkanesulfonates Utilization*Alkanesulfonate assimilation	yes
SAM23877_RS04280	NZ_CP012382.1	_	943532	944095	protein_coding	-	564	SAM23877_0959	WP_053127095.1	187	NADPH-dependent FMN reductase	_	_	fig|278992.8.peg.824	FMN reductase (EC 1.5.1.29)	921181590	_	Sulfur Metabolism	Organic sulfur assimilation	Alkanesulfonate assimilation*Alkanesulfonates Utilization	yes
SAM23877_RS04285	NZ_CP012382.1	_	944630	944815	protein_coding	-	186	_	WP_053127097.1	61	hypothetical protein	_	_	fig|278992.8.peg.825	FIG01121485: hypothetical protein	921181592	_	_	_	_	no
SAM23877_RS04290	NZ_CP012382.1	_	945004	945450	protein_coding	+	447	SAM23877_0960	WP_053127100.1	148	hypothetical protein	_	_	fig|278992.8.peg.826	FIG01121629: hypothetical protein	921181595	_	_	_	_	no
SAM23877_RS04295	NZ_CP012382.1	_	945591	945860	protein_coding	+	270	SAM23877_0961	WP_053127102.1	89	hypothetical protein	_	_	fig|278992.8.peg.827	Arginine/ornithine antiporter ArcD	921181597	_	Amino Acids and Derivatives	Arginine; urea cycle, polyamines	Arginine Deiminase Pathway*Arginine and Ornithine Degradation*Polyamine Metabolism	no
SAM23877_RS04300	NZ_CP012382.1	_	945987	946481	protein_coding	+	495	SAM23877_0962	WP_053127104.1	164	cytidine deaminase	_	_	fig|278992.8.peg.828	Cytosine/adenosine deaminases	921181599	_	_	_	_	no
SAM23877_RS04305	NZ_CP012382.1	_	946608	947315	protein_coding	-	708	SAM23877_0964	WP_053127105.1	235	hypothetical protein	_	_	fig|278992.8.peg.829	putative small membrane protein	921181600	_	_	_	_	no
SAM23877_RS04310	NZ_CP012382.1	_	947574	949193	protein_coding	+	1620	SAM23877_0965	WP_053127107.1	539	protease	_	_	fig|278992.8.peg.830	probable exported protease [EC:3.4.-.-]	921181602	_	_	_	_	no
SAM23877_RS04315	NZ_CP012382.1	_	949295	950389	protein_coding	+	1095	SAM23877_0966	WP_053127109.1	364	chemotaxis protein	_	_	fig|278992.8.peg.831	Methyl-accepting chemotaxis protein	921181604	_	_	_	_	no
SAM23877_RS04320	NZ_CP012382.1	_	950504	951523	protein_coding	+	1020	SAM23877_0967	WP_053127111.1	339	inositol 2-dehydrogenase	_	_	fig|278992.8.peg.832	Myo-inositol 2-dehydrogenase (EC 1.1.1.18)	921181606	_	Carbohydrates	Sugar alcohols	Inositol catabolism	yes
SAM23877_RS04325	NZ_CP012382.1	_	951796	953130	protein_coding	+	1335	SAM23877_0968	WP_053127113.1	444	phosphatase	_	_	fig|278992.8.peg.833	FIG01123342: hypothetical protein	921181608	_	_	_	_	no
SAM23877_RS04330	NZ_CP012382.1	_	953165	954673	protein_coding	-	1509	SAM23877_0969	WP_053127115.1	502	hypothetical protein	_	_	fig|278992.8.peg.834	Cys-tRNA(Pro) deacylase YbaK	921181610	_	Protein Metabolism	Protein biosynthesis	tRNA aminoacylation, Pro	no
SAM23877_RS04335	NZ_CP012382.1	_	954961	956097	protein_coding	+	1137	SAM23877_0971	WP_053127117.1	378	phosphotransferase	_	_	fig|278992.8.peg.835	FIG01122620: hypothetical protein	921181612	_	_	_	_	no
SAM23877_RS04340	NZ_CP012382.1	_	956363	958300	protein_coding	+	1938	SAM23877_0972	WP_053127119.1	645	amidase	_	_	fig|278992.8.peg.836	N-acetylmuramoyl-L-alanine amidase (EC 3.5.1.28)	921181614	_	Cell Wall and Capsule*Regulation and Cell signaling	Cell Wall and Capsule - no subcategory*Regulation and Cell signaling - no subcategory	Zinc regulated enzymes*Recycling of Peptidoglycan Amino Acids*Murein Hydrolases	no
SAM23877_RS04345	NZ_CP012382.1	_	958309	958806	protein_coding	-	498	SAM23877_0973	WP_053127120.1	165	hypothetical protein	_	_	fig|278992.8.peg.837	FIG01126834: hypothetical protein	921181615	_	_	_	_	no
SAM23877_RS04350	NZ_CP012382.1	_	958901	959806	protein_coding	-	906	SAM23877_0974	WP_053127123.1	301	hypothetical protein	_	_	fig|278992.8.peg.838	Universal stress protein family	921181618	_	_	_	_	no
SAM23877_RS04355	NZ_CP012382.1	_	959965	960207	protein_coding	-	243	SAM23877_0975	WP_007446660.1	80	hypothetical protein	_	_	fig|278992.8.peg.839	FIG01126474: hypothetical protein	494710789	_	_	_	_	no
SAM23877_RS04360	NZ_CP012382.1	_	960281	961780	protein_coding	-	1500	SAM23877_0976	WP_053142158.1	499	acyl-CoA synthetase	_	_	fig|278992.8.peg.840	Acetoacetyl-CoA synthetase (EC 6.2.1.16) / Long-chain-fatty-acid--CoA ligase (EC 6.2.1.3)	921196798	_	Amino Acids and Derivatives*Cofactors, Vitamins, Prosthetic Groups, Pigments*Fatty Acids, Lipids, and Isoprenoids	Fatty Acids, Lipids, and Isoprenoids - no subcategory*Biotin*Branched-chain amino acids*Fatty acids	Polyhydroxybutyrate metabolism*Biotin synthesis cluster*Biotin biosynthesis*Leucine Degradation and HMG-CoA Metabolism*Fatty acid metabolism cluster*HMG CoA Synthesis	yes
SAM23877_RS04365	NZ_CP012382.1	_	961928	964345	protein_coding	+	2418	SAM23877_0977	WP_053127125.1	805	penicillin amidase	_	_	fig|278992.8.peg.841	FIG01128450: hypothetical protein	921181620	_	_	_	_	no
SAM23877_RS04370	NZ_CP012382.1	_	964509	966284	protein_coding	+	1776	SAM23877_0978	WP_053127128.1	591	beta-lactamase	_	_	fig|278992.8.peg.842	Beta-lactamase (Cephalosporinase) (EC 3.5.2.6)	921181623	_	Virulence, Disease and Defense	Resistance to antibiotics and toxic compounds	Beta-lactamase	no
SAM23877_RS04375	NZ_CP012382.1	_	966315	966506	protein_coding	-	192	SAM23877_0979	WP_053127130.1	63	hypothetical protein	_	_	fig|278992.8.peg.843	conserved hypothetical protein	921181625	_	_	_	_	no
SAM23877_RS04380	NZ_CP012382.1	_	966615	968171	protein_coding	-	1557	SAM23877_0980	WP_053127132.1	518	FAD-dependent oxidoreductase	_	_	fig|278992.8.peg.844	Beta-carotene ketolase (EC 1.14.-.-)	921181627	_	Fatty Acids, Lipids, and Isoprenoids	Isoprenoids	Carotenoids	no
SAM23877_RS04385	NZ_CP012382.1	_	968561	970777	protein_coding	-	2217	SAM23877_0981	WP_053127134.1	738	serine/threonine protein kinase	_	_	fig|278992.8.peg.845	putative serine/threonine protein kinase	921181629	_	_	_	_	no
SAM23877_RS04390	NZ_CP012382.1	_	970839	971699	protein_coding	-	861	SAM23877_0982	WP_053127136.1	286	hypothetical protein	_	_	fig|278992.8.peg.846	Beta-carotene ketolase (EC 1.14.-.-)	921181631	_	Fatty Acids, Lipids, and Isoprenoids	Isoprenoids	Carotenoids	no
SAM23877_RS04395	NZ_CP012382.1	_	971740	972117	protein_coding	-	378	SAM23877_0983	WP_053127138.1	125	ferredoxin	_	_	fig|278992.8.peg.847	Ferredoxin	921181633	_	Sulfur Metabolism*Respiration	Inorganic sulfur assimilation*Respiration - no subcategory	Inorganic Sulfur Assimilation*Soluble cytochromes and functionally related electron carriers	no
SAM23877_RS04400	NZ_CP012382.1	_	972247	972603	protein_coding	+	357	SAM23877_0984	WP_053127139.1	118	hypothetical protein	_	_	fig|278992.8.peg.848	secreted protein	921181634	_	_	_	_	no
SAM23877_RS04405	NZ_CP012382.1	_	972689	975487	protein_coding	-	2799	SAM23877_0985	WP_053127142.1	932	hypothetical protein	_	_	fig|278992.8.peg.849	FIG01135941: hypothetical protein	921181637	_	_	_	_	no
SAM23877_RS04410	NZ_CP012382.1	_	975644	976159	pseudogene	-	516	partial;pseudo;SAM23877_0986	_	_	_	_	_	_	_	_	_	_	_	_	no
SAM23877_RS04415	NZ_CP012382.1	_	976243	977739	protein_coding	-	1497	SAM23877_0987	WP_053127144.1	498	histidine kinase	_	_	fig|278992.8.peg.850	two-component system sensor kinase	921181639	_	_	_	_	no
SAM23877_RS04420	NZ_CP012382.1	_	977751	978440	protein_coding	-	690	SAM23877_0988	WP_053127146.1	229	transcriptional regulator	_	_	fig|278992.8.peg.851	two-component system response regulator	921181641	_	_	_	_	no
SAM23877_RS04425	NZ_CP012382.1	_	978686	979471	protein_coding	+	786	SAM23877_0989	WP_053142160.1	261	hypothetical protein	_	_	fig|278992.8.peg.852	FIG01128998: hypothetical protein	921196800	_	_	_	_	no
SAM23877_RS04430	NZ_CP012382.1	_	979529	979723	protein_coding	-	195	SAM23877_0990	WP_053127147.1	64	hypothetical protein	_	_	fig|278992.8.peg.853	hypothetical protein	921181642	_	_	_	_	no
SAM23877_RS04435	NZ_CP012382.1	_	979822	980832	protein_coding	-	1011	SAM23877_0991	WP_053127148.1	336	tellurium resistance protein TerC	_	_	fig|278992.8.peg.854	Integral membrane protein TerC	921181643	_	_	_	_	no
SAM23877_RS04440	NZ_CP012382.1	_	980898	981935	protein_coding	-	1038	SAM23877_0992	WP_053127149.1	345	hypothetical protein	_	_	fig|278992.8.peg.855	Putative stomatin/prohibitin-family membrane protease subunit YbbK	921181644	_	_	_	_	no
SAM23877_RS04445	NZ_CP012382.1	_	981938	982369	protein_coding	-	432	SAM23877_0993	WP_053127150.1	143	hypothetical protein	_	_	fig|278992.8.peg.856	Putative activity regulator of membrane protease YbbK	921181645	_	_	_	_	no
SAM23877_RS04450	NZ_CP012382.1	_	982587	983672	protein_coding	-	1086	SAM23877_0994	WP_053127151.1	361	LacI family transcriptional regulator	_	_	fig|278992.8.peg.857	Transcriptional regulator, LacI family	921181646	_	_	_	_	no
SAM23877_RS04455	NZ_CP012382.1	_	984005	984598	protein_coding	-	594	SAM23877_0995	WP_053127152.1	197	hypothetical protein	_	_	fig|278992.8.peg.858	hypothetical protein	921181647	_	_	_	_	no
SAM23877_RS04460	NZ_CP012382.1	_	984754	985395	protein_coding	-	642	SAM23877_0996	WP_053127153.1	213	hypothetical protein	_	_	fig|278992.8.peg.859	Predicted L-lactate dehydrogenase, hypothetical protein subunit YkgG	921181648	_	Carbohydrates	Organic acids	Lactate utilization	no
SAM23877_RS04465	NZ_CP012382.1	_	985392	986816	protein_coding	-	1425	SAM23877_0997	WP_053127154.1	474	(4Fe-4S) protein	_	_	fig|278992.8.peg.860	Predicted L-lactate dehydrogenase, Iron-sulfur cluster-binding subunit YkgF	921181649	_	Carbohydrates	Monosaccharides*Organic acids	Lactate utilization*L-rhamnose utilization	no
SAM23877_RS04470	NZ_CP012382.1	_	986813	987568	protein_coding	-	756	SAM23877_0998	WP_053127155.1	251	Fe-S oxidoreductase	_	_	fig|278992.8.peg.861	Predicted L-lactate dehydrogenase, Fe-S oxidoreductase subunit YkgE	921181650	_	Carbohydrates	Organic acids	Lactate utilization	no
SAM23877_RS04475	NZ_CP012382.1	_	987559	989067	protein_coding	-	1509	SAM23877_0999	WP_053127156.1	502	carbohydrate kinase	_	_	fig|278992.8.peg.862	Rhamnulokinase (EC 2.7.1.5)	921181651	_	Carbohydrates	Monosaccharides	L-rhamnose utilization	yes
SAM23877_RS04480	NZ_CP012382.1	_	989354	991399	protein_coding	-	2046	SAM23877_1000	WP_053127157.1	681	short-chain dehydrogenase	_	_	fig|278992.8.peg.863	Predicted rhamnulose-1-phosphate aldolase (EC 4.1.2.19) / Predicted lactaldehyde dehydrogenase (EC 1.2.1.22)	921181652	_	Carbohydrates	Monosaccharides	L-rhamnose utilization	no
SAM23877_RS04485	NZ_CP012382.1	_	991468	992634	protein_coding	-	1167	SAM23877_1001	WP_053127158.1	388	rhamnose isomerase	_	_	fig|278992.8.peg.864	L-rhamnose isomerase (EC 5.3.1.14)	921181653	_	Carbohydrates	Monosaccharides	L-rhamnose utilization	yes
SAM23877_RS04490	NZ_CP012382.1	_	992918	994447	protein_coding	+	1530	SAM23877_1002	WP_053127159.1	509	D-ribose transporter ATP-binding protein	_	_	fig|278992.8.peg.865	Predicted L-rhamnose ABC transporter, ATP-binding component	921181654	_	Carbohydrates	Monosaccharides	L-rhamnose utilization	no
SAM23877_RS04495	NZ_CP012382.1	_	994444	995499	protein_coding	+	1056	SAM23877_1003	WP_053127160.1	351	ATPase	_	_	fig|278992.8.peg.866	Predicted L-rhamnose ABC transporter, transmembrane component 2	921181655	_	Carbohydrates	Monosaccharides	L-rhamnose utilization	no
SAM23877_RS04500	NZ_CP012382.1	_	995492	996523	protein_coding	+	1032	SAM23877_1004	WP_053127161.1	343	ATPase	_	_	fig|278992.8.peg.867	Predicted L-rhamnose ABC transporter, transmembrane component 1	921181656	_	Carbohydrates	Monosaccharides	L-rhamnose utilization	no
SAM23877_RS04505	NZ_CP012382.1	_	996613	997698	protein_coding	+	1086	SAM23877_1005	WP_053127162.1	361	sugar ABC transporter substrate-binding protein	_	_	fig|278992.8.peg.868	Predicted L-rhamnose ABC transporter, substrate-binding component	921181657	_	Carbohydrates	Monosaccharides	L-rhamnose utilization	no
SAM23877_RS04510	NZ_CP012382.1	_	997763	998083	protein_coding	+	321	SAM23877_1006	WP_053127163.1	106	L-rhamnose mutarotase	_	_	fig|278992.8.peg.869	L-rhamnose mutarotase	921181658	_	Carbohydrates	Monosaccharides	L-rhamnose utilization	no
SAM23877_RS04515	NZ_CP012382.1	_	998169	999197	protein_coding	+	1029	SAM23877_1007	WP_053127164.1	342	LacI family transcriptional regulator	_	_	fig|278992.8.peg.870	Transcriptional regulator of rhamnose utilization, LacI family	921181659	_	Carbohydrates	Monosaccharides	L-rhamnose utilization	no
SAM23877_RS04520	NZ_CP012382.1	_	999223	1001901	protein_coding	-	2679	SAM23877_1008	WP_053127165.1	892	histidine kinase	_	_	fig|278992.8.peg.871	Serine phosphatase RsbU, regulator of sigma subunit	921181660	_	Stress Response	Stress Response - no subcategory	SigmaB stress responce regulation	no
SAM23877_RS04525	NZ_CP012382.1	_	1002092	1003144	protein_coding	-	1053	SAM23877_1009	WP_053127166.1	350	hypothetical protein	_	_	fig|278992.8.peg.872	hypothetical protein	921181661	_	_	_	_	no
SAM23877_RS04530	NZ_CP012382.1	_	1003278	1003652	protein_coding	-	375	SAM23877_1010	WP_053127167.1	124	MarR family transcriptional regulator	_	_	fig|278992.8.peg.873	Putative transcriptional regulator	921181662	_	_	_	_	no
SAM23877_RS04535	NZ_CP012382.1	_	1003731	1004141	protein_coding	+	411	SAM23877_1011	WP_053127168.1	136	endoribonuclease	_	_	fig|278992.8.peg.874	Endoribonuclease L-PSP	921181663	_	_	_	_	no
SAM23877_RS04540	NZ_CP012382.1	_	1004436	1005677	protein_coding	+	1242	SAM23877_1012	WP_053127169.1	413	MFS transporter	_	_	fig|278992.8.peg.875	putative integral membrane efflux protein	921181664	_	_	_	_	no
SAM23877_RS04545	NZ_CP012382.1	_	1005981	1006973	protein_coding	+	993	SAM23877_1013	WP_053127170.1	330	dihydroxyacetone kinase	_	_	fig|278992.8.peg.876	Phosphoenolpyruvate-dihydroxyacetone phosphotransferase (EC 2.7.1.121), dihydroxyacetone binding subunit DhaK	921181665	_	Carbohydrates	Central carbohydrate metabolism	Dihydroxyacetone kinases	yes
SAM23877_RS04550	NZ_CP012382.1	_	1007050	1007649	protein_coding	+	600	SAM23877_1015	WP_053127171.1	199	dihydroxyacetone kinase	_	_	fig|278992.8.peg.877	Phosphoenolpyruvate-dihydroxyacetone phosphotransferase (EC 2.7.1.121), ADP-binding subunit DhaL	921181666	_	Carbohydrates	Central carbohydrate metabolism	Dihydroxyacetone kinases	yes
SAM23877_RS04555	NZ_CP012382.1	_	1007642	1008052	protein_coding	+	411	SAM23877_1016	WP_053127172.1	136	PTS fructose transporter subunit IIA	_	_	fig|278992.8.peg.878	Phosphoenolpyruvate-dihydroxyacetone phosphotransferase (EC 2.7.1.121), subunit DhaM; DHA-specific IIA component	921181667	_	Carbohydrates	Central carbohydrate metabolism	Dihydroxyacetone kinases	no
SAM23877_RS04560	NZ_CP012382.1	_	1008266	1008910	protein_coding	-	645	SAM23877_1017	WP_053127173.1	214	TetR family transcriptional regulator	_	_	fig|278992.8.peg.879	Transcriptional regulator, TetR family	921181668	_	_	_	_	no
SAM23877_RS04565	NZ_CP012382.1	_	1009046	1009807	protein_coding	+	762	SAM23877_1018	WP_053127174.1	253	3-ketoacyl-ACP reductase	_	_	fig|278992.8.peg.880	3-oxoacyl-[acyl-carrier protein] reductase (EC 1.1.1.100)	921181669	_	Fatty Acids, Lipids, and Isoprenoids	Fatty acids	Fatty Acid Biosynthesis FASII	yes
SAM23877_RS04570	NZ_CP012382.1	_	1009837	1010685	protein_coding	-	849	SAM23877_1019	WP_053127175.1	282	hypothetical protein	_	_	fig|278992.8.peg.881	secreted protein	921181670	_	_	_	_	no
SAM23877_RS04575	NZ_CP012382.1	_	1011132	1012136	protein_coding	+	1005	SAM23877_1020	WP_053127176.1	334	hydrolase	_	_	fig|278992.8.peg.882	FIG01122397: hypothetical protein	921181671	_	_	_	_	no
SAM23877_RS04580	NZ_CP012382.1	_	1012301	1012849	protein_coding	+	549	SAM23877_1021	WP_053127177.1	182	hypothetical protein	_	_	fig|278992.8.peg.883	secreted protein	921181672	_	_	_	_	no
SAM23877_RS04585	NZ_CP012382.1	_	1012877	1013428	protein_coding	-	552	SAM23877_1022	WP_053127178.1	183	PadR family transcriptional regulator	_	_	fig|278992.8.peg.884	Transcriptional regulator, PadR family	921181674	_	_	_	_	no
SAM23877_RS04590	NZ_CP012382.1	_	1013469	1015484	protein_coding	-	2016	SAM23877_1023	WP_053127179.1	671	2,4-dienoyl-CoA reductase	_	_	fig|278992.8.peg.885	2,4-dienoyl-CoA reductase [NADPH] (EC 1.3.1.34)	921181675	fadH	_	_	_	no
SAM23877_RS04595	NZ_CP012382.1	_	1015607	1015975	protein_coding	-	369	SAM23877_1024	WP_053127180.1	122	hypothetical protein	_	_	fig|278992.8.peg.886	FIG01120783: hypothetical protein	921181676	_	_	_	_	no
SAM23877_RS04600	NZ_CP012382.1	_	1016062	1017015	protein_coding	-	954	SAM23877_1025	WP_053127181.1	317	hypothetical protein	_	_	fig|278992.8.peg.887	FIG01132199: hypothetical protein	921181677	_	_	_	_	no
SAM23877_RS04605	NZ_CP012382.1	_	1017270	1019348	protein_coding	+	2079	SAM23877_1026	WP_053127182.1	692	PAS sensor protein	_	_	fig|278992.8.peg.888	Serine phosphatase RsbU, regulator of sigma subunit	921181678	_	Stress Response	Stress Response - no subcategory	SigmaB stress responce regulation	no
SAM23877_RS04610	NZ_CP012382.1	_	1019674	1020495	protein_coding	-	822	SAM23877_1027	WP_053127183.1	273	SAM-dependent methyltransferase	_	_	fig|278992.8.peg.889	Protein-N(5)-glutamine methyltransferase PrmC, methylates polypeptide chain release factors RF1 and RF2	921181679	_	Protein Metabolism	Protein biosynthesis	Translation termination factors bacterial	no
SAM23877_RS04615	NZ_CP012382.1	_	1020813	1021301	protein_coding	+	489	SAM23877_1028	WP_053127184.1	162	MarR family transcriptional regulator	_	_	fig|278992.8.peg.890	Transcriptional regulator, MarR family	921181680	_	_	_	_	no
SAM23877_RS04620	NZ_CP012382.1	_	1021412	1022017	protein_coding	+	606	SAM23877_1029	WP_053127185.1	201	molybdopterin-binding protein	_	_	fig|278992.8.peg.891	Sulfite oxidase and related enzymes	921181681	_	_	_	_	no
SAM23877_RS04625	NZ_CP012382.1	_	1022067	1022786	protein_coding	+	720	SAM23877_1030	WP_053127186.1	239	oxidoreductase	_	_	fig|278992.8.peg.892	Flavodoxin reductases (ferredoxin-NADPH reductases) family 1	921181682	_	Respiration	Electron accepting reactions	Anaerobic respiratory reductases	no
SAM23877_RS04630	NZ_CP012382.1	_	1023111	1023695	protein_coding	+	585	SAM23877_1033	WP_053127187.1	194	hypothetical protein	_	_	fig|278992.8.peg.893	membrane protein SCJ126	921181683	_	_	_	_	no
SAM23877_RS04635	NZ_CP012382.1	_	1023923	1024891	protein_coding	+	969	SAM23877_1034	WP_053127188.1	322	acetyl xylan esterase	_	_	fig|278992.8.peg.894	putative esterase	921181684	_	Carbohydrates	Polysaccharides	Alpha-Amylase locus in Streptocococcus	no
SAM23877_RS04640	NZ_CP012382.1	_	1025292	1026035	protein_coding	+	744	SAM23877_1035	WP_053127189.1	247	GntR family transcriptional regulator	_	_	fig|278992.8.peg.895	Transcriptional regulator, GntR family	921181685	_	_	_	_	no
SAM23877_RS04645	NZ_CP012382.1	_	1026048	1026773	protein_coding	-	726	SAM23877_1036	WP_053127190.1	241	SAM-dependent methyltransferase	_	_	fig|278992.8.peg.896	FIG01121275: hypothetical protein	921181686	_	_	_	_	no
SAM23877_RS04650	NZ_CP012382.1	_	1026778	1027365	protein_coding	-	588	SAM23877_1037	WP_053127191.1	195	PadR family transcriptional regulator	_	_	fig|278992.8.peg.897	Transcriptional regulator, PadR family	921181687	_	_	_	_	no
SAM23877_RS04655	NZ_CP012382.1	_	1027453	1027863	protein_coding	+	411	SAM23877_1038	WP_053127192.1	136	hypothetical protein	_	_	fig|278992.8.peg.898	FIG01131056: hypothetical protein	921181688	_	_	_	_	no
SAM23877_RS04660	NZ_CP012382.1	_	1028215	1029354	protein_coding	+	1140	SAM23877_1040	WP_053127193.1	379	transcription termination factor Rho	_	_	fig|278992.8.peg.899	Transcription termination factor Rho	921181689	_	RNA Metabolism	Transcription	Transcription factors bacterial	no
SAM23877_RS04665	NZ_CP012382.1	_	1029531	1030709	protein_coding	+	1179	SAM23877_1041	WP_053127194.1	392	D-alanyl-D-alanine carboxypeptidase	_	_	fig|278992.8.peg.900	D-alanyl-D-alanine carboxypeptidase (EC 3.4.16.4)	921181690	_	Cell Wall and Capsule*Protein Metabolism	Cell Wall and Capsule - no subcategory*Protein degradation	Metallocarboxypeptidases (EC 3.4.17.-)*Peptidoglycan Biosynthesis*Murein Hydrolases	no
SAM23877_RS04670	NZ_CP012382.1	_	1030851	1031909	protein_coding	+	1059	SAM23877_1042	WP_053127195.1	352	delta fatty acid desaturase	_	_	fig|278992.8.peg.901	Fatty acid desaturase (EC 1.14.19.3)	921181691	_	_	_	_	no
SAM23877_RS04675	NZ_CP012382.1	_	1031944	1032780	protein_coding	-	837	SAM23877_1043	WP_053127196.1	278	UDP pyrophosphate phosphatase	_	_	fig|278992.8.peg.902	Undecaprenyl-diphosphatase (EC 3.6.1.27)	921181692	_	_	_	_	yes
SAM23877_RS04680	NZ_CP012382.1	_	1032868	1033242	protein_coding	-	375	SAM23877_1044	WP_053127197.1	124	chromosome condensation protein CrcB	_	_	fig|278992.8.peg.903	putative transport integral membrane protein	921181693	_	_	_	_	no
SAM23877_RS04685	NZ_CP012382.1	_	1033239	1033742	protein_coding	-	504	SAM23877_1045	WP_053127198.1	167	hypothetical protein	_	_	fig|278992.8.peg.904	Protein crcB homolog 2	921181694	_	_	_	_	no
SAM23877_RS04690	NZ_CP012382.1	_	1034001	1034393	protein_coding	+	393	SAM23877_1046	WP_053127199.1	130	MarR family transcriptional regulator	_	_	fig|278992.8.peg.905	Transcriptional regulator, MarR family	921181695	_	_	_	_	no
SAM23877_RS04695	NZ_CP012382.1	_	1034407	1034808	protein_coding	-	402	SAM23877_1047	WP_053127200.1	133	hypothetical protein	_	_	fig|278992.8.peg.906	FIG01121549: hypothetical protein	921181696	_	_	_	_	no
SAM23877_RS04700	NZ_CP012382.1	_	1035020	1036474	protein_coding	+	1455	SAM23877_1048	WP_053127201.1	484	glyceraldehyde-3-phosphate dehydrogenase	_	_	fig|278992.8.peg.907	NADPH-dependent glyceraldehyde-3-phosphate dehydrogenase (EC 1.2.1.13)	921181697	_	Carbohydrates*Stress Response	Central carbohydrate metabolism*Oxidative stress	Glycolysis and Gluconeogenesis*Redox-dependent regulation of nucleus processes	yes
SAM23877_RS04705	NZ_CP012382.1	_	1036626	1038857	protein_coding	+	2232	SAM23877_1049	WP_053127202.1	743	hypothetical protein	_	_	fig|278992.8.peg.908	FIG01128546: hypothetical protein	921181698	_	_	_	_	no
SAM23877_RS04710	NZ_CP012382.1	_	1038958	1042341	protein_coding	-	3384	SAM23877_1050	WP_053127203.1	1127	APHP domain-containing protein	_	_	fig|278992.8.peg.909	FIG01134224: hypothetical protein	921181699	_	_	_	_	no
SAM23877_RS04715	NZ_CP012382.1	_	1042716	1044161	protein_coding	-	1446	SAM23877_1051	WP_053127204.1	481	argininosuccinate synthase	_	_	fig|278992.8.peg.910	Argininosuccinate synthase (EC 6.3.4.5)	921181700	_	Amino Acids and Derivatives	Arginine; urea cycle, polyamines	Arginine Biosynthesis -- gjo*Arginine Biosynthesis extended	yes
SAM23877_RS04720	NZ_CP012382.1	_	1044208	1045647	protein_coding	-	1440	SAM23877_1052	WP_053127205.1	479	succinate-semialdehyde dehydrogenase	_	_	fig|278992.8.peg.911	Aldehyde dehydrogenase (EC 1.2.1.3)	921181701	_	Fatty Acids, Lipids, and Isoprenoids*Carbohydrates	Central carbohydrate metabolism*Phospholipids	Methylglyoxal Metabolism*Glycerolipid and Glycerophospholipid Metabolism in Bacteria*Pyruvate metabolism II: acetyl-CoA, acetogenesis from pyruvate	yes
SAM23877_RS04725	NZ_CP012382.1	_	1045707	1046975	protein_coding	-	1269	SAM23877_1053	WP_053127206.1	422	4-aminobutyrate aminotransferase	_	_	fig|278992.8.peg.912	Gamma-aminobutyrate:alpha-ketoglutarate aminotransferase (EC 2.6.1.19)	921181702	_	Amino Acids and Derivatives	Arginine; urea cycle, polyamines	Putrescine utilization pathways	no
SAM23877_RS04730	NZ_CP012382.1	_	1047202	1049010	protein_coding	+	1809	SAM23877_1054	WP_053127207.1	602	PucR family transcriptional regulator	_	_	fig|278992.8.peg.913	Cys-tRNA(Pro) deacylase YbaK	921181703	_	Protein Metabolism	Protein biosynthesis	tRNA aminoacylation, Pro	no
SAM23877_RS04735	NZ_CP012382.1	_	1049016	1049648	protein_coding	-	633	SAM23877_1055	WP_053127208.1	210	hypothetical protein	_	_	fig|278992.8.peg.914	membrane protein	921181704	_	_	_	_	no
SAM23877_RS04740	NZ_CP012382.1	_	1050040	1050612	protein_coding	+	573	SAM23877_1056	WP_053127209.1	190	deaminase	_	_	fig|278992.8.peg.915	FIG00448014: hypothetical protein	921181705	_	_	_	_	no
SAM23877_RS04745	NZ_CP012382.1	_	1050709	1053078	protein_coding	-	2370	SAM23877_1057	WP_053142162.1	789	beta-glucosidase	_	_	fig|278992.8.peg.916	Beta-glucosidase (EC 3.2.1.21)	921196802	_	Carbohydrates	Di- and oligosaccharides	Fructooligosaccharides(FOS) and Raffinose Utilization	yes
SAM23877_RS04750	NZ_CP012382.1	_	1053087	1053905	protein_coding	-	819	SAM23877_1058	WP_053127210.1	272	ABC transporter permease	_	_	fig|278992.8.peg.917	binding-protein-dependent transport protein	921181706	_	_	_	_	no
SAM23877_RS04755	NZ_CP012382.1	_	1053902	1054858	protein_coding	-	957	SAM23877_1059	WP_053127211.1	318	ABC transporter	_	_	fig|278992.8.peg.918	binding-protein-dependent transport protein	921181707	_	_	_	_	no
SAM23877_RS04760	NZ_CP012382.1	_	1054869	1056173	protein_coding	-	1305	SAM23877_1060	WP_053127212.1	434	sugar-binding protein	_	_	fig|278992.8.peg.919	sugar-binding lipoprotein	921181708	_	_	_	_	no
SAM23877_RS04765	NZ_CP012382.1	_	1056737	1059139	protein_coding	+	2403	SAM23877_1062	WP_053142164.1	800	hyaluronidase	_	_	fig|278992.8.peg.920	FIG01038157: hypothetical protein	921196804	_	_	_	_	no
SAM23877_RS04770	NZ_CP012382.1	_	1059312	1073750	protein_coding	-	14439	SAM23877_1063	WP_053127213.1	4812	hypothetical protein	_	_	fig|278992.8.peg.921	hypothetical protein	921181709	_	_	_	_	no
SAM23877_RS04775	NZ_CP012382.1	_	1073751	1074098	protein_coding	-	348	SAM23877_1064	WP_053127214.1	115	hypothetical protein	_	_	fig|278992.8.peg.922	hypothetical protein	921181710	_	_	_	_	no
SAM23877_RS04780	NZ_CP012382.1	_	1074101	1074601	protein_coding	-	501	SAM23877_1065	WP_053127215.1	166	hypothetical protein	_	_	fig|278992.8.peg.923	hypothetical protein	921181711	_	_	_	_	no
SAM23877_RS04785	NZ_CP012382.1	_	1074634	1078032	protein_coding	-	3399	SAM23877_1066	WP_053127216.1	1132	hypothetical protein	_	_	fig|278992.8.peg.924	TolA protein	921181712	_	Membrane Transport	Membrane Transport - no subcategory	Ton and Tol transport systems	no
SAM23877_RS04790	NZ_CP012382.1	_	1078045	1078491	protein_coding	-	447	SAM23877_1067	WP_053127217.1	148	hypothetical protein	_	_	fig|278992.8.peg.925	FIG01128716: hypothetical protein	921181713	_	_	_	_	no
SAM23877_RS04795	NZ_CP012382.1	_	1078520	1078840	protein_coding	-	321	SAM23877_1068	WP_053127218.1	106	hypothetical protein	_	_	fig|278992.8.peg.926	conserved hypothetical protein	921181715	_	_	_	_	no
SAM23877_RS04800	NZ_CP012382.1	_	1078908	1079258	protein_coding	-	351	SAM23877_1069	WP_053127219.1	116	hypothetical protein	_	_	fig|278992.8.peg.927	FIG01120799: hypothetical protein	921181716	_	_	_	_	no
SAM23877_RS04805	NZ_CP012382.1	_	1079622	1081103	protein_coding	-	1482	SAM23877_1070	WP_053127220.1	493	type VII secretion protein EccB	_	_	fig|278992.8.peg.928	FIG01121701: hypothetical protein	921181717	_	_	_	_	no
SAM23877_RS04810	NZ_CP012382.1	_	1081121	1082518	protein_coding	-	1398	SAM23877_1071	WP_053127221.1	465	secretion protein snm4	_	_	fig|278992.8.peg.929	putative membrane protein	921181718	_	_	_	_	no
SAM23877_RS04815	NZ_CP012382.1	_	1082876	1086814	protein_coding	+	3939	SAM23877_1072	WP_053127222.1	1312	secretion protein EccC	_	_	fig|278992.8.peg.930	FtsK/SpoIIIE family protein, putative EssC component of Type VII secretion system	921181719	_	_	_	_	no
SAM23877_RS04820	NZ_CP012382.1	_	1086985	1088166	protein_coding	-	1182	SAM23877_1073	WP_053142166.1	393	peptidase	_	_	fig|278992.8.peg.931	FIG01121191: hypothetical protein	921196806	_	_	_	_	no
SAM23877_RS04825	NZ_CP012382.1	_	1088298	1091621	protein_coding	+	3324	SAM23877_1074	WP_053127223.1	1107	sporulation protein	_	_	fig|278992.8.peg.932	FIG01123633: hypothetical protein	921181720	_	_	_	_	no
SAM23877_RS04830	NZ_CP012382.1	_	1091702	1093051	protein_coding	-	1350	SAM23877_1075	WP_053127224.1	449	hypothetical protein	_	_	fig|278992.8.peg.933	FIG01123466: hypothetical protein	921181721	_	_	_	_	no
SAM23877_RS04835	NZ_CP012382.1	_	1096136	1096893	pseudogene	-	758	partial;pseudo;SAM23877_1077	_	_	_	_	_	_	_	_	_	_	_	_	no
SAM23877_RS04840	NZ_CP012382.1	_	1096890	1097933	protein_coding	-	1044	SAM23877_1078	WP_053127225.1	347	hypothetical protein	_	_	fig|278992.8.peg.934	putative transcriptional regulator	921181722	_	_	_	_	no
SAM23877_RS04845	NZ_CP012382.1	_	1098207	1099907	protein_coding	+	1701	SAM23877_1079	WP_053127226.1	566	hypothetical protein	_	_	fig|278992.8.peg.935	Vancomycin B-type resistance protein VanW	921181723	_	Virulence, Disease and Defense	Resistance to antibiotics and toxic compounds	Resistance to Vancomycin	no
SAM23877_RS04850	NZ_CP012382.1	_	1099929	1100633	protein_coding	-	705	SAM23877_1081	WP_053127227.1	234	hypothetical protein	_	_	fig|278992.8.peg.936	hypothetical protein	921181724	_	_	_	_	no
SAM23877_RS04855	NZ_CP012382.1	_	1100717	1100974	protein_coding	+	258	_	WP_053127228.1	85	hypothetical protein	_	_	fig|278992.8.peg.937	hypothetical protein	921181725	_	_	_	_	no
SAM23877_RS04860	NZ_CP012382.1	_	1100984	1101307	protein_coding	+	324	_	WP_053127229.1	107	hypothetical protein	_	_	fig|278992.8.peg.938	hypothetical protein	921181726	_	_	_	_	no
SAM23877_RS04865	NZ_CP012382.1	_	1101347	1103824	protein_coding	-	2478	SAM23877_1082	WP_053127230.1	825	beta-glucosidase	_	_	fig|278992.8.peg.939	Beta-glucosidase (EC 3.2.1.21)	921181727	_	Carbohydrates	Di- and oligosaccharides	Fructooligosaccharides(FOS) and Raffinose Utilization	yes
SAM23877_RS04870	NZ_CP012382.1	_	1104277	1106868	protein_coding	-	2592	SAM23877_1085	WP_053127231.1	863	alpha-L-rhamnosidase	_	_	fig|278992.8.peg.940	Alfa-L-rhamnosidase (EC 3.2.1.40)	921181729	_	Carbohydrates	Monosaccharides	L-rhamnose utilization	no
SAM23877_RS04875	NZ_CP012382.1	_	1106984	1107889	protein_coding	-	906	SAM23877_1086	WP_053127232.1	301	ABC transporter permease	_	_	fig|278992.8.peg.941	Sugar permease	921181730	_	_	_	_	no
SAM23877_RS04880	NZ_CP012382.1	_	1107895	1108779	protein_coding	-	885	SAM23877_1087	WP_053127233.1	294	ABC transporter permease	_	_	fig|278992.8.peg.942	Multiple sugar ABC transporter, membrane-spanning permease protein MsmF	921181731	_	Carbohydrates	Di- and oligosaccharides	Fructooligosaccharides(FOS) and Raffinose Utilization	yes
SAM23877_RS04885	NZ_CP012382.1	_	1108864	1110183	protein_coding	-	1320	SAM23877_1088	WP_053127234.1	439	ABC transporter substrate-binding protein	_	_	fig|278992.8.peg.943	Maltose/maltodextrin ABC transporter, substrate binding periplasmic protein MalE	921181732	_	Carbohydrates*Motility and Chemotaxis	Motility and Chemotaxis - no subcategory*Di- and oligosaccharides*Polysaccharides	Alpha-Amylase locus in Streptocococcus*Bacterial Chemotaxis*Maltose and Maltodextrin Utilization	no
SAM23877_RS04890	NZ_CP012382.1	_	1110486	1111499	protein_coding	+	1014	SAM23877_1090	WP_053142168.1	337	LacI family transcriptional regulator	_	_	fig|278992.8.peg.944	transcriptional regulator, LacI family	921196808	_	_	_	_	no
SAM23877_RS04895	NZ_CP012382.1	_	1111581	1112612	protein_coding	+	1032	SAM23877_1091	WP_053127235.1	343	LacI family transcriptional regulator	_	_	fig|278992.8.peg.945	Transcriptional regulator of rhamnose utilization, LacI family	921181733	_	Carbohydrates	Monosaccharides	L-rhamnose utilization	no
SAM23877_RS04900	NZ_CP012382.1	_	1112900	1113817	protein_coding	-	918	SAM23877_1092	WP_053127236.1	305	LysR family transcriptional regulator	_	_	fig|278992.8.peg.946	Transcriptional regulator	921181734	_	_	_	_	no
SAM23877_RS04905	NZ_CP012382.1	_	1113945	1114946	protein_coding	+	1002	SAM23877_1093	WP_053127237.1	333	hydrolase	_	_	fig|278992.8.peg.947	N-formylglutamate deformylase (EC 3.5.1.68)	921181735	_	Amino Acids and Derivatives	Histidine Metabolism	Histidine Degradation	no
SAM23877_RS04910	NZ_CP012382.1	_	1114943	1115905	protein_coding	+	963	SAM23877_1094	WP_053127238.1	320	cyclase	_	_	fig|278992.8.peg.948	putative cyclase SCIF3.09c	921181736	_	_	_	_	no
SAM23877_RS04915	NZ_CP012382.1	_	1115929	1117059	protein_coding	+	1131	SAM23877_1095	WP_053127240.1	376	2-polyprenyl-6-methoxyphenol hydroxylase	_	_	fig|278992.8.peg.949	Putative n-hydroxybenzoate hydroxylase	921181738	_	Metabolism of Aromatic Compounds	Metabolism of Aromatic Compounds - no subcategory*Metabolism of central aromatic intermediates	Gentisate degradation*Salicylate and gentisate catabolism	no
SAM23877_RS04920	NZ_CP012382.1	_	1117068	1118096	protein_coding	+	1029	SAM23877_1096	WP_053142170.1	342	amidohydrolase	_	_	fig|278992.8.peg.950	2-amino-3-carboxymuconate-6-semialdehyde decarboxylase (EC 4.1.1.45)	921196810	_	_	_	_	no
SAM23877_RS04925	NZ_CP012382.1	_	1118104	1119036	protein_coding	+	933	SAM23877_1097	WP_053127242.1	310	oxidoreductase	_	_	fig|278992.8.peg.951	Catechol 2,3-dioxygenase (EC 1.13.11.2)	921181740	_	_	_	_	no
SAM23877_RS04930	NZ_CP012382.1	_	1119475	1120446	protein_coding	+	972	SAM23877_1098	WP_053127244.1	323	hydroxylase	_	_	fig|278992.8.peg.952	Fumarylacetoacetase (EC 3.7.1.2)	921181742	_	Cofactors, Vitamins, Prosthetic Groups, Pigments*Metabolism of Aromatic Compounds	Folate and pterines*Metabolism of central aromatic intermediates	Homogentisate pathway of aromatic compound degradation*Salicylate and gentisate catabolism*Pterin carbinolamine dehydratase	no
SAM23877_RS04935	NZ_CP012382.1	_	1120443	1121195	protein_coding	+	753	SAM23877_1099	WP_053127246.1	250	3-oxoacyl-ACP reductase	_	_	fig|278992.8.peg.953	3-oxoacyl-[acyl-carrier protein] reductase (EC 1.1.1.100)	921181744	_	Fatty Acids, Lipids, and Isoprenoids	Fatty acids	Fatty Acid Biosynthesis FASII	yes
SAM23877_RS04940	NZ_CP012382.1	_	1121192	1121989	protein_coding	+	798	SAM23877_1100	WP_053127248.1	265	dehydrogenase	_	_	fig|278992.8.peg.954	Short chain dehydrogenase	921181747	_	_	_	_	no
SAM23877_RS04945	NZ_CP012382.1	_	1121986	1122741	protein_coding	+	756	SAM23877_1101	WP_053127249.1	251	succinyl-CoA:3-ketoacid-CoA transferase	_	_	fig|278992.8.peg.955	Succinyl-CoA:3-ketoacid-coenzyme A transferase subunit A (EC 2.8.3.5)	921181748	_	Metabolism of Aromatic Compounds*Amino Acids and Derivatives	Metabolism of central aromatic intermediates*Branched-chain amino acids	Protocatechuate branch of beta-ketoadipate pathway*Leucine Degradation and HMG-CoA Metabolism*Catechol branch of beta-ketoadipate pathway	yes
SAM23877_RS04950	NZ_CP012382.1	_	1122741	1123391	protein_coding	+	651	SAM23877_1102	WP_053127251.1	216	succinyl-CoA:3-ketoacid-CoA transferase	_	_	fig|278992.8.peg.956	Succinyl-CoA:3-ketoacid-coenzyme A transferase subunit B (EC 2.8.3.5)	921181750	_	Metabolism of Aromatic Compounds*Amino Acids and Derivatives	Metabolism of central aromatic intermediates*Branched-chain amino acids	Leucine Degradation and HMG-CoA Metabolism*Catechol branch of beta-ketoadipate pathway*Protocatechuate branch of beta-ketoadipate pathway	yes
SAM23877_RS04955	NZ_CP012382.1	_	1123559	1124773	protein_coding	+	1215	SAM23877_1103	WP_053127253.1	404	3-hydroxybenzoate 6-hydroxylase	_	_	fig|278992.8.peg.957	Putative n-hydroxybenzoate hydroxylase	921181752	_	Metabolism of Aromatic Compounds	Metabolism of Aromatic Compounds - no subcategory*Metabolism of central aromatic intermediates	Salicylate and gentisate catabolism*Gentisate degradation	no
SAM23877_RS04960	NZ_CP012382.1	_	1124805	1125845	protein_coding	+	1041	SAM23877_1104	WP_053127255.1	346	gentisate 1,2-dioxygenase	_	_	fig|278992.8.peg.958	Gentisate 1,2-dioxygenase (EC 1.13.11.4)	921181754	_	Metabolism of Aromatic Compounds	Metabolism of Aromatic Compounds - no subcategory*Metabolism of central aromatic intermediates	Gentisate degradation*Salicylate and gentisate catabolism	no
SAM23877_RS04965	NZ_CP012382.1	_	1125879	1126745	protein_coding	+	867	SAM23877_1105	WP_053127257.1	288	5-carboxymethyl-2-hydroxymuconate isomerase	_	_	fig|278992.8.peg.959	Fumarylacetoacetate hydrolase family protein	921181756	_	Cofactors, Vitamins, Prosthetic Groups, Pigments*Metabolism of Aromatic Compounds	Folate and pterines*Metabolism of Aromatic Compounds - no subcategory*Metabolism of central aromatic intermediates	Salicylate and gentisate catabolism*Pterin carbinolamine dehydratase*Gentisate degradation	no
SAM23877_RS04970	NZ_CP012382.1	_	1126841	1127284	protein_coding	+	444	SAM23877_1106	WP_053127259.1	147	hypothetical protein	_	_	fig|278992.8.peg.960	Transcriptional regulator, MarR family	921181758	_	_	_	_	no
SAM23877_RS04975	NZ_CP012382.1	_	1127483	1128892	protein_coding	+	1410	SAM23877_1107	WP_053127261.1	469	MFS transporter	_	_	fig|278992.8.peg.961	putative transporter	921181760	_	_	_	_	no
SAM23877_RS04980	NZ_CP012382.1	_	1128935	1130905	protein_coding	-	1971	SAM23877_1108	WP_053127263.1	656	diguanylate phosphodiesterase	_	_	fig|278992.8.peg.962	Regulator of polyketide synthase expression	921181762	_	_	_	_	no
SAM23877_RS04985	NZ_CP012382.1	_	1131015	1131815	protein_coding	-	801	SAM23877_1109	WP_053127265.1	266	3-hydroxybutyrate dehydrogenase	_	_	fig|278992.8.peg.963	D-beta-hydroxybutyrate dehydrogenase (EC 1.1.1.30)	921181765	_	Fatty Acids, Lipids, and Isoprenoids	Fatty Acids, Lipids, and Isoprenoids - no subcategory	Polyhydroxybutyrate metabolism	yes
SAM23877_RS04990	NZ_CP012382.1	_	1131870	1132349	protein_coding	-	480	SAM23877_1110	WP_053127267.1	159	NUDIX hydrolase	_	_	fig|278992.8.peg.964	putative MutT/NUDIX-family protein	921181767	_	_	_	_	no
SAM23877_RS04995	NZ_CP012382.1	_	1132418	1134031	protein_coding	-	1614	SAM23877_1111	WP_053127269.1	537	acyltransferase	_	_	fig|278992.8.peg.965	Apolipoprotein N-acyltransferase (EC 2.3.1.-) in lipid-linked oligosaccharide synthesis cluster	921181769	_	Cell Wall and Capsule	Capsular and extracellular polysacchrides	Lipid-linked oligosaccharide synthesis related cluster	no
SAM23877_RS05000	NZ_CP012382.1	_	1134117	1134671	protein_coding	-	555	SAM23877_1112	WP_053127272.1	184	hypothetical protein	_	_	fig|278992.8.peg.966	FIG01122660: hypothetical protein	921181772	_	_	_	_	no
SAM23877_RS05005	NZ_CP012382.1	_	1134751	1135521	protein_coding	-	771	SAM23877_1113	WP_053142172.1	256	glutamate racemase	_	_	fig|278992.8.peg.967	Glutamate racemase (EC 5.1.1.3)	921196812	_	Cell Wall and Capsule*Amino Acids and Derivatives	Glutamine, glutamate, aspartate, asparagine; ammonia assimilation*Cell Wall and Capsule - no subcategory	Glutamine, Glutamate, Aspartate and Asparagine Biosynthesis*Peptidoglycan Biosynthesis	yes
SAM23877_RS05010	NZ_CP012382.1	_	1135576	1136838	protein_coding	+	1263	SAM23877_1114	WP_053127274.1	420	glycosyl transferase family 2	_	_	fig|278992.8.peg.968	Glycosyl transferase, family 2	921181774	_	_	_	_	no
SAM23877_RS05015	NZ_CP012382.1	_	1136857	1138143	protein_coding	-	1287	SAM23877_1115	WP_053142174.1	428	Tellurium resistance	_	_	fig|278992.8.peg.969	Tellurium resistance protein TerA	921196814	_	_	_	_	no
SAM23877_RS05020	NZ_CP012382.1	_	1138438	1138878	protein_coding	+	441	SAM23877_1117	WP_053127276.1	146	hypothetical protein	_	_	fig|278992.8.peg.970	FIG01120870: hypothetical protein	921181776	_	_	_	_	no
SAM23877_RS05025	NZ_CP012382.1	_	1138921	1139748	protein_coding	+	828	SAM23877_1118	WP_053127278.1	275	molybdenum cofactor biosysynthesis protein	_	_	fig|278992.8.peg.971	Flavodoxin reductases (ferredoxin-NADPH reductases) family 1	921181778	_	Respiration	Electron accepting reactions	Anaerobic respiratory reductases	no
SAM23877_RS05030	NZ_CP012382.1	_	1139943	1140548	protein_coding	+	606	SAM23877_1119	WP_053142176.1	201	hypothetical protein	_	_	fig|278992.8.peg.972	putative membrane protein	921196816	_	_	_	_	no
SAM23877_RS05035	NZ_CP012382.1	_	1140657	1143095	protein_coding	+	2439	SAM23877_1120	WP_053127280.1	812	sporulation protein	_	_	fig|278992.8.peg.973	putative sporulation protein K	921181780	_	_	_	_	no
SAM23877_RS05040	NZ_CP012382.1	_	1143127	1145508	protein_coding	-	2382	SAM23877_1121	WP_053127282.1	793	hypothetical protein	_	_	fig|278992.8.peg.974	FIG00761799: membrane protein	921181782	_	_	_	_	no
SAM23877_RS05045	NZ_CP012382.1	_	1145794	1146630	protein_coding	+	837	SAM23877_1122	WP_053127284.1	278	cytochrome C	_	_	fig|278992.8.peg.975	putative transcriptional regulatory protein	921181784	_	_	_	_	no
SAM23877_RS05050	NZ_CP012382.1	_	1146740	1147213	protein_coding	+	474	SAM23877_1123	WP_053127286.1	157	polyketide cyclase	_	_	fig|278992.8.peg.976	FIG01124222: hypothetical protein	921181786	_	_	_	_	no
SAM23877_RS05055	NZ_CP012382.1	_	1147241	1148365	protein_coding	-	1125	SAM23877_1124	WP_053127288.1	374	cysteine synthase	_	_	fig|278992.8.peg.977	Cysteine synthase B (EC 2.5.1.47)	921181788	_	Amino Acids and Derivatives	Lysine, threonine, methionine, and cysteine	Cysteine Biosynthesis	yes
SAM23877_RS05060	NZ_CP012382.1	_	1148709	1149032	protein_coding	+	324	SAM23877_1125	WP_053127290.1	107	hypothetical protein	_	_	fig|278992.8.peg.978	FIG01121110: hypothetical protein	921181790	_	_	_	_	no
SAM23877_RS05065	NZ_CP012382.1	_	1149247	1149765	protein_coding	+	519	SAM23877_1126	WP_053142178.1	172	ATPase	_	_	fig|278992.8.peg.979	Cys-tRNA(Pro) deacylase YbaK	921196818	_	Protein Metabolism	Protein biosynthesis	tRNA aminoacylation, Pro	no
SAM23877_RS05070	NZ_CP012382.1	_	1150048	1150332	protein_coding	-	285	SAM23877_1127	WP_053127292.1	94	hypothetical protein	_	_	fig|278992.8.peg.980	FIG01123099: hypothetical protein	921181793	_	_	_	_	no
SAM23877_RS05075	NZ_CP012382.1	_	1150524	1150922	protein_coding	+	399	SAM23877_1128	WP_053127294.1	132	glyoxalase	_	_	fig|278992.8.peg.981	hypothetical protein	921181795	_	_	_	_	no
SAM23877_RS05080	NZ_CP012382.1	_	1150963	1152198	protein_coding	-	1236	SAM23877_1129	WP_053127296.1	411	hypothetical protein	_	_	fig|278992.8.peg.982	putative ROK-family transcriptional regulator	921181797	_	_	_	_	no
SAM23877_RS05085	NZ_CP012382.1	_	1152195	1152866	protein_coding	-	672	SAM23877_1130	WP_053127298.1	223	DNA repair protein	_	_	fig|278992.8.peg.983	Alkylated DNA repair protein AlkB	921181799	_	DNA Metabolism	DNA repair	DNA repair, bacterial	no
SAM23877_RS05090	NZ_CP012382.1	_	1152964	1154094	protein_coding	+	1131	SAM23877_1131	WP_053142180.1	376	50S rRNA methyltransferase	_	_	fig|278992.8.peg.984	23S rRNA (guanine-N-2-) -methyltransferase rlmG (EC 2.1.1.-)	921196820	_	RNA Metabolism	RNA processing and modification	RNA methylation	no
SAM23877_RS05095	NZ_CP012382.1	_	1154084	1154944	protein_coding	-	861	SAM23877_1132	WP_053127300.1	286	fructose-bisphosphate aldolase	_	_	fig|278992.8.peg.985	Tagatose 1,6-bisphosphate aldolase (EC 4.1.2.40)	921181801	_	_	_	_	yes
SAM23877_RS05100	NZ_CP012382.1	_	1154991	1155872	protein_coding	-	882	SAM23877_1133	WP_053127302.1	293	sugar isomerase	_	_	fig|278992.8.peg.986	Glucosamine-6-phosphate deaminase [isomerizing], alternative (EC 3.5.99.6)	921181803	_	Carbohydrates	Aminosugars	Chitin and N-acetylglucosamine utilization	yes
SAM23877_RS05105	NZ_CP012382.1	_	1156002	1156781	protein_coding	+	780	SAM23877_1134	WP_053127303.1	259	alkaline phosphatase	_	_	fig|278992.8.peg.987	Glycerol-3-phosphate regulon repressor	921181804	_	_	_	_	no
SAM23877_RS05110	NZ_CP012382.1	_	1156959	1157936	protein_coding	-	978	SAM23877_1135	WP_053127304.1	325	hypothetical protein	_	_	fig|278992.8.peg.988	FIG027937: secreted protein	921181805	_	Cofactors, Vitamins, Prosthetic Groups, Pigments	Folate and pterines	Folate biosynthesis cluster	no
SAM23877_RS05115	NZ_CP012382.1	_	1158124	1158369	protein_coding	+	246	SAM23877_1136	WP_053127306.1	81	copper-transporting ATPase	_	_	fig|278992.8.peg.989	Copper chaperone	921181807	_	Virulence, Disease and Defense	Resistance to antibiotics and toxic compounds	Copper homeostasis	no
SAM23877_RS05120	NZ_CP012382.1	_	1158447	1160711	protein_coding	+	2265	SAM23877_1137	WP_053127308.1	754	carbonate dehydratase	_	_	fig|278992.8.peg.990	Lead, cadmium, zinc and mercury transporting ATPase (EC 3.6.3.3) (EC 3.6.3.5); Copper-translocating P-type ATPase (EC 3.6.3.4)	921181809	_	Membrane Transport*Virulence, Disease and Defense	Cation transporters*Resistance to antibiotics and toxic compounds	Copper homeostasis*Copper Transport System	yes
SAM23877_RS05125	NZ_CP012382.1	_	1161053	1161766	protein_coding	+	714	SAM23877_1138	WP_053127310.1	237	phosphoesterase	_	_	fig|278992.8.peg.991	FIG01124677: hypothetical protein	921181811	_	_	_	_	no
SAM23877_RS05130	NZ_CP012382.1	_	1161779	1162231	protein_coding	-	453	SAM23877_1139	WP_053127312.1	150	hypothetical protein	_	_	fig|278992.8.peg.992	secreted protein	921181813	_	_	_	_	no
SAM23877_RS05135	NZ_CP012382.1	_	1162398	1163156	protein_coding	-	759	SAM23877_1140	WP_053127314.1	252	cupin	_	_	fig|278992.8.peg.993	hypothetical protein	921181815	_	_	_	_	no
SAM23877_RS05140	NZ_CP012382.1	_	1163150	1164079	protein_coding	-	930	SAM23877_1141	WP_053127316.1	309	oxidoreductase	_	_	fig|278992.8.peg.994	FIG01123381: hypothetical protein	921181817	_	_	_	_	no
SAM23877_RS05145	NZ_CP012382.1	_	1164076	1165191	protein_coding	-	1116	SAM23877_1142	WP_053127318.1	371	oxidoreductase	_	_	fig|278992.8.peg.995	FIG01127346: hypothetical protein	921181819	_	_	_	_	no
SAM23877_RS05150	NZ_CP012382.1	_	1165397	1165990	protein_coding	+	594	SAM23877_1143	WP_053127320.1	197	DNA polymerase	_	_	fig|278992.8.peg.996	Non-specific DNA-binding protein Dps / Iron-binding ferritin-like antioxidant protein / Ferroxidase (EC 1.16.3.1)	921181821	_	Stress Response	Oxidative stress	Oxidative stress	yes
SAM23877_RS05155	NZ_CP012382.1	_	1166115	1167182	protein_coding	+	1068	SAM23877_1144	WP_053142182.1	355	hypothetical protein	_	_	fig|278992.8.peg.997	FIG00761799: membrane protein	921196822	_	_	_	_	no
SAM23877_RS05160	NZ_CP012382.1	_	1167533	1168735	protein_coding	+	1203	SAM23877_1145	WP_053127322.1	400	cysteine desulfurase	_	_	fig|278992.8.peg.998	Cysteine desulfurase (EC 2.8.1.7)	921181823	_	Amino Acids and Derivatives*Miscellaneous	Alanine, serine, and glycine*Plant-Prokaryote DOE project	Iron-sulfur cluster assembly*Alanine biosynthesis	yes
SAM23877_RS05165	NZ_CP012382.1	_	1168790	1171060	protein_coding	-	2271	SAM23877_1146	WP_053127324.1	756	alpha-glucosidase	_	_	fig|278992.8.peg.999	Alpha-xylosidase (EC 3.2.1.-)	921181825	_	Carbohydrates	Monosaccharides	Xylose utilization	no
SAM23877_RS05170	NZ_CP012382.1	_	1171345	1172631	protein_coding	+	1287	SAM23877_1147	WP_053127326.1	428	sugar ABC transporter substrate-binding protein	_	_	fig|278992.8.peg.1000	Possible alpha-xyloside ABC transporter, substrate-binding component	921181827	_	Carbohydrates	Monosaccharides	Xylose utilization	no
SAM23877_RS05175	NZ_CP012382.1	_	1172643	1173596	protein_coding	+	954	SAM23877_1148	WP_053127328.1	317	ABC transporter permease	_	_	fig|278992.8.peg.1001	Possible alpha-xyloside ABC transporter, permease component	921181829	_	Carbohydrates	Monosaccharides	Xylose utilization	no
SAM23877_RS05180	NZ_CP012382.1	_	1173602	1174429	protein_coding	+	828	SAM23877_1149	WP_053127330.1	275	ABC transporter permease	_	_	fig|278992.8.peg.1002	Possible alpha-xyloside ABC transporter, ATP-binding component	921181831	_	Carbohydrates	Monosaccharides	Xylose utilization	no
SAM23877_RS05185	NZ_CP012382.1	_	1174470	1175849	protein_coding	+	1380	SAM23877_1150	WP_053127332.1	459	beta-glucosidase	_	_	fig|278992.8.peg.1003	Beta-glucosidase (EC 3.2.1.21)	921181833	_	Carbohydrates	Di- and oligosaccharides	Fructooligosaccharides(FOS) and Raffinose Utilization	yes
SAM23877_RS05190	NZ_CP012382.1	_	1175917	1177158	protein_coding	-	1242	SAM23877_1151	WP_053127334.1	413	transcriptional regulator	_	_	fig|278992.8.peg.1004	Xylose-responsive transcription regulator, ROK family	921181835	_	Carbohydrates	Monosaccharides	Xylose utilization	no
SAM23877_RS05195	NZ_CP012382.1	_	1177323	1178495	protein_coding	+	1173	SAM23877_1152	WP_053127336.1	390	transporter	_	_	fig|278992.8.peg.1005	putative integral membrane transport protein	921181837	_	_	_	_	no
SAM23877_RS05200	NZ_CP012382.1	_	1178581	1179339	protein_coding	+	759	SAM23877_1153	WP_053127338.1	252	hypothetical protein	_	_	fig|278992.8.peg.1006	FIG01125692: hypothetical protein	921181839	_	_	_	_	no
SAM23877_RS05205	NZ_CP012382.1	_	1179381	1179665	protein_coding	+	285	SAM23877_1154	WP_053127340.1	94	hypothetical protein	_	_	fig|278992.8.peg.1007	FIG01122723: hypothetical protein	921181841	_	_	_	_	no
SAM23877_RS05210	NZ_CP012382.1	_	1179626	1180291	protein_coding	-	666	SAM23877_1155	WP_053127342.1	221	LuxR family transcriptional regulator	_	_	fig|278992.8.peg.1008	DNA-binding response regulator, LuxR family	921181843	_	_	_	_	no
SAM23877_RS05215	NZ_CP012382.1	_	1180597	1181820	pseudogene	-	1224	partial;pseudo;SAM23877_1156	_	_	_	_	_	_	_	_	_	_	_	_	no
SAM23877_RS05220	NZ_CP012382.1	_	1181959	1182660	protein_coding	-	702	SAM23877_1157	WP_053127344.1	233	TetR family transcriptional regulator	_	_	fig|278992.8.peg.1009	Transcriptional regulator, TetR family	921181845	_	_	_	_	no
SAM23877_RS05225	NZ_CP012382.1	_	1182930	1183382	protein_coding	+	453	SAM23877_1158	WP_053127346.1	150	deazaflavin-dependent nitroreductase	_	_	fig|278992.8.peg.1010	FIG01121461: hypothetical protein	921181847	_	_	_	_	no
SAM23877_RS05230	NZ_CP012382.1	_	1183372	1184697	protein_coding	-	1326	SAM23877_1159	WP_053127348.1	441	hyaluronate lyase	_	_	fig|278992.8.peg.1011	Geranylgeranyl diphosphate reductase (EC 1.3.1.83)	921181849	_	Fatty Acids, Lipids, and Isoprenoids	Isoprenoids	Polyprenyl Diphosphate Biosynthesis*Isoprenoinds for Quinones	no
SAM23877_RS05235	NZ_CP012382.1	_	1184843	1186198	protein_coding	+	1356	SAM23877_1160	WP_053127351.1	451	beta-Ala-His dipeptidase	_	_	fig|278992.8.peg.1012	Catalyzes the cleavage of p-aminobenzoyl-glutamate to p-aminobenzoate and glutamate, subunit A	921181852	_	_	_	_	no
SAM23877_RS05240	NZ_CP012382.1	_	1186226	1186441	protein_coding	+	216	SAM23877_1161	WP_053127353.1	71	hypothetical protein	_	_	fig|278992.8.peg.1013	hypothetical protein	921181854	_	_	_	_	no
SAM23877_RS05245	NZ_CP012382.1	_	1186444	1187487	protein_coding	-	1044	SAM23877_1162	WP_053127355.1	347	ATP/GTP-binding protein	_	_	fig|278992.8.peg.1014	putative ATP/GTP-binding protein	921181856	_	_	_	_	no
SAM23877_RS05250	NZ_CP012382.1	_	1187631	1187825	protein_coding	-	195	SAM23877_1163	WP_053127357.1	64	hypothetical protein	_	_	fig|278992.8.peg.1015	secreted protein	921181858	_	_	_	_	no
SAM23877_RS05255	NZ_CP012382.1	_	1188030	1188983	protein_coding	-	954	SAM23877_1164	WP_053127359.1	317	ROK family transcriptional regulator	_	_	fig|278992.8.peg.1016	Possible sugar kinase (EC 2.7.-.-)	921181860	_	_	_	_	no
SAM23877_RS05260	NZ_CP012382.1	_	1189238	1190287	protein_coding	+	1050	SAM23877_1165	WP_053142184.1	349	LacI family transcriptional regulator	_	_	fig|278992.8.peg.1017	putative LacI-family transcriptional regulator	921196824	_	_	_	_	no
SAM23877_RS05265	NZ_CP012382.1	_	1190383	1191180	protein_coding	+	798	SAM23877_1166	WP_053142186.1	265	hypothetical protein	_	_	fig|278992.8.peg.1018	FIG01127915: hypothetical protein	921196826	_	_	_	_	no
SAM23877_RS05270	NZ_CP012382.1	_	1191161	1192459	protein_coding	-	1299	SAM23877_1167	WP_053127361.1	432	aldolase	_	_	fig|278992.8.peg.1019	FIG01124688: hypothetical protein	921181862	_	_	_	_	no
SAM23877_RS05275	NZ_CP012382.1	_	1192615	1193577	protein_coding	-	963	SAM23877_1168	WP_053127363.1	320	electron transfer flavoprotein subunit alpha	_	_	fig|278992.8.peg.1020	Electron transfer flavoprotein, alpha subunit	921181865	_	Carbohydrates	Fermentation	Acetyl-CoA fermentation to Butyrate	no
SAM23877_RS05280	NZ_CP012382.1	_	1193636	1194424	protein_coding	-	789	SAM23877_1169	WP_053127365.1	262	electron transfer flavoprotein subunit beta	_	_	fig|278992.8.peg.1021	Electron transfer flavoprotein, beta subunit	921181867	_	Carbohydrates	Fermentation	Acetyl-CoA fermentation to Butyrate	no
SAM23877_RS05285	NZ_CP012382.1	_	1194644	1195153	protein_coding	-	510	SAM23877_1170	WP_053127367.1	169	flavin reductase	_	_	fig|278992.8.peg.1022	Nitrilotriacetate monooxygenase component B (EC 1.14.13.-)	921181869	_	Metabolism of Aromatic Compounds	Metabolism of Aromatic Compounds - no subcategory	Aromatic Amin Catabolism	no
SAM23877_RS05290	NZ_CP012382.1	_	1195300	1195647	protein_coding	-	348	SAM23877_1171	WP_053127369.1	115	thioredoxin	_	_	fig|278992.8.peg.1023	Thiosulfate sulfurtransferase, rhodanese (EC 2.8.1.1)	921181871	_	_	_	_	yes
SAM23877_RS05295	NZ_CP012382.1	_	1195941	1196669	protein_coding	+	729	SAM23877_1172	WP_053127371.1	242	glycerol acyltransferase	_	_	fig|278992.8.peg.1024	1-acyl-sn-glycerol-3-phosphate acyltransferase (EC 2.3.1.51)	921181873	_	Fatty Acids, Lipids, and Isoprenoids	Phospholipids	Glycerolipid and Glycerophospholipid Metabolism in Bacteria	yes
SAM23877_RS05300	NZ_CP012382.1	_	1196691	1197269	protein_coding	-	579	SAM23877_1173	WP_053127373.1	192	transglutaminase	_	_	fig|278992.8.peg.1025	Transglutaminase-like enzymes, putative cysteine proteases	921181875	_	_	_	_	no
SAM23877_RS05305	NZ_CP012382.1	_	1197353	1198423	protein_coding	-	1071	SAM23877_1174	WP_053127375.1	356	threonine aldolase	_	_	fig|278992.8.peg.1026	Low-specificity L-threonine aldolase (EC 4.1.2.48)	921181877	_	_	_	_	yes
SAM23877_RS05310	NZ_CP012382.1	_	1198420	1199166	protein_coding	-	747	SAM23877_1175	WP_053127377.1	248	short-chain dehydrogenase	_	_	fig|278992.8.peg.1027	L-fuco-beta-pyranose dehydrogenase (EC 1.1.1.122)	921181879	_	Carbohydrates	Monosaccharides	L-fucose utilization temp	no
SAM23877_RS05315	NZ_CP012382.1	_	1199217	1200614	protein_coding	-	1398	SAM23877_1176	WP_053127379.1	465	hypothetical protein	_	_	fig|278992.8.peg.1028	FIG01122858: hypothetical protein	921181881	_	_	_	_	no
SAM23877_RS05320	NZ_CP012382.1	_	1200841	1201524	protein_coding	+	684	SAM23877_1177	WP_053127381.1	227	glycerophosphodiester phosphodiesterase	_	_	fig|278992.8.peg.1029	Glycerophosphoryl diester phosphodiesterase (EC 3.1.4.46)	921181883	_	Carbohydrates	Sugar alcohols	Glycerol and Glycerol-3-phosphate Uptake and Utilization	yes
SAM23877_RS05325	NZ_CP012382.1	_	1201537	1202085	protein_coding	-	549	SAM23877_1178	WP_053127383.1	182	GCN5 family acetyltransferase	_	_	fig|278992.8.peg.1030	FIG01201438: hypothetical protein	921181885	_	_	_	_	no
SAM23877_RS05330	NZ_CP012382.1	_	1202167	1202559	protein_coding	+	393	SAM23877_1179	WP_053127386.1	130	glyoxalase	_	_	fig|278992.8.peg.1031	Lactoylglutathione lyase and related lyases	921181888	_	_	_	_	no
SAM23877_RS05335	NZ_CP012382.1	_	1202663	1203427	protein_coding	+	765	SAM23877_1180	WP_053127388.1	254	hydroxylase	_	_	fig|278992.8.peg.1032	putative hydroxylase	921181890	_	_	_	_	no
SAM23877_RS05340	NZ_CP012382.1	_	1203650	1204207	protein_coding	-	558	SAM23877_1181	WP_053127390.1	185	MarR family transcriptional regulator	_	_	fig|278992.8.peg.1033	Transcriptional regulator, MarR family	921181893	_	_	_	_	no
SAM23877_RS05345	NZ_CP012382.1	_	1204204	1205892	protein_coding	-	1689	SAM23877_1182	WP_053127393.1	562	hypothetical protein	_	_	fig|278992.8.peg.1034	FIG00761799: membrane protein	921181896	_	_	_	_	no
SAM23877_RS05350	NZ_CP012382.1	_	1206079	1206687	protein_coding	+	609	SAM23877_1183	WP_053127395.1	202	hypothetical protein	_	_	fig|278992.8.peg.1035	putative integral membrane protein	921181898	_	_	_	_	no
SAM23877_RS05355	NZ_CP012382.1	_	1206807	1207742	protein_coding	+	936	SAM23877_1184	WP_053127396.1	311	hypothetical protein	_	_	fig|278992.8.peg.1036	Peptidase M48, Ste24p precursor	921181899	_	_	_	_	no
SAM23877_RS05360	NZ_CP012382.1	_	1207806	1208477	protein_coding	+	672	SAM23877_1185	WP_053127398.1	223	hypothetical protein	_	_	fig|278992.8.peg.1037	putative integral membrane protein	921181901	_	_	_	_	no
SAM23877_RS05365	NZ_CP012382.1	_	1208962	1209645	protein_coding	+	684	SAM23877_1186	WP_053127401.1	227	TetR family transcriptional regulator	_	_	fig|278992.8.peg.1038	Transcriptional regulator, TetR family	921181904	_	_	_	_	no
SAM23877_RS05370	NZ_CP012382.1	_	1209633	1211135	protein_coding	-	1503	SAM23877_1187	WP_053127402.1	500	hypothetical protein	_	_	fig|278992.8.peg.1039	putative secreted protein	921181905	_	_	_	_	no
SAM23877_RS05375	NZ_CP012382.1	_	1211341	1211997	protein_coding	+	657	SAM23877_1188	WP_053127404.1	218	hypothetical protein	_	_	fig|278992.8.peg.1040	putative lipoprotein	921181907	_	_	_	_	no
SAM23877_RS05380	NZ_CP012382.1	_	1212014	1212469	protein_coding	-	456	SAM23877_1189	WP_053127406.1	151	hypothetical protein	_	_	fig|278992.8.peg.1041	FIG01129475: hypothetical protein	921181909	_	_	_	_	no
SAM23877_RS05385	NZ_CP012382.1	_	1212690	1214036	protein_coding	+	1347	SAM23877_1190	WP_053127408.1	448	NADP oxidoreductase	_	_	fig|278992.8.peg.1042	Ferredoxin--NADP(+) reductase, actinobacterial (eukaryote-like) type (EC 1.18.1.2)	921181911	_	Sulfur Metabolism	Inorganic sulfur assimilation	Inorganic Sulfur Assimilation	yes
SAM23877_RS05390	NZ_CP012382.1	_	1214059	1214421	protein_coding	-	363	SAM23877_1191	WP_053127410.1	120	ArsR family transcriptional regulator	_	_	fig|278992.8.peg.1043	Transcriptional regulator, ArsR family	921181913	_	_	_	_	no
SAM23877_RS05395	NZ_CP012382.1	_	1214577	1215656	protein_coding	+	1080	SAM23877_1192	WP_053127412.1	359	oxidoreductase	_	_	fig|278992.8.peg.1044	2,4-dienoyl-CoA reductase [NADPH] (EC 1.3.1.34)	921181915	_	_	_	_	no
SAM23877_RS05400	NZ_CP012382.1	_	1215877	1216680	protein_coding	+	804	SAM23877_1193	WP_053127414.1	267	pectate lyase	_	_	fig|278992.8.peg.1045	secreted lyase	921181917	_	_	_	_	no
SAM23877_RS05405	NZ_CP012382.1	_	1216713	1217465	protein_coding	-	753	SAM23877_1194	WP_053127415.1	250	PaaX domain-containing protein, C- domain protein	_	_	fig|278992.8.peg.1046	Phenylacetic acid degradation operon negative regulatory protein PaaX	921181918	_	_	_	_	no
SAM23877_RS05410	NZ_CP012382.1	_	1217569	1219272	protein_coding	+	1704	SAM23877_1195	WP_053127417.1	567	acyl-CoA dehydrogenase	_	_	fig|278992.8.peg.1047	Acyl-CoA dehydrogenase (EC 1.3.8.7)	921181920	_	_	_	_	no
SAM23877_RS05415	NZ_CP012382.1	_	1219352	1220506	protein_coding	+	1155	SAM23877_1196	WP_053127419.1	384	glycosyl hydrolase	_	_	fig|278992.8.peg.1048	FIG01122684: hypothetical protein	921181922	_	_	_	_	no
SAM23877_RS05420	NZ_CP012382.1	_	1220577	1221254	protein_coding	+	678	SAM23877_1197	WP_053127421.1	225	uracil-DNA glycosylase	_	_	fig|278992.8.peg.1049	Uracil-DNA glycosylase, family 1	921181924	_	DNA Metabolism	DNA repair	Uracil-DNA glycosylase*DNA Repair Base Excision	no
SAM23877_RS05425	NZ_CP012382.1	_	1221251	1222228	protein_coding	+	978	SAM23877_1198	WP_053127423.1	325	ATPase	_	_	fig|278992.8.peg.1050	N-acetylglucosamine kinase of eukaryotic type (EC 2.7.1.59)	921181926	_	Carbohydrates	Aminosugars	Chitin and N-acetylglucosamine utilization	no
SAM23877_RS05430	NZ_CP012382.1	_	1222364	1223284	protein_coding	+	921	SAM23877_1199	WP_053127425.1	306	hypothetical protein	_	_	fig|278992.8.peg.1051	putative secreted protein	921181928	_	_	_	_	no
SAM23877_RS05435	NZ_CP012382.1	_	1223418	1224452	protein_coding	-	1035	SAM23877_1200	WP_053127427.1	344	hypothetical protein	_	_	fig|278992.8.peg.1052	putative secreted protein	921181930	_	_	_	_	no
SAM23877_RS05440	NZ_CP012382.1	_	1224619	1226139	protein_coding	-	1521	SAM23877_1201	WP_053127429.1	506	hypothetical protein	_	_	fig|278992.8.peg.1053	putative integral membrane protein	921181932	_	_	_	_	no
SAM23877_RS05445	NZ_CP012382.1	_	1226343	1226819	protein_coding	+	477	SAM23877_1202	WP_053127431.1	158	AsnC family transcriptional regulator	_	_	fig|278992.8.peg.1054	Transcriptional regulator, AsnC family	921181935	_	_	_	_	no
SAM23877_RS05450	NZ_CP012382.1	_	1226848	1227543	protein_coding	+	696	SAM23877_1203	WP_053127433.1	231	hydrolase	_	_	fig|278992.8.peg.1055	hydrolase, haloacid dehalogenase-like family	921181937	_	_	_	_	no
SAM23877_RS05455	NZ_CP012382.1	_	1227646	1230474	protein_coding	+	2829	SAM23877_1204	WP_053127435.1	942	glycosylase	_	_	fig|278992.8.peg.1056	Putative glycosyl hydrolase of unknown function (DUF1680)	921181939	_	_	_	_	no
SAM23877_RS05460	NZ_CP012382.1	_	1230645	1231385	protein_coding	+	741	SAM23877_1205	WP_053127437.1	246	hypothetical protein	_	_	fig|278992.8.peg.1057	secreted protein	921181941	_	_	_	_	no
SAM23877_RS05465	NZ_CP012382.1	_	1231404	1232249	protein_coding	-	846	SAM23877_1206	WP_053127439.1	281	LysR family transcriptional regulator	_	_	fig|278992.8.peg.1058	Putative LysR-family transcriptional regulator	921181943	_	_	_	_	no
SAM23877_RS05470	NZ_CP012382.1	_	1232423	1232821	protein_coding	+	399	SAM23877_1207	WP_053127441.1	132	hypothetical protein	_	_	fig|278992.8.peg.1059	FIG01132417: hypothetical protein	921181945	_	_	_	_	no
SAM23877_RS05475	NZ_CP012382.1	_	1232992	1233378	protein_coding	-	387	SAM23877_1208	WP_053127443.1	128	hypothetical protein	_	_	fig|278992.8.peg.1060	FIG01135811: hypothetical protein	921181947	_	_	_	_	yes
SAM23877_RS05480	NZ_CP012382.1	_	1233544	1234683	protein_coding	-	1140	SAM23877_1209	WP_053127446.1	379	galactosyldiacylglycerol synthase	_	_	fig|278992.8.peg.1061	FIG01127655: hypothetical protein	921181950	_	_	_	_	no
SAM23877_RS05485	NZ_CP012382.1	_	1234868	1235722	protein_coding	+	855	SAM23877_1210	WP_053127448.1	284	short-chain dehydrogenase	_	_	fig|278992.8.peg.1062	Oxidoreductase, short-chain dehydrogenase/reductase family (EC 1.1.1.-)	921181952	_	_	_	_	no
SAM23877_RS05490	NZ_CP012382.1	_	1235750	1236712	protein_coding	+	963	SAM23877_1211	WP_053127449.1	320	hypothetical protein	_	_	fig|278992.8.peg.1063	FIG01136432: hypothetical protein	921181953	_	_	_	_	no
SAM23877_RS05495	NZ_CP012382.1	_	1236748	1237515	protein_coding	+	768	SAM23877_1212	WP_053142188.1	255	polysaccharide deacetylase	_	_	fig|278992.8.peg.1064	Peptidoglycan N-acetylglucosamine deacetylase (EC 3.5.1.-)	921196828	_	Cell Wall and Capsule	Capsular and extracellular polysacchrides	Polysaccharide deacetylases	no
SAM23877_RS05500	NZ_CP012382.1	_	1237835	1238965	protein_coding	-	1131	SAM23877_1213	WP_053127451.1	376	XshC-Cox1-family protein	_	_	fig|278992.8.peg.1065	Xanthine and CO dehydrogenases maturation factor, XdhC/CoxF family	921181955	_	Nucleosides and Nucleotides*Cofactors, Vitamins, Prosthetic Groups, Pigments	Purines*Folate and pterines	Molybdenum cofactor biosynthesis*Purine Utilization*Xanthine dehydrogenase subunits	no
SAM23877_RS05505	NZ_CP012382.1	_	1238958	1241108	protein_coding	-	2151	SAM23877_1214	WP_053127453.1	716	oxidoreductase	_	_	fig|278992.8.peg.1066	Periplasmic aromatic aldehyde oxidoreductase, molybdenum binding subunit YagR	921181957	_	_	_	_	no
SAM23877_RS05510	NZ_CP012382.1	_	1241105	1242097	protein_coding	-	993	SAM23877_1215	WP_053127455.1	330	molybdopterin dehydrogenase	_	_	fig|278992.8.peg.1067	Periplasmic aromatic aldehyde oxidoreductase, FAD binding subunit YagS	921181959	_	Nucleosides and Nucleotides	Purines	Purine Utilization	yes
SAM23877_RS05515	NZ_CP012382.1	_	1242094	1242693	protein_coding	-	600	SAM23877_1216	WP_053127457.1	199	(2Fe-2S)-binding protein	_	_	fig|278992.8.peg.1068	Periplasmic aromatic aldehyde oxidoreductase, iron-sulfur subunit YagT	921181962	_	_	_	_	no
SAM23877_RS05520	NZ_CP012382.1	_	1242939	1243550	protein_coding	+	612	SAM23877_1217	WP_053127459.1	203	TetR family transcriptional regulator	_	_	fig|278992.8.peg.1069	Transcriptional regulator XdhR, TetR family	921181964	_	_	_	_	no
SAM23877_RS05525	NZ_CP012382.1	_	1243713	1244516	protein_coding	-	804	SAM23877_1218	WP_053127461.1	267	chemotaxis protein CheY	_	_	fig|278992.8.peg.1070	Response regulator CitB of citrate metabolism	921181966	_	Membrane Transport	Membrane Transport - no subcategory	Citrate Utilization System (CitAB, CitH, and tctABC)	no
SAM23877_RS05530	NZ_CP012382.1	_	1244513	1246159	protein_coding	-	1647	SAM23877_1219	WP_053127463.1	548	ATPase	_	_	fig|278992.8.peg.1071	Signal transduction histidine kinase CitA regulating citrate metabolism	921181968	_	Membrane Transport	Membrane Transport - no subcategory	Citrate Utilization System (CitAB, CitH, and tctABC)	no
SAM23877_RS05535	NZ_CP012382.1	_	1246469	1247455	protein_coding	+	987	SAM23877_1220	WP_053127465.1	328	C4-dicarboxylate ABC transporter substrate-binding protein	_	_	fig|278992.8.peg.1072	TctC citrate transporter	921181970	_	Membrane Transport	Membrane Transport - no subcategory	Citrate Utilization System (CitAB, CitH, and tctABC)	no
SAM23877_RS05540	NZ_CP012382.1	_	1247452	1248000	protein_coding	+	549	SAM23877_1221	WP_053127466.1	182	hypothetical protein	_	_	fig|278992.8.peg.1073	TctB citrate transporter	921181971	_	Membrane Transport	Membrane Transport - no subcategory	Citrate Utilization System (CitAB, CitH, and tctABC)	no
SAM23877_RS05545	NZ_CP012382.1	_	1248002	1249501	protein_coding	+	1500	SAM23877_1222	WP_053127468.1	499	tripartite tricarboxylate transporter TctA	_	_	fig|278992.8.peg.1074	TctA citrate transporter	921181973	_	Membrane Transport	Membrane Transport - no subcategory	Citrate Utilization System (CitAB, CitH, and tctABC)	no
SAM23877_RS05550	NZ_CP012382.1	_	1249625	1251733	protein_coding	-	2109	SAM23877_1223	WP_053127470.1	702	hypothetical protein	_	_	fig|278992.8.peg.1075	Beta-galactosidase (EC 3.2.1.23)	921181976	_	Sulfur Metabolism*Carbohydrates	Sulfur Metabolism - no subcategory*Di- and oligosaccharides	Lactose utilization*Lactose and Galactose Uptake and Utilization*Galactosylceramide and Sulfatide metabolism	yes
SAM23877_RS05555	NZ_CP012382.1	_	1251912	1252334	protein_coding	-	423	SAM23877_1224	WP_053127472.1	140	hypothetical protein	_	_	fig|278992.8.peg.1076	UPF0047 protein Bsu YugU	921181978	_	_	_	_	no
SAM23877_RS05560	NZ_CP012382.1	_	1252483	1253562	protein_coding	+	1080	SAM23877_1225	WP_053127474.1	359	pyridine nucleotide-disulfide oxidoreductase	_	_	fig|278992.8.peg.1077	putative oxidoreductase	921181980	_	_	_	_	no
SAM23877_RS05565	NZ_CP012382.1	_	1253575	1254327	protein_coding	-	753	SAM23877_1226	WP_053142190.1	250	aminodeoxychorismate lyase	_	_	fig|278992.8.peg.1078	FIG004453: protein YceG like	921196830	_	_	_	_	no
SAM23877_RS05570	NZ_CP012382.1	_	1254485	1256287	protein_coding	-	1803	SAM23877_1227	WP_053127476.1	600	multidrug ABC transporter ATPase	_	_	fig|278992.8.peg.1079	putative ABC transporter ATP-binding protein	921181982	_	_	_	_	no
SAM23877_RS05575	NZ_CP012382.1	_	1256463	1256924	protein_coding	+	462	SAM23877_1228	WP_053127478.1	153	MarR family transcriptional regulator	_	_	fig|278992.8.peg.1080	Transcriptional regulator, MarR family	921181984	_	_	_	_	no
SAM23877_RS05580	NZ_CP012382.1	_	1256940	1257704	protein_coding	-	765	SAM23877_1229	WP_053127480.1	254	hypothetical protein	_	_	fig|278992.8.peg.1081	putative lipoprotein	921181986	_	_	_	_	no
SAM23877_RS05585	NZ_CP012382.1	_	1257888	1259798	protein_coding	+	1911	SAM23877_1230	WP_053127482.1	636	ABC transporter permease	_	_	fig|278992.8.peg.1082	putative ABC transporter transmembrane subunit	921181988	_	_	_	_	no
SAM23877_RS05590	NZ_CP012382.1	_	1259795	1261576	protein_coding	+	1782	SAM23877_1231	WP_053127484.1	593	multidrug ABC transporter ATPase	_	_	fig|278992.8.peg.1083	putative ABC transporter	921181990	_	_	_	_	no
SAM23877_RS05595	NZ_CP012382.1	_	1262124	1262594	protein_coding	+	471	SAM23877_1232	WP_053127486.1	156	hypothetical protein	_	_	fig|278992.8.peg.1084	FIG01122168: hypothetical protein	921181992	_	_	_	_	no
SAM23877_RS05600	NZ_CP012382.1	_	1262655	1262927	protein_coding	+	273	SAM23877_1233	WP_053127488.1	90	50S ribosomal protein L31	_	_	fig|278992.8.peg.1085	LSU ribosomal protein L31p	921181995	_	Protein Metabolism	Protein biosynthesis	Ribosome LSU bacterial	yes
SAM23877_RS05605	NZ_CP012382.1	_	1262948	1263742	protein_coding	-	795	SAM23877_1234	WP_053127490.1	264	hypothetical protein	_	_	fig|278992.8.peg.1086	putative integral membrane protein	921181997	_	_	_	_	no
SAM23877_RS05610	NZ_CP012382.1	_	1263888	1266401	protein_coding	+	2514	SAM23877_1235	WP_053127492.1	837	DEAD/DEAH box helicase	_	_	fig|278992.8.peg.1087	putative ATP-dependent helicase	921181999	_	_	_	_	no
SAM23877_RS05615	NZ_CP012382.1	_	1266421	1267287	protein_coding	+	867	SAM23877_1236	WP_053127494.1	288	acyl-CoA thioesterase	_	_	fig|278992.8.peg.1088	Acyl-CoA thioesterase II (EC 3.1.2.-)	921182001	_	Fatty Acids, Lipids, and Isoprenoids	Fatty acids	Acyl-CoA thioesterase II	no
SAM23877_RS05620	NZ_CP012382.1	_	1267289	1268317	protein_coding	-	1029	SAM23877_1237	WP_053127496.1	342	hypothetical protein	_	_	fig|278992.8.peg.1089	FIG01123449: hypothetical protein	921182003	_	_	_	_	no
SAM23877_RS05625	NZ_CP012382.1	_	1268455	1268868	protein_coding	-	414	SAM23877_1238	WP_053127498.1	137	dynein regulation protein LC7	_	_	fig|278992.8.peg.1090	FIG01125730: hypothetical protein	921182005	_	_	_	_	no
SAM23877_RS05630	NZ_CP012382.1	_	1268975	1269403	protein_coding	+	429	SAM23877_1239	WP_053127500.1	142	pyridoxamine 5-phosphate oxidase	_	_	fig|278992.8.peg.1091	FIG01123594: hypothetical protein	921182007	_	_	_	_	no
SAM23877_RS05635	NZ_CP012382.1	_	1269432	1270037	protein_coding	-	606	SAM23877_1240	WP_053127502.1	201	ATP-binding protein	_	_	fig|278992.8.peg.1092	putative ATP/GTP binding protein	921182009	_	_	_	_	no
SAM23877_RS05640	NZ_CP012382.1	_	1270101	1270514	protein_coding	-	414	SAM23877_1241	WP_053127503.1	137	hypothetical protein	_	_	fig|278992.8.peg.1093	multi-component regulatory system-2	921182010	_	_	_	_	no
SAM23877_RS05645	NZ_CP012382.1	_	1270532	1270969	protein_coding	-	438	SAM23877_1242	WP_053127505.1	145	dynein regulation protein LC7	_	_	fig|278992.8.peg.1094	FIG01125730: hypothetical protein	921182012	_	_	_	_	no
SAM23877_RS05650	NZ_CP012382.1	_	1270966	1273524	protein_coding	-	2559	SAM23877_1243	WP_053142192.1	852	ATPase	_	_	fig|278992.8.peg.1095	putative sensor-like histidine kinase	921196832	_	_	_	_	no
SAM23877_RS05655	NZ_CP012382.1	_	1273593	1274366	protein_coding	-	774	SAM23877_1244	WP_053127507.1	257	hypothetical protein	_	_	fig|278992.8.peg.1096	FIG00761799: membrane protein	921182014	_	_	_	_	no
SAM23877_RS05660	NZ_CP012382.1	_	1274519	1275118	protein_coding	+	600	SAM23877_1245	WP_053127509.1	199	SAM-dependent methyltransferase	_	_	fig|278992.8.peg.1097	putative methyltransferase	921182016	_	_	_	_	no
SAM23877_RS05665	NZ_CP012382.1	_	1275123	1275878	protein_coding	-	756	SAM23877_1246	WP_053127511.1	251	alpha/beta hydrolase	_	_	fig|278992.8.peg.1098	probable hydrolase	921182018	_	_	_	_	no
SAM23877_RS05670	NZ_CP012382.1	_	1276004	1276528	protein_coding	+	525	SAM23877_1247	WP_053127514.1	174	PadR family transcriptional regulator	_	_	fig|278992.8.peg.1099	Transcriptional regulator, PadR family	921182021	_	_	_	_	no
SAM23877_RS05675	NZ_CP012382.1	_	1276514	1277410	protein_coding	-	897	SAM23877_1248	WP_053127515.1	298	peptidase	_	_	fig|278992.8.peg.1100	DUF2236	921182022	_	_	_	_	no
SAM23877_RS05680	NZ_CP012382.1	_	1277465	1277806	protein_coding	+	342	SAM23877_1249	WP_053127516.1	113	hypothetical protein	_	_	fig|278992.8.peg.1101	FIG01126500: hypothetical protein	921182023	_	_	_	_	no
SAM23877_RS05685	NZ_CP012382.1	_	1277946	1278956	protein_coding	+	1011	SAM23877_1250	WP_053127518.1	336	hypothetical protein	_	_	fig|278992.8.peg.1102	putative integral membrane protein	921182026	_	_	_	_	no
SAM23877_RS05690	NZ_CP012382.1	_	1279119	1280513	protein_coding	+	1395	SAM23877_1251	WP_053127520.1	464	aromatic ring-opening dioxygenase LigA	_	_	fig|278992.8.peg.1103	LigA	921182028	_	_	_	_	no
SAM23877_RS05695	NZ_CP012382.1	_	1280518	1280700	protein_coding	-	183	SAM23877_1252	WP_053127522.1	60	hypothetical protein	_	_	fig|278992.8.peg.1104	putative integral membrane protein	921182030	_	_	_	_	no
SAM23877_RS05700	NZ_CP012382.1	_	1281232	1283925	protein_coding	+	2694	SAM23877_1253	WP_053127523.1	897	helicase SNF2	_	_	fig|278992.8.peg.1105	Helicase, SNF2/RAD54 family	921182031	_	_	_	_	no
SAM23877_RS05705	NZ_CP012382.1	_	1283922	1285208	protein_coding	+	1287	SAM23877_1254	WP_053127525.1	428	SWF or SNF family helicase	_	_	fig|278992.8.peg.1106	SWF/SNF family helicase	921182033	_	_	_	_	no
SAM23877_RS05710	NZ_CP012382.1	_	1285412	1286575	protein_coding	-	1164	SAM23877_1255	WP_053127527.1	387	xylose isomerase	_	_	fig|278992.8.peg.1107	Xylose isomerase (EC 5.3.1.5)	921182035	_	Carbohydrates	Monosaccharides	Xylose utilization	yes
SAM23877_RS05715	NZ_CP012382.1	_	1286741	1288186	protein_coding	+	1446	SAM23877_1256	WP_053127529.1	481	xylulose kinase	_	_	fig|278992.8.peg.1108	Xylulose kinase (EC 2.7.1.17)	921182037	_	Carbohydrates	Monosaccharides	Xylose utilization	yes
SAM23877_RS05720	NZ_CP012382.1	_	1288512	1289720	protein_coding	+	1209	SAM23877_1257	WP_053127531.1	402	ROK family protein	_	_	fig|278992.8.peg.1109	Xylose-responsive transcription regulator, ROK family	921182039	_	Carbohydrates	Monosaccharides	Xylose utilization	no
SAM23877_RS05725	NZ_CP012382.1	_	1289735	1289980	protein_coding	+	246	SAM23877_1258	WP_053127533.1	81	hypothetical protein	_	_	fig|278992.8.peg.1110	hypothetical protein	921182041	_	_	_	_	no
SAM23877_RS05730	NZ_CP012382.1	_	1290156	1290761	protein_coding	+	606	SAM23877_1260	WP_053127535.1	201	hypothetical protein	_	_	fig|278992.8.peg.1111	N-acetylmuramoyl-L-alanine amidase (EC 3.5.1.28)	921182043	_	Regulation and Cell signaling*Cell Wall and Capsule	Regulation and Cell signaling - no subcategory*Cell Wall and Capsule - no subcategory	Murein Hydrolases*Recycling of Peptidoglycan Amino Acids*Zinc regulated enzymes	no
SAM23877_RS05735	NZ_CP012382.1	_	1290883	1292142	protein_coding	+	1260	SAM23877_1261	WP_053142194.1	419	transcriptional regulator	_	_	fig|278992.8.peg.1112	GAF domain-containing protein / Signal transduction response regulator	921196834	_	_	_	_	no
SAM23877_RS05740	NZ_CP012382.1	_	1292273	1293796	protein_coding	+	1524	SAM23877_1262	WP_053127537.1	507	aldehyde dehydrogenase	_	_	fig|278992.8.peg.1113	Aldehyde dehydrogenase (EC 1.2.1.3)	921182045	_	Fatty Acids, Lipids, and Isoprenoids*Carbohydrates	Phospholipids*Central carbohydrate metabolism	Pyruvate metabolism II: acetyl-CoA, acetogenesis from pyruvate*Methylglyoxal Metabolism*Glycerolipid and Glycerophospholipid Metabolism in Bacteria	yes
SAM23877_RS05745	NZ_CP012382.1	_	1293851	1294891	protein_coding	-	1041	SAM23877_1263	WP_053127540.1	346	LacI family transcriptional regulator	_	_	fig|278992.8.peg.1114	transcriptional regulator	921182048	_	_	_	_	no
SAM23877_RS05750	NZ_CP012382.1	_	1295240	1296325	protein_coding	+	1086	SAM23877_1265	WP_053142196.1	361	DNA polymerase III subunit beta	_	_	fig|278992.8.peg.1115	DNA polymerase III, beta chain (EC 2.7.7.7)	921196836	_	_	_	_	no
SAM23877_RS05755	NZ_CP012382.1	_	1296702	1297538	protein_coding	+	837	SAM23877_1266	WP_053127543.1	278	AraC family transcriptional regulator	_	_	fig|278992.8.peg.1116	FIG01135172: hypothetical protein	921182051	_	_	_	_	no
SAM23877_RS05760	NZ_CP012382.1	_	1297621	1298091	protein_coding	+	471	SAM23877_1267	WP_053127545.1	156	cupin	_	_	fig|278992.8.peg.1117	FIG01130390: hypothetical protein	921182053	_	_	_	_	no
SAM23877_RS05765	NZ_CP012382.1	_	1298088	1298807	protein_coding	+	720	SAM23877_1268	WP_053127547.1	239	lipase	_	_	fig|278992.8.peg.1118	hypothetical protein	921182055	_	_	_	_	no
SAM23877_RS05770	NZ_CP012382.1	_	1298982	1300016	protein_coding	+	1035	SAM23877_1269	WP_053127549.1	344	LacI family transcriptional regulator	_	_	fig|278992.8.peg.1119	putative lacI-family transcriptional regulator	921182057	_	_	_	_	no
SAM23877_RS05775	NZ_CP012382.1	_	1300240	1301379	protein_coding	+	1140	SAM23877_1270	WP_053127551.1	379	glycosyl hydrolase family 5	_	_	fig|278992.8.peg.1120	Chitinase (EC 3.2.1.14)	921182059	_	Carbohydrates	Aminosugars	Chitin and N-acetylglucosamine utilization	no
SAM23877_RS05780	NZ_CP012382.1	_	1301560	1302654	protein_coding	+	1095	SAM23877_1271	WP_053127554.1	364	chitin-binding protein	_	_	fig|278992.8.peg.1121	Chitinase (EC 3.2.1.14)	921182062	_	Carbohydrates	Aminosugars	Chitin and N-acetylglucosamine utilization	no
SAM23877_RS05785	NZ_CP012382.1	_	1302790	1303179	protein_coding	+	390	SAM23877_1272	WP_053127556.1	129	hypothetical protein	_	_	fig|278992.8.peg.1122	FIG01122674: hypothetical protein	921182064	_	_	_	_	no
SAM23877_RS05790	NZ_CP012382.1	_	1303232	1304824	protein_coding	-	1593	SAM23877_1273	WP_053127558.1	530	tetracenomycin C resistance and export protein	_	_	fig|278992.8.peg.1123	FIG01126690: hypothetical protein	921182067	_	_	_	_	no
SAM23877_RS05795	NZ_CP012382.1	_	1304952	1305425	protein_coding	-	474	SAM23877_1274	WP_053127560.1	157	MarR family transcriptional regulator	_	_	fig|278992.8.peg.1124	Transcriptional regulator, MarR family	921182069	_	_	_	_	no
SAM23877_RS05800	NZ_CP012382.1	_	1305546	1305914	protein_coding	+	369	SAM23877_1275	WP_053127561.1	122	UDP-glucose 4-epimerase	_	_	fig|278992.8.peg.1125	hypothetical protein	921182070	_	_	_	_	no
SAM23877_RS05805	NZ_CP012382.1	_	1305948	1306142	protein_coding	-	195	SAM23877_1276	WP_053127564.1	64	hypothetical protein	_	_	fig|278992.8.peg.1126	FIG01124787: hypothetical protein	921182073	_	_	_	_	no
SAM23877_RS05810	NZ_CP012382.1	_	1306295	1307158	protein_coding	-	864	SAM23877_1277	WP_053127566.1	287	hypothetical protein	_	_	fig|278992.8.peg.1127	putative secreted protein	921182075	_	_	_	_	no
SAM23877_RS05815	NZ_CP012382.1	_	1307363	1308451	protein_coding	-	1089	SAM23877_1278	WP_053127568.1	362	acyl-CoA dehydrogenase	_	_	fig|278992.8.peg.1128	Butyryl-CoA dehydrogenase (EC 1.3.99.2)	921182077	_	_	_	_	yes
SAM23877_RS05820	NZ_CP012382.1	_	1308448	1309629	protein_coding	-	1182	SAM23877_1279	WP_053127570.1	393	acyl-CoA dehydrogenase	_	_	fig|278992.8.peg.1129	putative acyl-CoA dehydrogenase	921182079	_	_	_	_	no
SAM23877_RS05825	NZ_CP012382.1	_	1309626	1310597	protein_coding	-	972	SAM23877_1280	WP_053127572.1	323	alcohol dehydrogenase	_	_	fig|278992.8.peg.1130	putative oxidoreductase	921182081	_	_	_	_	no
SAM23877_RS05830	NZ_CP012382.1	_	1310702	1311277	protein_coding	-	576	SAM23877_1281	WP_053127574.1	191	XRE family transcriptional regulator	_	_	fig|278992.8.peg.1131	Cys-tRNA(Pro) deacylase YbaK	921182083	_	Protein Metabolism	Protein biosynthesis	tRNA aminoacylation, Pro	no
SAM23877_RS05835	NZ_CP012382.1	_	1311355	1312389	protein_coding	+	1035	SAM23877_1282	WP_053142198.1	344	thioredoxin reductase	_	_	fig|278992.8.peg.1132	Thioredoxin reductase (EC 1.8.1.9)	921196838	_	Sulfur Metabolism*Nucleosides and Nucleotides	Pyrimidines*Sulfur Metabolism - no subcategory	pyrimidine conversions*Thioredoxin-disulfide reductase	yes
SAM23877_RS05840	NZ_CP012382.1	_	1313018	1314556	protein_coding	+	1539	SAM23877_1283	WP_053142200.1	512	ATP-dependent DNA ligase	_	_	fig|278992.8.peg.1133	ATP-dependent DNA ligase (EC 6.5.1.1)	921196840	ligB	DNA Metabolism	DNA repair*DNA Metabolism - no subcategory	DNA ligases*DNA Repair Base Excision	yes
SAM23877_RS05845	NZ_CP012382.1	_	1314553	1315020	protein_coding	+	468	SAM23877_1284	WP_053127576.1	155	DNA mismatch repair protein MutT	_	_	fig|278992.8.peg.1134	putative MutT-like protein	921182085	_	_	_	_	no
SAM23877_RS05850	NZ_CP012382.1	_	1315131	1316516	protein_coding	+	1386	SAM23877_1285	WP_053127578.1	461	succinate-semialdehyde dehydrogenase	_	_	fig|278992.8.peg.1135	Succinate-semialdehyde dehydrogenase [NAD] (EC 1.2.1.24); Succinate-semialdehyde dehydrogenase [NAD(P)+] (EC 1.2.1.16)	921182087	_	_	_	_	yes
SAM23877_RS05855	NZ_CP012382.1	_	1316542	1316778	protein_coding	+	237	SAM23877_1286	WP_030969080.1	78	hypothetical protein	_	_	fig|278992.8.peg.1136	FIG01125621: hypothetical protein	664447310	_	_	_	_	no
SAM23877_RS05860	NZ_CP012382.1	_	1317087	1318307	protein_coding	+	1221	SAM23877_1287	WP_053127579.1	406	cytochrome	_	_	fig|278992.8.peg.1137	putative cytochrome P450 hydroxylase	921182088	_	_	_	_	no
SAM23877_RS05865	NZ_CP012382.1	_	1318495	1319721	protein_coding	-	1227	SAM23877_1288	WP_053127581.1	408	acyl-CoA dehydrogenase	_	_	fig|278992.8.peg.1138	Butyryl-CoA dehydrogenase (EC 1.3.99.2)	921182091	_	_	_	_	yes
SAM23877_RS05870	NZ_CP012382.1	_	1319891	1320547	protein_coding	+	657	SAM23877_1290	WP_053127583.1	218	TetR family transcriptional regulator	_	_	fig|278992.8.peg.1139	Transcriptional regulator, TetR family	921182093	_	_	_	_	no
SAM23877_RS05875	NZ_CP012382.1	_	1320646	1321179	pseudogene	-	534	partial;pseudo;SAM23877_1291	_	_	_	_	_	_	_	_	_	_	_	_	no
SAM23877_RS05880	NZ_CP012382.1	_	1321348	1322586	protein_coding	+	1239	SAM23877_1292	WP_053127586.1	412	ligase	_	_	fig|278992.8.peg.1140	proposed amino acid ligase found clustered with an amidotransferase	921182096	_	_	_	_	no
SAM23877_RS05885	NZ_CP012382.1	_	1322610	1323338	protein_coding	+	729	SAM23877_1293	WP_053127587.1	242	glutamine amidotransferase	_	_	fig|278992.8.peg.1141	Putative amidotransferase similar to cobyric acid synthase	921182097	_	_	_	_	no
SAM23877_RS05890	NZ_CP012382.1	_	1323555	1324580	protein_coding	+	1026	SAM23877_1294	WP_053127589.1	341	6-phosphofructokinase	_	_	fig|278992.8.peg.1142	6-phosphofructokinase (EC 2.7.1.11)	921182099	_	Carbohydrates	Central carbohydrate metabolism	Glycolysis and Gluconeogenesis	yes
SAM23877_RS05895	NZ_CP012382.1	_	1324700	1325650	protein_coding	+	951	SAM23877_1295	WP_053127590.1	316	hypothetical protein	_	_	fig|278992.8.peg.1143	FIG00761799: membrane protein	921182100	_	_	_	_	no
SAM23877_RS05900	NZ_CP012382.1	_	1326036	1327241	protein_coding	-	1206	SAM23877_1297	WP_053142202.1	401	histidine kinase	_	_	fig|278992.8.peg.1144	two-component system sensor kinase	921196842	_	_	_	_	no
SAM23877_RS05905	NZ_CP012382.1	_	1327250	1328980	protein_coding	-	1731	SAM23877_1298	WP_053127592.1	576	sodium:solute symporter	_	_	fig|278992.8.peg.1145	putative transmembrane transport protein	921182102	_	_	_	_	no
SAM23877_RS05910	NZ_CP012382.1	_	1329000	1329359	protein_coding	-	360	SAM23877_1299	WP_053142204.1	119	hypothetical protein	_	_	fig|278992.8.peg.1146	hypothetical protein	921196844	_	_	_	_	no
SAM23877_RS05915	NZ_CP012382.1	_	1329362	1330120	protein_coding	-	759	SAM23877_1300	WP_053127594.1	252	LytR family transcriptional regulator	_	_	fig|278992.8.peg.1147	Cys-tRNA(Pro) deacylase YbaK	921182104	_	Protein Metabolism	Protein biosynthesis	tRNA aminoacylation, Pro	no
SAM23877_RS05920	NZ_CP012382.1	_	1330198	1330701	protein_coding	+	504	SAM23877_1301	WP_053127597.1	167	AsnC family transcriptional regulator	_	_	fig|278992.8.peg.1148	Transcriptional regulator, AsnC family	921182108	_	_	_	_	no
SAM23877_RS05925	NZ_CP012382.1	_	1330827	1331675	protein_coding	+	849	SAM23877_1302	WP_053127599.1	282	amidinotransferase	_	_	fig|278992.8.peg.1149	NG,NG-dimethylarginine dimethylaminohydrolase 1 (EC 3.5.3.18)	921182110	_	Stress Response	Stress Response - no subcategory	Dimethylarginine metabolism	yes
SAM23877_RS05930	NZ_CP012382.1	_	1331672	1332892	protein_coding	+	1221	SAM23877_1303	WP_053127601.1	406	ornithine--oxo-acid aminotransferase	_	_	fig|278992.8.peg.1150	Ornithine aminotransferase (EC 2.6.1.13)	921182112	rocD	Amino Acids and Derivatives*Stress Response	Arginine; urea cycle, polyamines*Stress Response - no subcategory	Arginine and Ornithine Degradation*Dimethylarginine metabolism	yes
SAM23877_RS05935	NZ_CP012382.1	_	1332911	1333366	protein_coding	-	456	SAM23877_1304	WP_053127605.1	151	galactose isomerase	_	_	fig|278992.8.peg.1151	Ribose 5-phosphate isomerase B (EC 5.3.1.6)	921182116	_	Carbohydrates	Central carbohydrate metabolism*Monosaccharides	D-ribose utilization*Pentose phosphate pathway	no
SAM23877_RS05940	NZ_CP012382.1	_	1333508	1335022	protein_coding	+	1515	SAM23877_1305	WP_053142206.1	504	MFS transporter	_	_	fig|278992.8.peg.1152	L-Proline/Glycine betaine transporter ProP	921196846	_	Amino Acids and Derivatives	Proline and 4-hydroxyproline	Proline, 4-hydroxyproline uptake and utilization	yes
SAM23877_RS05945	NZ_CP012382.1	_	1335048	1335767	protein_coding	-	720	SAM23877_1306	WP_053127607.1	239	alpha/beta hydrolase	_	_	fig|278992.8.peg.1153	hypothetical protein	921182119	_	_	_	_	no
SAM23877_RS05950	NZ_CP012382.1	_	1335789	1336781	protein_coding	-	993	SAM23877_1307	WP_053127609.1	330	esterase	_	_	fig|278992.8.peg.1154	FIG01126627: hypothetical protein	921182121	_	_	_	_	no
SAM23877_RS05955	NZ_CP012382.1	_	1336955	1337299	protein_coding	-	345	SAM23877_1308	WP_053127611.1	114	GNAT family acetyltransferase	_	_	fig|278992.8.peg.1155	FIG01134395: hypothetical protein	921182123	_	_	_	_	no
SAM23877_RS05960	NZ_CP012382.1	_	1337323	1338312	protein_coding	-	990	SAM23877_1309	WP_053127613.1	329	pirin	_	_	fig|278992.8.peg.1156	FIG01123976: hypothetical protein	921182125	_	_	_	_	no
SAM23877_RS05965	NZ_CP012382.1	_	1338401	1338883	protein_coding	+	483	SAM23877_1310	WP_053127615.1	160	carboxymuconolactone decarboxylase	_	_	fig|278992.8.peg.1157	4-carboxymuconolactone decarboxylase domain/alkylhydroperoxidase AhpD family core domain protein	921182127	_	_	_	_	no
SAM23877_RS05970	NZ_CP012382.1	_	1338985	1341273	protein_coding	+	2289	SAM23877_1311	WP_053142208.1	762	transcriptional regulator	_	_	fig|278992.8.peg.1158	regulatory protein	921196848	_	_	_	_	no
SAM23877_RS05975	NZ_CP012382.1	_	1341449	1342465	protein_coding	+	1017	SAM23877_1312	WP_053127617.1	338	transcriptional regulator	_	_	fig|278992.8.peg.1159	Transcriptional regulator, AraC family	921182129	_	_	_	_	no
SAM23877_RS05980	NZ_CP012382.1	_	1342516	1343238	protein_coding	+	723	SAM23877_1313	WP_053127619.1	240	acyl-phosphate glycerol 3-phosphate acyltransferase	_	_	fig|278992.8.peg.1160	1-acyl-sn-glycerol-3-phosphate acyltransferase (EC 2.3.1.51)	921182132	_	Fatty Acids, Lipids, and Isoprenoids	Phospholipids	Glycerolipid and Glycerophospholipid Metabolism in Bacteria	yes
SAM23877_RS05985	NZ_CP012382.1	_	1343318	1344340	protein_coding	+	1023	SAM23877_1314	WP_053127621.1	340	reductase	_	_	fig|278992.8.peg.1161	putative reductase	921182134	_	_	_	_	no
SAM23877_RS05990	NZ_CP012382.1	_	1344398	1346005	protein_coding	-	1608	SAM23877_1315	WP_053142210.1	535	aminopeptidase	_	_	fig|278992.8.peg.1162	putative secreted tripeptidylaminopeptidase	921196850	_	_	_	_	no
SAM23877_RS05995	NZ_CP012382.1	_	1346134	1346895	protein_coding	-	762	SAM23877_1316	WP_053142212.1	253	urease accessory protein ureD	_	_	fig|278992.8.peg.1163	Urease accessory protein UreD	921196852	_	Protein Metabolism*Amino Acids and Derivatives	Protein processing and modification*Arginine; urea cycle, polyamines	G3E family of P-loop GTPases (metallocenter biosynthesis)*Urea decomposition*Urease subunits	yes
SAM23877_RS06000	NZ_CP012382.1	_	1346892	1347566	protein_coding	-	675	SAM23877_1317	WP_053127623.1	224	urease accessory protein UreG	_	_	fig|278992.8.peg.1164	Urease accessory protein UreG	921182136	_	Protein Metabolism*Amino Acids and Derivatives	Protein processing and modification*Arginine; urea cycle, polyamines	Urease subunits*Urea decomposition*G3E family of P-loop GTPases (metallocenter biosynthesis)	yes
SAM23877_RS06005	NZ_CP012382.1	_	1347661	1348335	protein_coding	-	675	SAM23877_1318	WP_053127624.1	224	urease accessory protein UreF	_	_	fig|278992.8.peg.1165	Urease accessory protein UreF	921182137	_	Amino Acids and Derivatives*Protein Metabolism	Protein processing and modification*Arginine; urea cycle, polyamines	Urease subunits*Urea decomposition*G3E family of P-loop GTPases (metallocenter biosynthesis)	yes
SAM23877_RS06010	NZ_CP012382.1	_	1348344	1350065	protein_coding	-	1722	SAM23877_1319	WP_053127625.1	573	urease subunit alpha	_	_	fig|278992.8.peg.1166	Urease alpha subunit (EC 3.5.1.5)	921182138	ureC	Protein Metabolism*Amino Acids and Derivatives	Protein processing and modification*Arginine; urea cycle, polyamines	Urease subunits*Urea decomposition*G3E family of P-loop GTPases (metallocenter biosynthesis)	yes
SAM23877_RS06015	NZ_CP012382.1	_	1350058	1350369	protein_coding	-	312	SAM23877_1320	WP_053127626.1	103	urease subunit beta	_	_	fig|278992.8.peg.1167	Urease beta subunit (EC 3.5.1.5)	921182140	_	Amino Acids and Derivatives*Protein Metabolism	Arginine; urea cycle, polyamines*Protein processing and modification	Urea decomposition*Urease subunits*G3E family of P-loop GTPases (metallocenter biosynthesis)	yes
SAM23877_RS06020	NZ_CP012382.1	_	1350383	1350685	protein_coding	-	303	SAM23877_1321	WP_053127629.1	100	urease subunit gamma	_	_	fig|278992.8.peg.1168	Urease gamma subunit (EC 3.5.1.5)	921182143	ureA	Amino Acids and Derivatives*Protein Metabolism	Arginine; urea cycle, polyamines*Protein processing and modification	Urea decomposition*Urease subunits*G3E family of P-loop GTPases (metallocenter biosynthesis)	no
SAM23877_RS06025	NZ_CP012382.1	_	1350852	1351505	protein_coding	-	654	SAM23877_1322	WP_053127631.1	217	TetR family transcriptional regulator	_	_	fig|278992.8.peg.1169	Transcriptional regulator, TetR family	921182145	_	_	_	_	no
SAM23877_RS06030	NZ_CP012382.1	_	1351612	1352604	protein_coding	+	993	SAM23877_1323	WP_053127633.1	330	hypothetical protein	_	_	fig|278992.8.peg.1170	FIG01123977: hypothetical protein	921182147	_	_	_	_	no
SAM23877_RS06035	NZ_CP012382.1	_	1352745	1353026	protein_coding	-	282	SAM23877_1324	WP_053127635.1	93	prevent-host-death protein	_	_	fig|278992.8.peg.1171	RelB/StbD replicon stabilization protein (antitoxin to RelE/StbE)	921182149	_	Regulation and Cell signaling	Programmed Cell Death and Toxin-antitoxin Systems	Toxin-antitoxin replicon stabilization systems	no
SAM23877_RS06040	NZ_CP012382.1	_	1353136	1353495	protein_coding	+	360	SAM23877_1325	WP_053127637.1	119	glyoxalase	_	_	fig|278992.8.peg.1172	hypothetical protein	921182151	_	_	_	_	no
SAM23877_RS06045	NZ_CP012382.1	_	1353626	1354261	protein_coding	+	636	SAM23877_1326	WP_053127639.1	211	Clp protease ClpP	_	_	fig|278992.8.peg.1173	ATP-dependent Clp protease proteolytic subunit (EC 3.4.21.92)	921182153	_	Regulation and Cell signaling*Protein Metabolism	Regulation and Cell signaling - no subcategory*Protein degradation	cAMP signaling in bacteria*Proteolysis in bacteria, ATP-dependent	no
SAM23877_RS06050	NZ_CP012382.1	_	1354268	1354576	protein_coding	+	309	SAM23877_1327	WP_053127641.1	102	hypothetical protein	_	_	fig|278992.8.peg.1174	FIG01120778: hypothetical protein	921182155	_	_	_	_	no
SAM23877_RS06055	NZ_CP012382.1	_	1355094	1355567	protein_coding	+	474	SAM23877_1329	WP_053127643.1	157	glycoside hydrolase	_	_	fig|278992.8.peg.1175	putative NLP/P60 family protein (putative secreted protein)	921182157	_	_	_	_	no
SAM23877_RS06060	NZ_CP012382.1	_	1355793	1356284	protein_coding	-	492	_	WP_053127645.1	163	hypothetical protein	_	_	fig|278992.8.peg.1176	FIG01123201: hypothetical protein	921182159	_	_	_	_	no
SAM23877_RS06065	NZ_CP012382.1	_	1356499	1357359	protein_coding	+	861	SAM23877_1330	WP_053127647.1	286	XRE family transcriptional regulator	_	_	fig|278992.8.peg.1177	putative DNA-binding protein	921182161	_	_	_	_	no
SAM23877_RS06070	NZ_CP012382.1	_	1357369	1357611	protein_coding	+	243	SAM23877_1331	WP_053127650.1	80	toxin-antitoxin system, toxin component	_	_	fig|278992.8.peg.1178	FIG01130913: hypothetical protein	921182164	_	_	_	_	no
SAM23877_RS06075	NZ_CP012382.1	_	1357654	1358781	protein_coding	-	1128	SAM23877_1332	WP_053127651.1	375	8-amino-7-oxononanoate synthase	_	_	fig|278992.8.peg.1179	8-amino-7-oxononanoate synthase (EC 2.3.1.47)	921182165	_	Cofactors, Vitamins, Prosthetic Groups, Pigments	Biotin	Biotin biosynthesis Experimental*Biotin biosynthesis*Biotin synthesis cluster	no
SAM23877_RS06080	NZ_CP012382.1	_	1358933	1360195	protein_coding	+	1263	SAM23877_1333	WP_053127653.1	420	biotin synthase	_	_	fig|278992.8.peg.1180	Biotin synthase (EC 2.8.1.6)	921182167	_	Cofactors, Vitamins, Prosthetic Groups, Pigments	Biotin	Biotin biosynthesis Experimental*Biotin biosynthesis*Biotin synthesis cluster	no
SAM23877_RS06085	NZ_CP012382.1	_	1360188	1361474	protein_coding	+	1287	SAM23877_1334	WP_053127654.1	428	adenosylmethionine-8-amino-7-oxononanoate aminotransferase	_	_	fig|278992.8.peg.1181	Adenosylmethionine-8-amino-7-oxononanoate aminotransferase (EC 2.6.1.62)	921182168	_	Cofactors, Vitamins, Prosthetic Groups, Pigments	Biotin	Biotin biosynthesis*Biotin biosynthesis Experimental*Biotin synthesis cluster	yes
SAM23877_RS06090	NZ_CP012382.1	_	1361476	1362192	protein_coding	+	717	SAM23877_1335	WP_053127656.1	238	dethiobiotin synthetase	_	_	fig|278992.8.peg.1182	Dethiobiotin synthetase (EC 6.3.3.3)	921182170	_	Cofactors, Vitamins, Prosthetic Groups, Pigments	Biotin	Biotin biosynthesis*Biotin biosynthesis Experimental*Biotin synthesis cluster	yes
SAM23877_RS06095	NZ_CP012382.1	_	1362478	1363167	protein_coding	+	690	SAM23877_1336	WP_053127658.1	229	methyltransferase type 11	_	_	fig|278992.8.peg.1183	probable methyltransferase	921182172	_	_	_	_	no
SAM23877_RS06100	NZ_CP012382.1	_	1363390	1363815	protein_coding	+	426	SAM23877_1337	WP_053127659.1	141	GCN5 family acetyltransferase	_	_	fig|278992.8.peg.1184	FIG01201438: hypothetical protein	921182173	_	_	_	_	no
SAM23877_RS06105	NZ_CP012382.1	_	1363805	1363990	protein_coding	-	186	_	WP_053127660.1	61	hypothetical protein	_	_	fig|278992.8.peg.1185	hypothetical protein	921182174	_	_	_	_	no
SAM23877_RS06110	NZ_CP012382.1	_	1364008	1365354	protein_coding	+	1347	SAM23877_1338	WP_053127667.1	448	hypothetical protein	_	_	fig|278992.8.peg.1186	FIG00761799: membrane protein	921182182	_	_	_	_	no
SAM23877_RS06115	NZ_CP012382.1	_	1365351	1366364	protein_coding	+	1014	SAM23877_1339	WP_053127669.1	337	hypothetical protein	_	_	fig|278992.8.peg.1187	Uncharacterized protein Rv1841c/MT1889	921182184	_	_	_	_	no
SAM23877_RS06120	NZ_CP012382.1	_	1366555	1367334	protein_coding	+	780	SAM23877_1340	WP_053127671.1	259	GDSL family lipase	_	_	fig|278992.8.peg.1188	Lysophospholipase L1 and related esterases	921182186	_	_	_	_	no
SAM23877_RS06125	NZ_CP012382.1	_	1367438	1368880	protein_coding	+	1443	SAM23877_1341	WP_053127673.1	480	adenylosuccinate lyase	_	_	fig|278992.8.peg.1189	Adenylosuccinate lyase (EC 4.3.2.2)	921182188	_	Nucleosides and Nucleotides	Purines	Purine conversions*De Novo Purine Biosynthesis	yes
SAM23877_RS06130	NZ_CP012382.1	_	1368955	1369428	protein_coding	+	474	SAM23877_1342	WP_053127675.1	157	DNA glycosylase	_	_	fig|278992.8.peg.1190	G:T/U mismatch-specific uracil/thymine DNA-glycosylase	921182190	_	DNA Metabolism	DNA repair	Uracil-DNA glycosylase*DNA repair, bacterial	no
SAM23877_RS06135	NZ_CP012382.1	_	1369436	1369876	protein_coding	-	441	SAM23877_1343	WP_053127677.1	146	hypothetical protein	_	_	fig|278992.8.peg.1191	FIG01121875: hypothetical protein	921182192	_	_	_	_	no
SAM23877_RS06140	NZ_CP012382.1	_	1369935	1370660	protein_coding	-	726	SAM23877_1344	WP_053127679.1	241	ABC transporter	_	_	fig|278992.8.peg.1192	FIG01124338: hypothetical protein	921182194	_	_	_	_	no
SAM23877_RS06145	NZ_CP012382.1	_	1370663	1371583	protein_coding	-	921	SAM23877_1345	WP_053127680.1	306	multidrug ABC transporter ATP-binding protein	_	_	fig|278992.8.peg.1193	putative ABC transporter ATP-binding protein	921182195	_	_	_	_	no
SAM23877_RS06150	NZ_CP012382.1	_	1371691	1372848	protein_coding	+	1158	SAM23877_1346	WP_053127682.1	385	histidine kinase	_	_	fig|278992.8.peg.1194	putative two-component system sensor kinase	921182197	_	_	_	_	no
SAM23877_RS06155	NZ_CP012382.1	_	1372863	1373525	protein_coding	+	663	SAM23877_1347	WP_053127684.1	220	LuxR family transcriptional regulator	_	_	fig|278992.8.peg.1195	putative two-component system response regulator	921182199	_	_	_	_	no
SAM23877_RS06160	NZ_CP012382.1	_	1373625	1374779	protein_coding	+	1155	SAM23877_1348	WP_053127686.1	384	transcriptional regulator	_	_	fig|278992.8.peg.1196	N-acetylglucosamine-6P-responsive transcriptional repressor NagC, ROK family	921182201	_	Carbohydrates	Aminosugars	Chitin and N-acetylglucosamine utilization	no
SAM23877_RS06165	NZ_CP012382.1	_	1375019	1375780	protein_coding	-	762	SAM23877_1349	WP_053127688.1	253	GntR family transcriptional regulator	_	_	fig|278992.8.peg.1197	Transcriptional regulator, GntR family	921182203	_	_	_	_	no
SAM23877_RS06170	NZ_CP012382.1	_	1375955	1376842	protein_coding	-	888	SAM23877_1350	WP_053127690.1	295	RNA polymerase subunit sigma-24	_	_	fig|278992.8.peg.1198	putative ECF-sigma factor	921182205	_	_	_	_	no
SAM23877_RS06175	NZ_CP012382.1	_	1377031	1377909	protein_coding	+	879	SAM23877_1351	WP_053127692.1	292	alpha/beta hydrolase	_	_	fig|278992.8.peg.1199	N-formylglutamate deformylase (EC 3.5.1.68)	921182207	_	Amino Acids and Derivatives	Histidine Metabolism	Histidine Degradation	no
SAM23877_RS06180	NZ_CP012382.1	_	1377861	1378730	protein_coding	-	870	SAM23877_1352	WP_053127694.1	289	lipase	_	_	fig|278992.8.peg.1200	putative secreted lipase	921182209	_	_	_	_	no
SAM23877_RS06185	NZ_CP012382.1	_	1379097	1379723	protein_coding	+	627	SAM23877_1354	WP_053127696.1	208	hypothetical protein	_	_	fig|278992.8.peg.1201	FIG01129583: hypothetical protein	921182211	_	_	_	_	no
SAM23877_RS06190	NZ_CP012382.1	_	1379773	1381530	protein_coding	+	1758	SAM23877_1355	WP_053127698.1	585	halogenase	_	_	fig|278992.8.peg.1202	halogenase	921182213	_	_	_	_	no
SAM23877_RS06195	NZ_CP012382.1	_	1381755	1382204	protein_coding	+	450	SAM23877_1357	WP_053127700.1	149	RNA polymerase subunit sigma-24	_	_	fig|278992.8.peg.1203	RNA polymerase sigma factor RpoE	921182215	_	RNA Metabolism	Transcription	Transcription initiation, bacterial sigma factors	no
SAM23877_RS06200	NZ_CP012382.1	_	1382257	1382976	protein_coding	+	720	SAM23877_1358	WP_053127702.1	239	hypothetical protein	_	_	fig|278992.8.peg.1204	hypothetical protein	921182217	_	_	_	_	no
SAM23877_RS06205	NZ_CP012382.1	_	1383067	1384632	protein_coding	+	1566	SAM23877_1359	WP_053127704.1	521	ATP/GTP-binding protein	_	_	fig|278992.8.peg.1205	Ubiquinone biosynthesis monooxygenase UbiB	921182219	_	_	_	_	no
SAM23877_RS06210	NZ_CP012382.1	_	1384748	1385617	protein_coding	+	870	SAM23877_1360	WP_053127706.1	289	hypothetical protein	_	_	fig|278992.8.peg.1206	FIG01135019: hypothetical protein	921182221	_	_	_	_	no
SAM23877_RS06215	NZ_CP012382.1	_	1385678	1386919	protein_coding	-	1242	SAM23877_1361	WP_053127708.1	413	condensation protein	_	_	fig|278992.8.peg.1207	FIG01126261: hypothetical protein	921182224	_	_	_	_	no
SAM23877_RS06220	NZ_CP012382.1	_	1386996	1388318	protein_coding	-	1323	SAM23877_1362	WP_053127710.1	440	oxidoreductase	_	_	fig|278992.8.peg.1208	FAD dependent oxidoreductase	921182227	_	_	_	_	no
SAM23877_RS06225	NZ_CP012382.1	_	1388315	1388878	protein_coding	-	564	SAM23877_1363	WP_053142214.1	187	flavin oxidoreductase	_	_	fig|278992.8.peg.1209	FIG01132666: hypothetical protein	921196854	_	_	_	_	no
SAM23877_RS06230	NZ_CP012382.1	_	1388871	1389338	protein_coding	-	468	SAM23877_1364	WP_053127712.1	155	cyclase	_	_	fig|278992.8.peg.1210	FIG01135276: hypothetical protein	921182230	_	_	_	_	no
SAM23877_RS06235	NZ_CP012382.1	_	1389381	1390658	protein_coding	-	1278	SAM23877_1365	WP_053127714.1	425	acetylornithine aminotransferase	_	_	fig|278992.8.peg.1211	Acetylornithine aminotransferase (EC 2.6.1.11)	921182232	_	Amino Acids and Derivatives	Arginine; urea cycle, polyamines	Arginine Biosynthesis -- gjo*Arginine Biosynthesis extended	yes
SAM23877_RS06240	NZ_CP012382.1	_	1390655	1391773	protein_coding	-	1119	SAM23877_1366	WP_053127716.1	372	ketoreductase	_	_	fig|278992.8.peg.1212	FIG01126764: hypothetical protein	921182235	_	_	_	_	no
SAM23877_RS06245	NZ_CP012382.1	_	1391824	1392957	protein_coding	-	1134	SAM23877_1367	WP_053127718.1	377	oxidoreductase	_	_	fig|278992.8.peg.1213	putative isobutylamine N-hydroxylase	921182237	_	_	_	_	no
SAM23877_RS06250	NZ_CP012382.1	_	1393110	1394072	protein_coding	-	963	SAM23877_1368	WP_053127720.1	320	hypothetical protein	_	_	fig|278992.8.peg.1214	FIG00457980: hypothetical protein	921182240	_	_	_	_	no
SAM23877_RS06255	NZ_CP012382.1	_	1394056	1394562	protein_coding	-	507	SAM23877_1369	WP_053127721.1	168	hypothetical protein	_	_	fig|278992.8.peg.1215	putative integral membrane protein	921182241	_	_	_	_	no
SAM23877_RS06260	NZ_CP012382.1	_	1394826	1396208	protein_coding	+	1383	SAM23877_1370	WP_053142216.1	460	GntR family transcriptional regulator	_	_	fig|278992.8.peg.1216	Transcriptional regulator, GntR family domain / Aspartate aminotransferase (EC 2.6.1.1)	921196856	_	Amino Acids and Derivatives	Glutamine, glutamate, aspartate, asparagine; ammonia assimilation*Lysine, threonine, methionine, and cysteine	Glutamine, Glutamate, Aspartate and Asparagine Biosynthesis*Threonine and Homoserine Biosynthesis	yes
SAM23877_RS06265	NZ_CP012382.1	_	1396397	1397983	protein_coding	+	1587	SAM23877_1371	WP_053127723.1	528	alkaline phosphatase	_	_	fig|278992.8.peg.1217	putative secreted alkaline phosphatase	921182243	_	_	_	_	no
SAM23877_RS06270	NZ_CP012382.1	_	1398180	1399535	protein_coding	+	1356	SAM23877_1372	WP_053127725.1	451	hypothetical protein	_	_	fig|278992.8.peg.1218	FIG01120857: hypothetical protein	921182245	_	_	_	_	no
SAM23877_RS06275	NZ_CP012382.1	_	1399558	1400781	protein_coding	-	1224	SAM23877_1373	WP_053127727.1	407	cystathionine gamma-synthase	_	_	fig|278992.8.peg.1219	Methionine gamma-lyase (EC 4.4.1.11)	921182247	_	Amino Acids and Derivatives	Lysine, threonine, methionine, and cysteine	Methionine Degradation	no
SAM23877_RS06280	NZ_CP012382.1	_	1400842	1401345	protein_coding	+	504	SAM23877_1374	WP_053127729.1	167	AsnC family transcriptional regulator	_	_	fig|278992.8.peg.1220	Transcriptional regulator, AsnC family	921182249	_	_	_	_	no
SAM23877_RS06285	NZ_CP012382.1	_	1401424	1403112	protein_coding	+	1689	SAM23877_1375	WP_053127731.1	562	hypothetical protein	_	_	fig|278992.8.peg.1221	FIG01120810: hypothetical protein	921182251	_	_	_	_	no
SAM23877_RS06290	NZ_CP012382.1	_	1403120	1403965	protein_coding	-	846	SAM23877_1376	WP_053127733.1	281	3-ketoacyl-ACP reductase	_	_	fig|278992.8.peg.1222	3-oxoacyl-[acyl-carrier protein] reductase (EC 1.1.1.100)	921182253	_	Fatty Acids, Lipids, and Isoprenoids	Fatty acids	Fatty Acid Biosynthesis FASII	yes
SAM23877_RS06295	NZ_CP012382.1	_	1404076	1404591	protein_coding	-	516	SAM23877_1377	WP_053127735.1	171	hypothetical protein	_	_	fig|278992.8.peg.1223	FIG01129902: hypothetical protein	921182255	_	_	_	_	no
SAM23877_RS06300	NZ_CP012382.1	_	1404613	1405089	protein_coding	-	477	SAM23877_1378	WP_053127737.1	158	sulfurtransferase	_	_	fig|278992.8.peg.1224	Rhodanese-related sulfurtransferase	921182257	_	_	_	_	no
SAM23877_RS06305	NZ_CP012382.1	_	1405211	1405657	protein_coding	+	447	SAM23877_1379	WP_053127739.1	148	ArsR family transcriptional regulator	_	_	fig|278992.8.peg.1225	Leucine-responsive regulatory protein, regulator for leucine (or lrp) regulon and high-affinity branched-chain amino acid transport system	921182259	_	Amino Acids and Derivatives	Glutamine, glutamate, aspartate, asparagine; ammonia assimilation*Branched-chain amino acids	Branched-Chain Amino Acid Biosynthesis*Glutamine, Glutamate, Aspartate and Asparagine Biosynthesis	no
SAM23877_RS06310	NZ_CP012382.1	_	1405674	1408667	protein_coding	-	2994	SAM23877_1380	WP_053127741.1	997	exonuclease	_	_	fig|278992.8.peg.1226	Exonuclease SbcC	921182261	_	DNA Metabolism	DNA repair	DNA repair, bacterial	no
SAM23877_RS06315	NZ_CP012382.1	_	1408664	1409827	protein_coding	-	1164	SAM23877_1381	WP_053127743.1	387	exonuclease SbcD	_	_	fig|278992.8.peg.1227	Exonuclease SbcD	921182263	_	DNA Metabolism	DNA repair	DNA repair, bacterial	no
SAM23877_RS06320	NZ_CP012382.1	_	1410073	1410699	protein_coding	-	627	SAM23877_1382	WP_053127745.1	208	IMPACT family protein	_	_	fig|278992.8.peg.1228	FIG000605: protein co-occurring with transport systems (COG1739)	921182265	_	_	_	_	no
SAM23877_RS06325	NZ_CP012382.1	_	1410771	1411493	protein_coding	-	723	SAM23877_1383	WP_053127747.1	240	cysteinyl-tRNA synthetase	_	_	fig|278992.8.peg.1229	domain similar to cysteinyl-tRNA synthetase and MshC	921182267	_	Protein Metabolism	Protein biosynthesis	tRNA aminoacylation, Cys	no
SAM23877_RS06330	NZ_CP012382.1	_	1411702	1412109	protein_coding	+	408	SAM23877_1384	WP_053127749.1	135	CoA-binding protein	_	_	fig|278992.8.peg.1230	Succinyl-CoA synthetase, alpha subunit-related enzymes	921182269	_	_	_	_	no
SAM23877_RS06335	NZ_CP012382.1	_	1412225	1412416	protein_coding	+	192	SAM23877_1385	WP_053127751.1	63	hypothetical protein	_	_	fig|278992.8.peg.1231	P-hydroxybenzoate hydroxylase (EC 1.14.13.2)	921182271	_	Metabolism of Aromatic Compounds	Peripheral pathways for catabolism of aromatic compounds	p-Hydroxybenzoate degradation	no
SAM23877_RS06340	NZ_CP012382.1	_	1412453	1413010	protein_coding	-	558	SAM23877_1386	WP_053127753.1	185	prolyl-tRNA synthetase	_	_	fig|278992.8.peg.1232	FIG01121752: hypothetical protein	921182274	_	_	_	_	no
SAM23877_RS06345	NZ_CP012382.1	_	1413054	1413626	protein_coding	-	573	SAM23877_1387	WP_053127755.1	190	transcriptional regulator	_	_	fig|278992.8.peg.1233	putative transcriptional regulatory protein	921182276	_	_	_	_	no
SAM23877_RS06350	NZ_CP012382.1	_	1413841	1414644	protein_coding	-	804	SAM23877_1388	WP_053142218.1	267	acyltransferase	_	_	fig|278992.8.peg.1234	putative sugar acetyltransferase	921196858	_	_	_	_	no
SAM23877_RS06355	NZ_CP012382.1	_	1414752	1415288	protein_coding	+	537	SAM23877_1389	WP_053142221.1	178	anhydrase	_	_	fig|278992.8.peg.1235	carbonic anhydrase, family 3	921196861	_	_	_	_	no
SAM23877_RS06360	NZ_CP012382.1	_	1415330	1415956	protein_coding	-	627	SAM23877_1390	WP_053142223.1	208	hypothetical protein	_	_	fig|278992.8.peg.1236	DedA protein	921196863	_	Miscellaneous*Stress Response	Miscellaneous - no subcategory*Detoxification	Uptake of selenate and selenite*DedA family of inner membrane proteins	no
SAM23877_RS06365	NZ_CP012382.1	_	1416065	1416502	protein_coding	-	438	SAM23877_1391	WP_053127757.1	145	hypothetical protein	_	_	fig|278992.8.peg.1237	FIG01124622: hypothetical protein	921182278	_	_	_	_	no
SAM23877_RS06370	NZ_CP012382.1	_	1416656	1417678	protein_coding	+	1023	SAM23877_1392	WP_053127759.1	340	hypothetical protein	_	_	fig|278992.8.peg.1238	FIG01123014: hypothetical protein	921182280	_	_	_	_	no
SAM23877_RS06375	NZ_CP012382.1	_	1417696	1418541	protein_coding	-	846	SAM23877_1393	WP_053127761.1	281	spermidine synthase-like protein	_	_	fig|278992.8.peg.1239	Spermidine synthase (EC 2.5.1.16)	921182282	_	Amino Acids and Derivatives	Arginine; urea cycle, polyamines	Polyamine Metabolism	no
SAM23877_RS06380	NZ_CP012382.1	_	1418858	1420048	protein_coding	-	1191	SAM23877_1394	WP_053127763.1	396	elongation factor Tu	_	_	fig|278992.8.peg.1240	Translation elongation factor Tu	921182284	_	Protein Metabolism*Virulence, Disease and Defense	Invasion and intracellular resistance*Protein biosynthesis	Mycobacterium virulence operon involved in protein synthesis (SSU ribosomal proteins)*Translation elongation factors bacterial*Universal GTPases	no
SAM23877_RS06385	NZ_CP012382.1	_	1420318	1421040	protein_coding	-	723	SAM23877_1395	WP_053142225.1	240	DNA alkylation repair protein	_	_	fig|278992.8.peg.1241	FIG01125422: hypothetical protein	921196865	_	_	_	_	no
SAM23877_RS06390	NZ_CP012382.1	_	1421090	1421869	protein_coding	+	780	SAM23877_1396	WP_053127765.1	259	hypothetical protein	_	_	fig|278992.8.peg.1242	putative integral membrane protein	921182286	_	_	_	_	no
SAM23877_RS06395	NZ_CP012382.1	_	1422123	1422998	protein_coding	+	876	SAM23877_1397	WP_053127767.1	291	UDP pyrophosphate phosphatase	_	_	fig|278992.8.peg.1243	Undecaprenyl-diphosphatase (EC 3.6.1.27)	921182288	_	_	_	_	yes
SAM23877_RS06400	NZ_CP012382.1	_	1423337	1424086	protein_coding	-	750	SAM23877_1399	WP_053127769.1	249	oxidoreductase	_	_	fig|278992.8.peg.1244	Short chain dehydrogenase	921182290	_	_	_	_	no
SAM23877_RS06405	NZ_CP012382.1	_	1424264	1425838	protein_coding	+	1575	SAM23877_1400	WP_053127770.1	524	acyltransferase	_	_	fig|278992.8.peg.1245	Apolipoprotein N-acyltransferase (EC 2.3.1.-)	921182291	_	Protein Metabolism	Protein processing and modification	Lipoprotein Biosynthesis	no
SAM23877_RS06410	NZ_CP012382.1	_	1425762	1426667	protein_coding	-	906	SAM23877_1401	WP_053127772.1	301	oxidoreductase	_	_	fig|278992.8.peg.1246	oxidoreductase, Gfo/Idh/MocA family	921182293	_	_	_	_	no
SAM23877_RS06415	NZ_CP012382.1	_	1426687	1427862	protein_coding	-	1176	SAM23877_1402	WP_053127774.1	391	monooxygenase	_	_	fig|278992.8.peg.1247	Putative n-hydroxybenzoate hydroxylase	921182295	_	Metabolism of Aromatic Compounds	Metabolism of central aromatic intermediates*Metabolism of Aromatic Compounds - no subcategory	Salicylate and gentisate catabolism*Gentisate degradation	no
SAM23877_RS06420	NZ_CP012382.1	_	1427958	1428566	protein_coding	+	609	SAM23877_1403	WP_053127776.1	202	TetR family transcriptional regulator	_	_	fig|278992.8.peg.1248	Transcriptional regulator, TetR family	921182297	_	_	_	_	no
SAM23877_RS06425	NZ_CP012382.1	_	1428610	1429122	protein_coding	+	513	SAM23877_1404	WP_053127778.1	170	Mini-circle protein	_	_	fig|278992.8.peg.1249	FIG01121607: hypothetical protein	921182299	_	_	_	_	no
SAM23877_RS06430	NZ_CP012382.1	_	1429274	1429732	protein_coding	+	459	SAM23877_1405	WP_053142227.1	152	hypothetical protein	_	_	fig|278992.8.peg.1250	lipoprotein	921196867	_	_	_	_	no
SAM23877_RS06435	NZ_CP012382.1	_	1429843	1430385	protein_coding	-	543	SAM23877_1406	WP_053127780.1	180	hypothetical protein	_	_	fig|278992.8.peg.1251	FIG01120779: hypothetical protein	921182301	_	_	_	_	no
SAM23877_RS06440	NZ_CP012382.1	_	1430508	1431191	protein_coding	-	684	SAM23877_1407	WP_053127781.1	227	uracil-DNA glycosylase	_	_	fig|278992.8.peg.1252	Uracil-DNA glycosylase, family 1	921182302	_	DNA Metabolism	DNA repair	Uracil-DNA glycosylase*DNA Repair Base Excision	no
SAM23877_RS06445	NZ_CP012382.1	_	1431275	1432861	protein_coding	-	1587	SAM23877_1408	WP_053127784.1	528	peptide-binding protein	_	_	fig|278992.8.peg.1253	putative solute binding transport lipoprotein	921182305	_	_	_	_	no
SAM23877_RS06450	NZ_CP012382.1	_	1433070	1433831	protein_coding	-	762	SAM23877_1409	WP_053127785.1	253	3-ketoacyl-ACP reductase	_	_	fig|278992.8.peg.1254	putative short chain oxidoreductase	921182306	_	_	_	_	no
SAM23877_RS06455	NZ_CP012382.1	_	1433867	1434628	protein_coding	-	762	SAM23877_1410	WP_053127787.1	253	3-oxoacyl-ACP reductase	_	_	fig|278992.8.peg.1255	3-oxoacyl-[acyl-carrier protein] reductase (EC 1.1.1.100)	921182308	_	Fatty Acids, Lipids, and Isoprenoids	Fatty acids	Fatty Acid Biosynthesis FASII	yes
SAM23877_RS06460	NZ_CP012382.1	_	1434900	1435709	protein_coding	+	810	SAM23877_1411	WP_053127789.1	269	hypothetical protein	_	_	fig|278992.8.peg.1256	Flagelliform silk protein	921182310	_	_	_	_	no
SAM23877_RS06465	NZ_CP012382.1	_	1435730	1436113	protein_coding	-	384	SAM23877_1412	WP_053127791.1	127	hypothetical protein	_	_	fig|278992.8.peg.1257	FIG01125298: hypothetical protein	921182312	_	_	_	_	no
SAM23877_RS06470	NZ_CP012382.1	_	1436110	1436871	protein_coding	-	762	SAM23877_1413	WP_053127793.1	253	hypothetical protein	_	_	fig|278992.8.peg.1258	FIG01121047: hypothetical protein	921182314	_	_	_	_	no
SAM23877_RS06475	NZ_CP012382.1	_	1437063	1437557	protein_coding	+	495	SAM23877_1414	WP_053127795.1	164	Rieske (2Fe-2S) protein	_	_	fig|278992.8.peg.1259	iron sulphur protein	921182316	_	_	_	_	no
SAM23877_RS06480	NZ_CP012382.1	_	1437554	1438021	protein_coding	+	468	SAM23877_1415	WP_053127797.1	155	pyridoxamine 5-phosphate oxidase	_	_	fig|278992.8.peg.1260	FIG01123187: hypothetical protein	921182318	_	_	_	_	no
SAM23877_RS06485	NZ_CP012382.1	_	1438057	1438959	protein_coding	-	903	SAM23877_1416	WP_053127799.1	300	LysR family transcriptional regulator	_	_	fig|278992.8.peg.1261	putative LysR-family transcriptional regulator	921182320	_	_	_	_	no
SAM23877_RS06490	NZ_CP012382.1	_	1439035	1440006	protein_coding	+	972	SAM23877_1417	WP_053127801.1	323	hypothetical protein	_	_	fig|278992.8.peg.1262	Permease of the drug/metabolite transporter (DMT) superfamily	921182322	_	_	_	_	no
SAM23877_RS06495	NZ_CP012382.1	_	1440212	1441549	protein_coding	-	1338	SAM23877_1418	WP_053127803.1	445	GntR family transcriptional regulator	_	_	fig|278992.8.peg.1263	Predicted transcriptional regulator of pyridoxine metabolism	921182324	_	Cofactors, Vitamins, Prosthetic Groups, Pigments	Pyridoxine	Pyridoxin (Vitamin B6) Biosynthesis	no
SAM23877_RS06500	NZ_CP012382.1	_	1441585	1442271	protein_coding	+	687	SAM23877_1419	WP_053127805.1	228	hypothetical protein	_	_	fig|278992.8.peg.1264	Pyridoxamine 5'-phosphate oxidase (EC 1.4.3.5)	921182326	_	Cofactors, Vitamins, Prosthetic Groups, Pigments	Pyridoxine	Pyridoxin (Vitamin B6) Biosynthesis	no
SAM23877_RS06505	NZ_CP012382.1	_	1442435	1443397	protein_coding	-	963	SAM23877_1420	WP_053127807.1	320	hypothetical protein	_	_	fig|278992.8.peg.1265	FIG00761799: membrane protein	921182328	_	_	_	_	no
SAM23877_RS06510	NZ_CP012382.1	_	1443586	1444590	protein_coding	-	1005	SAM23877_1421	WP_053127808.1	334	hypothetical protein	_	_	fig|278992.8.peg.1266	putative integral membrane protein	921182329	_	_	_	_	no
SAM23877_RS06515	NZ_CP012382.1	_	1444701	1445240	protein_coding	-	540	SAM23877_1422	WP_053127810.1	179	peptidase	_	_	fig|278992.8.peg.1267	FIG01123931: hypothetical protein	921182331	_	_	_	_	no
SAM23877_RS06520	NZ_CP012382.1	_	1445698	1446081	protein_coding	-	384	SAM23877_1424	WP_053127812.1	127	PadR family transcriptional regulator	_	_	fig|278992.8.peg.1268	Transcriptional regulator, PadR family	921182333	_	_	_	_	no
SAM23877_RS06525	NZ_CP012382.1	_	1446093	1446332	protein_coding	-	240	_	WP_053127814.1	79	hypothetical protein	_	_	fig|278992.8.peg.1269	hypothetical protein	921182335	_	_	_	_	no
SAM23877_RS06530	NZ_CP012382.1	_	1446526	1447335	protein_coding	+	810	SAM23877_1425	WP_053127816.1	269	oxidoreductase	_	_	fig|278992.8.peg.1270	Phenazine biosynthesis protein PhzF	921182337	_	_	_	_	no
SAM23877_RS06535	NZ_CP012382.1	_	1447421	1448248	protein_coding	-	828	SAM23877_1426	WP_053127818.1	275	hypothetical protein	_	_	fig|278992.8.peg.1271	INTEGRAL MEMBRANE PROTEIN (Rhomboid family)	921182339	_	_	_	_	no
SAM23877_RS06540	NZ_CP012382.1	_	1448377	1449894	protein_coding	-	1518	SAM23877_1427	WP_053127820.1	505	glutamate--cysteine ligase	_	_	fig|278992.8.peg.1272	FIG01124741: hypothetical protein	921182341	_	_	_	_	no
SAM23877_RS06545	NZ_CP012382.1	_	1450450	1451034	protein_coding	+	585	SAM23877_1429	WP_053127822.1	194	hypothetical protein	_	_	fig|278992.8.peg.1273	FIG01121067: hypothetical protein	921182343	_	_	_	_	no
SAM23877_RS06550	NZ_CP012382.1	_	1451307	1451510	protein_coding	+	204	SAM23877_1430	WP_053127824.1	67	hypothetical protein	_	_	fig|278992.8.peg.1274	FIG01130725: hypothetical protein	921182345	_	_	_	_	no
SAM23877_RS06555	NZ_CP012382.1	_	1451790	1452185	protein_coding	+	396	SAM23877_1431	WP_053127826.1	131	MerR family transcriptional regulator	_	_	fig|278992.8.peg.1275	Molybdate-binding domain of ModE	921182347	_	Cofactors, Vitamins, Prosthetic Groups, Pigments	Folate and pterines	Molybdenum cofactor biosynthesis	no
SAM23877_RS06560	NZ_CP012382.1	_	1452396	1453235	protein_coding	+	840	SAM23877_1432	WP_053127828.1	279	molybdate-binding protein	_	_	fig|278992.8.peg.1276	Molybdenum ABC transporter, periplasmic molybdenum-binding protein ModA (TC 3.A.1.8.1)	921182349	_	Cofactors, Vitamins, Prosthetic Groups, Pigments	Folate and pterines	Molybdenum cofactor biosynthesis	no
SAM23877_RS06565	NZ_CP012382.1	_	1453232	1454119	protein_coding	+	888	SAM23877_1433	WP_053127830.1	295	molybdenum ABC transporter permease	_	_	fig|278992.8.peg.1277	Molybdenum transport system permease protein ModB (TC 3.A.1.8.1)	921182351	_	Cofactors, Vitamins, Prosthetic Groups, Pigments	Folate and pterines	Molybdenum cofactor biosynthesis	no
SAM23877_RS06570	NZ_CP012382.1	_	1454116	1455210	protein_coding	+	1095	SAM23877_1434	WP_053127832.1	364	ABC transporter ATP-binding protein	_	_	fig|278992.8.peg.1278	Molybdenum transport ATP-binding protein ModC (TC 3.A.1.8.1)	921182353	_	Cofactors, Vitamins, Prosthetic Groups, Pigments	Folate and pterines	Molybdenum cofactor biosynthesis	no
SAM23877_RS06575	NZ_CP012382.1	_	1455237	1455656	protein_coding	+	420	SAM23877_1435	WP_053127834.1	139	adenylate kinase	_	_	fig|278992.8.peg.1279	Molybdate-binding domain of ModE	921182355	_	Cofactors, Vitamins, Prosthetic Groups, Pigments	Folate and pterines	Molybdenum cofactor biosynthesis	no
SAM23877_RS06580	NZ_CP012382.1	_	1455718	1458603	protein_coding	-	2886	SAM23877_1436	WP_053127836.1	961	glycine dehydrogenase	_	_	fig|278992.8.peg.1280	Glycine dehydrogenase [decarboxylating] (glycine cleavage system P protein) (EC 1.4.4.2)	921182357	_	Amino Acids and Derivatives	Alanine, serine, and glycine	Glycine cleavage system*Glycine and Serine Utilization	yes
SAM23877_RS06585	NZ_CP012382.1	_	1459016	1459393	protein_coding	+	378	SAM23877_1437	WP_053127838.1	125	photosystem reaction center subunit H	_	_	fig|278992.8.peg.1281	FIG01124989: hypothetical protein	921182359	_	_	_	_	no
SAM23877_RS06590	NZ_CP012382.1	_	1459529	1460851	pseudogene	-	1323	partial;pseudo;SAM23877_1438	_	_	_	_	_	_	_	_	_	_	_	_	no
SAM23877_RS06595	NZ_CP012382.1	_	1460897	1461397	protein_coding	-	501	SAM23877_1439	WP_053127840.1	166	MerR family transcriptional regulator	_	_	fig|278992.8.peg.1282	transcriptional regulator, MerR family	921182361	_	_	_	_	no
SAM23877_RS06600	NZ_CP012382.1	_	1461774	1462247	protein_coding	-	474	SAM23877_1440	WP_053127842.1	157	hypothetical protein	_	_	fig|278992.8.peg.1283	FIG01121484: hypothetical protein	921182363	_	_	_	_	no
SAM23877_RS06605	NZ_CP012382.1	_	1462332	1463069	protein_coding	-	738	SAM23877_1441	WP_053127844.1	245	MerR family transcriptional regulator	_	_	fig|278992.8.peg.1284	transcriptional regulator, MerR family	921182365	_	_	_	_	no
SAM23877_RS06610	NZ_CP012382.1	_	1463113	1463649	protein_coding	-	537	SAM23877_1442	WP_053127846.1	178	hypothetical protein	_	_	fig|278992.8.peg.1285	FHA domain containing protein	921182367	_	_	_	_	no
SAM23877_RS06615	NZ_CP012382.1	_	1464131	1465003	protein_coding	-	873	SAM23877_1443	WP_053127848.1	290	hypothetical protein	_	_	fig|278992.8.peg.1286	Division initiation protein	921182369	_	_	_	_	no
SAM23877_RS06620	NZ_CP012382.1	_	1465009	1465341	protein_coding	-	333	SAM23877_1444	WP_003977440.1	110	membrane protein	_	_	fig|278992.8.peg.1287	FIG025307: hypothetical protein	490075265	_	_	_	_	no
SAM23877_RS06625	NZ_CP012382.1	_	1465338	1466174	protein_coding	-	837	SAM23877_1445	WP_053127850.1	278	hypothetical protein	_	_	fig|278992.8.peg.1288	FIG030330: hypothetical protein	921182371	_	_	_	_	no
SAM23877_RS06630	NZ_CP012382.1	_	1466342	1468837	protein_coding	-	2496	SAM23877_1446	WP_053127852.1	831	mannose-1-phosphate guanyltransferase	_	_	fig|278992.8.peg.1289	Mannose-1-phosphate guanylyltransferase (EC 2.7.7.13 ) / Phosphomannomutase (EC 5.4.2.8)	921182373	_	Carbohydrates	Monosaccharides	Mannose Metabolism	yes
SAM23877_RS06635	NZ_CP012382.1	_	1468951	1469559	protein_coding	-	609	SAM23877_1447	WP_053127854.1	202	CDP-diacylglycerol--glycerol-3-phosphate 3-phosphatidyltransferase	_	_	fig|278992.8.peg.1290	CDP-diacylglycerol--glycerol-3-phosphate 3-phosphatidyltransferase (EC 2.7.8.5)	921182375	_	Fatty Acids, Lipids, and Isoprenoids	Phospholipids	Glycerolipid and Glycerophospholipid Metabolism in Bacteria	yes
SAM23877_RS06640	NZ_CP012382.1	_	1469670	1469786	rRNA	-	117	SAM23877_5srRNA2	_	_	5S ribosomal RNA	_	_	_	_	_	_	_	_	_	no
SAM23877_RS06645	NZ_CP012382.1	_	1469866	1473014	rRNA	-	3149	SAM23877_23srRNA1	_	_	23S ribosomal RNA	_	_	_	_	_	_	_	_	_	no
SAM23877_RS06650	NZ_CP012382.1	_	1473291	1474823	rRNA	-	1533	SAM23877_16srRNA1	_	_	16S ribosomal RNA	_	_	_	_	_	_	_	_	_	no
SAM23877_RS06655	NZ_CP012382.1	_	1475370	1475819	protein_coding	+	450	SAM23877_1448	WP_053127856.1	149	PTS glucose transporter subunit IIA	_	_	fig|278992.8.peg.1291	PTS system, N-acetylglucosamine-specific IIA component	921182377	_	_	_	_	no
SAM23877_RS06660	NZ_CP012382.1	_	1475895	1477565	protein_coding	+	1671	SAM23877_1449	WP_053127858.1	556	phosphoenolpyruvate-protein phosphotransferase	_	_	fig|278992.8.peg.1292	Phosphoenolpyruvate-protein phosphotransferase of PTS system (EC 2.7.3.9)	921182379	_	Carbohydrates	Monosaccharides	Fructose utilization	yes
SAM23877_RS06665	NZ_CP012382.1	_	1477634	1478524	protein_coding	-	891	SAM23877_1450	WP_053127860.1	296	hypothetical protein	_	_	fig|278992.8.peg.1293	FIG01123490: hypothetical protein	921182381	_	_	_	_	no
SAM23877_RS06670	NZ_CP012382.1	_	1478648	1480624	protein_coding	-	1977	SAM23877_1451	WP_053127862.1	658	acetoacetyl-CoA synthetase	_	_	fig|278992.8.peg.1294	Acetoacetyl-CoA synthetase (EC 6.2.1.16)	921182383	_	Fatty Acids, Lipids, and Isoprenoids*Amino Acids and Derivatives	Fatty Acids, Lipids, and Isoprenoids - no subcategory*Branched-chain amino acids	Leucine Degradation and HMG-CoA Metabolism*Polyhydroxybutyrate metabolism*HMG CoA Synthesis	yes
SAM23877_RS06675	NZ_CP012382.1	_	1480838	1483198	protein_coding	+	2361	SAM23877_1452	WP_053127865.1	786	glycosyl hydrolase	_	_	fig|278992.8.peg.1295	Alpha-glucosidase (EC 3.2.1.20)	921182386	_	Carbohydrates	Di- and oligosaccharides	Maltose and Maltodextrin Utilization	yes
SAM23877_RS06680	NZ_CP012382.1	_	1483216	1483752	protein_coding	-	537	SAM23877_1453	WP_053127868.1	178	NUDIX hydrolase	_	_	fig|278992.8.peg.1296	mutT-like protein	921182389	_	_	_	_	no
SAM23877_RS06685	NZ_CP012382.1	_	1483799	1484608	protein_coding	-	810	SAM23877_1454	WP_053127870.1	269	D-alanyl-D-alanine dipeptidase	_	_	fig|278992.8.peg.1297	D-alanyl-D-alanine dipeptidase (EC 3.4.13.22)	921182391	_	_	_	_	no
SAM23877_RS06690	NZ_CP012382.1	_	1484760	1486385	protein_coding	+	1626	SAM23877_1455	WP_053127872.1	541	diguanylate cyclase	_	_	fig|278992.8.peg.1298	FIG01135112: hypothetical protein	921182393	_	_	_	_	no
SAM23877_RS06695	NZ_CP012382.1	_	1487092	1487847	protein_coding	+	756	SAM23877_1457	WP_053127874.1	251	glycerol transporter	_	_	fig|278992.8.peg.1299	Glycerol uptake facilitator protein	921182395	_	Carbohydrates*Stress Response	Osmotic stress*Sugar alcohols	Osmoregulation*Glycerol and Glycerol-3-phosphate Uptake and Utilization	yes
SAM23877_RS06700	NZ_CP012382.1	_	1487908	1489434	protein_coding	+	1527	SAM23877_1458	WP_053127876.1	508	glycerol kinase	_	_	fig|278992.8.peg.1300	Glycerol kinase (EC 2.7.1.30)	921182397	glpK	Fatty Acids, Lipids, and Isoprenoids*Carbohydrates	Sugar alcohols*Phospholipids	Glycerolipid and Glycerophospholipid Metabolism in Bacteria*Glycerol and Glycerol-3-phosphate Uptake and Utilization	yes
SAM23877_RS06705	NZ_CP012382.1	_	1489498	1490103	protein_coding	-	606	SAM23877_1459	WP_053127878.1	201	ATP-binding protein	_	_	fig|278992.8.peg.1301	putative ATP/GTP-binding protein	921182399	_	_	_	_	no
SAM23877_RS06710	NZ_CP012382.1	_	1490210	1490605	protein_coding	-	396	SAM23877_1460	WP_053127881.1	131	hypothetical protein	_	_	fig|278992.8.peg.1302	multi-component regulatory system-11	921182402	_	_	_	_	no
SAM23877_RS06715	NZ_CP012382.1	_	1490616	1491050	protein_coding	-	435	SAM23877_1461	WP_053127883.1	144	dynein regulation protein LC7	_	_	fig|278992.8.peg.1303	multi-component regulatory system-11, containing roadblock/LC7 domain	921182404	_	_	_	_	no
SAM23877_RS06720	NZ_CP012382.1	_	1491047	1493989	protein_coding	-	2943	SAM23877_1462	WP_053142229.1	980	histidine kinase	_	_	fig|278992.8.peg.1304	putative sensor-like histidine kinase	921196869	_	_	_	_	no
SAM23877_RS06725	NZ_CP012382.1	_	1494416	1494973	protein_coding	+	558	SAM23877_1463	WP_053142233.1	185	hypothetical protein	_	_	fig|278992.8.peg.1305	FIG01122692: hypothetical protein	921196873	_	_	_	_	no
SAM23877_RS06730	NZ_CP012382.1	_	1495138	1499802	protein_coding	-	4665	SAM23877_1464	WP_053127885.1	1554	hypothetical protein	_	_	fig|278992.8.peg.1306	FIG01127234: hypothetical protein	921182406	_	_	_	_	no
SAM23877_RS06735	NZ_CP012382.1	_	1499889	1500770	protein_coding	-	882	SAM23877_1465	WP_053127887.1	293	hypothetical protein	_	_	fig|278992.8.peg.1307	FIG01124767: hypothetical protein	921182408	_	_	_	_	no
SAM23877_RS06740	NZ_CP012382.1	_	1501087	1502613	protein_coding	-	1527	SAM23877_1467	WP_053127889.1	508	hypothetical protein	_	_	fig|278992.8.peg.1308	FIG01131824: hypothetical protein	921182410	_	_	_	_	no
SAM23877_RS06745	NZ_CP012382.1	_	1502943	1503638	protein_coding	-	696	SAM23877_1468	WP_053127891.1	231	GntR family transcriptional regulator	_	_	fig|278992.8.peg.1309	Transcriptional regulator, GntR family	921182412	_	_	_	_	no
SAM23877_RS06750	NZ_CP012382.1	_	1503768	1505090	protein_coding	+	1323	SAM23877_1469	WP_053127894.1	440	MFS transporter	_	_	fig|278992.8.peg.1310	Sialic acid transporter (permease) NanT	921182415	_	Cell Wall and Capsule	Capsular and extracellular polysacchrides	Sialic Acid Metabolism	no
SAM23877_RS06755	NZ_CP012382.1	_	1505288	1506085	protein_coding	+	798	SAM23877_1470	WP_053142236.1	265	hypothetical protein	_	_	fig|278992.8.peg.1311	hypothetical protein possibly connected to lactam utilization and allophanate hydrolase	921196876	_	_	_	_	no
SAM23877_RS06760	NZ_CP012382.1	_	1506242	1507399	protein_coding	-	1158	SAM23877_1471	WP_053127895.1	385	glycosyl transferase	_	_	fig|278992.8.peg.1312	FIG01120839: hypothetical protein	921182416	_	_	_	_	no
SAM23877_RS06765	NZ_CP012382.1	_	1507396	1508523	protein_coding	-	1128	SAM23877_1472	WP_053127897.1	375	glycosyl transferase family 1	_	_	fig|278992.8.peg.1313	Dolichol-phosphate mannosyltransferase (EC 2.4.1.83) in lipid-linked oligosaccharide synthesis cluster	921182418	_	Cell Wall and Capsule	Capsular and extracellular polysacchrides	Lipid-linked oligosaccharide synthesis related cluster	no
SAM23877_RS06770	NZ_CP012382.1	_	1508842	1510260	protein_coding	-	1419	SAM23877_1473	WP_053127899.1	472	hypothetical protein	_	_	fig|278992.8.peg.1314	hypothetical protein SC6D7.26.	921182420	_	_	_	_	no
SAM23877_RS06775	NZ_CP012382.1	_	1510595	1510987	protein_coding	-	393	SAM23877_1474	WP_053127901.1	130	hypothetical protein	_	_	fig|278992.8.peg.1315	putative ankyrin-like protein.	921182422	_	_	_	_	no
SAM23877_RS06780	NZ_CP012382.1	_	1511308	1511502	protein_coding	+	195	SAM23877_1475	WP_003977410.1	64	membrane protein	_	_	fig|278992.8.peg.1316	Cytoplasmic membrane protein FsxA	490075235	_	Cell Wall and Capsule	Capsular and extracellular polysacchrides	Lipid-linked oligosaccharide synthesis related cluster	no
SAM23877_RS06785	NZ_CP012382.1	_	1511555	1513474	protein_coding	+	1920	SAM23877_1476	WP_053127904.1	639	hypothetical protein	_	_	fig|278992.8.peg.1317	Cytoplasmic membrane protein FsxA	921182425	_	Cell Wall and Capsule	Capsular and extracellular polysacchrides	Lipid-linked oligosaccharide synthesis related cluster	no
SAM23877_RS06790	NZ_CP012382.1	_	1513632	1515134	protein_coding	-	1503	SAM23877_1477	WP_053127905.1	500	GntR family transcriptional regulator	_	_	fig|278992.8.peg.1318	Transcriptional regulator, GntR family domain / Aspartate aminotransferase (EC 2.6.1.1)	921182426	_	Amino Acids and Derivatives	Glutamine, glutamate, aspartate, asparagine; ammonia assimilation*Lysine, threonine, methionine, and cysteine	Glutamine, Glutamate, Aspartate and Asparagine Biosynthesis*Threonine and Homoserine Biosynthesis	no
SAM23877_RS06795	NZ_CP012382.1	_	1515236	1515898	protein_coding	+	663	SAM23877_1478	WP_053127907.1	220	hypothetical protein	_	_	fig|278992.8.peg.1319	FIG00761799: membrane protein	921182428	_	_	_	_	no
SAM23877_RS06800	NZ_CP012382.1	_	1515895	1516671	protein_coding	+	777	SAM23877_1479	WP_053127909.1	258	glycerophosphodiester phosphodiesterase	_	_	fig|278992.8.peg.1320	Glycerophosphoryl diester phosphodiesterase (EC 3.1.4.46)	921182430	_	Carbohydrates	Sugar alcohols	Glycerol and Glycerol-3-phosphate Uptake and Utilization	yes
SAM23877_RS06805	NZ_CP012382.1	_	1516746	1518092	protein_coding	+	1347	SAM23877_1480	WP_053127912.1	448	MFS transporter	_	_	fig|278992.8.peg.1321	putative transporter	921182433	_	_	_	_	no
SAM23877_RS06810	NZ_CP012382.1	_	1518371	1518745	protein_coding	+	375	SAM23877_1481	WP_003977404.1	124	RNA polymerase-binding protein RbpA	_	_	fig|278992.8.peg.1322	FIG00820327: hypothetical protein	490075229	_	Cell Wall and Capsule	Capsular and extracellular polysacchrides	Lipid-linked oligosaccharide synthesis related cluster	no
SAM23877_RS06815	NZ_CP012382.1	_	1518866	1519438	protein_coding	-	573	SAM23877_1482	WP_053127915.1	190	hypothetical protein	_	_	fig|278992.8.peg.1323	Cytoplasmic membrane protein FsxA	921182436	_	Cell Wall and Capsule	Capsular and extracellular polysacchrides	Lipid-linked oligosaccharide synthesis related cluster	no
SAM23877_RS06820	NZ_CP012382.1	_	1519799	1520602	pseudogene	-	804	partial;pseudo;SAM23877_1483	_	_	_	_	_	_	_	_	_	_	_	_	no
SAM23877_RS06825	NZ_CP012382.1	_	1521129	1522733	protein_coding	-	1605	SAM23877_1485	WP_053127917.1	534	amidohydrolase	_	_	fig|278992.8.peg.1324	Exoenzymes regulatory protein AepA in lipid-linked oligosaccharide synthesis cluster	921182438	_	Cell Wall and Capsule	Capsular and extracellular polysacchrides	Lipid-linked oligosaccharide synthesis related cluster	no
SAM23877_RS06830	NZ_CP012382.1	_	1522869	1523309	protein_coding	-	441	SAM23877_1486	WP_053127919.1	146	AsnC family transcriptional regulator	_	_	fig|278992.8.peg.1325	Leucine-responsive regulatory protein, regulator for leucine (or lrp) regulon and high-affinity branched-chain amino acid transport system	921182440	_	Amino Acids and Derivatives	Branched-chain amino acids*Glutamine, glutamate, aspartate, asparagine; ammonia assimilation	Branched-Chain Amino Acid Biosynthesis*Glutamine, Glutamate, Aspartate and Asparagine Biosynthesis	no
SAM23877_RS06835	NZ_CP012382.1	_	1523578	1524015	protein_coding	+	438	SAM23877_1487	WP_053127921.1	145	hypothetical protein	_	_	fig|278992.8.peg.1326	FIG01121927: hypothetical protein	921182442	_	_	_	_	no
SAM23877_RS06840	NZ_CP012382.1	_	1524277	1524612	protein_coding	+	336	SAM23877_1488	WP_053127923.1	111	hypothetical protein	_	_	fig|278992.8.peg.1327	FIG01125212: hypothetical protein	921182444	_	_	_	_	no
SAM23877_RS06845	NZ_CP012382.1	_	1524575	1525747	protein_coding	-	1173	SAM23877_1489	WP_053127925.1	390	acyl-CoA dehydrogenase	_	_	fig|278992.8.peg.1328	Butyryl-CoA dehydrogenase (EC 1.3.99.2)	921182446	_	_	_	_	yes
SAM23877_RS06850	NZ_CP012382.1	_	1526104	1527375	protein_coding	+	1272	SAM23877_1491	WP_053127927.1	423	chitinase	_	_	fig|278992.8.peg.1329	Chitinase (EC 3.2.1.14)	921182448	_	Carbohydrates	Aminosugars	Chitin and N-acetylglucosamine utilization	no
SAM23877_RS06855	NZ_CP012382.1	_	1527439	1528098	protein_coding	-	660	SAM23877_1492	WP_053127929.1	219	TetR family transcriptional regulator	_	_	fig|278992.8.peg.1330	Transcriptional regulator, TetR family	921182450	_	_	_	_	no
SAM23877_RS06860	NZ_CP012382.1	_	1528519	1529892	protein_coding	-	1374	SAM23877_1493	WP_053127931.1	457	hypothetical protein	_	_	fig|278992.8.peg.1331	FIG01121776: hypothetical protein	921182452	_	_	_	_	no
SAM23877_RS06865	NZ_CP012382.1	_	1530768	1531388	protein_coding	+	621	SAM23877_1494	WP_053142237.1	206	hypothetical protein	_	_	fig|278992.8.peg.1332	FIG01122013: hypothetical protein	921196877	_	_	_	_	no
SAM23877_RS06870	NZ_CP012382.1	_	1531819	1533684	protein_coding	+	1866	SAM23877_1495	WP_053127933.1	621	CbxX/CfqX	_	_	fig|278992.8.peg.1333	putative CbxX/CfqX family protein	921182454	_	_	_	_	no
SAM23877_RS06875	NZ_CP012382.1	_	1533693	1534730	protein_coding	-	1038	SAM23877_1496	WP_053127934.1	345	hypothetical protein	_	_	fig|278992.8.peg.1334	Uncharacterized protein Rv1841c/MT1889	921182455	_	_	_	_	no
SAM23877_RS06880	NZ_CP012382.1	_	1534727	1536058	protein_coding	-	1332	SAM23877_1497	WP_053127936.1	443	hypothetical protein	_	_	fig|278992.8.peg.1335	Magnesium and cobalt efflux protein CorC	921182457	_	Membrane Transport	Cation transporters	Magnesium transport	no
SAM23877_RS06885	NZ_CP012382.1	_	1536263	1536730	protein_coding	-	468	SAM23877_1498	WP_053127938.1	155	hypothetical protein	_	_	fig|278992.8.peg.1336	POSSIBLE CONSERVED MEMBRANE PROTEIN	921182459	_	_	_	_	no
SAM23877_RS06890	NZ_CP012382.1	_	1536751	1537608	protein_coding	-	858	SAM23877_1499	WP_053127940.1	285	ATP phosphoribosyltransferase	_	_	fig|278992.8.peg.1337	ATP phosphoribosyltransferase (EC 2.4.2.17)	921182461	_	Amino Acids and Derivatives	Histidine Metabolism	Histidine Biosynthesis	yes
SAM23877_RS06895	NZ_CP012382.1	_	1537657	1537929	protein_coding	-	273	SAM23877_1500	WP_053142239.1	90	phosphoribosyl-ATP pyrophosphatase	_	_	fig|278992.8.peg.1338	Phosphoribosyl-ATP pyrophosphatase (EC 3.6.1.31)	921196879	hisE	Amino Acids and Derivatives	Histidine Metabolism	Histidine Biosynthesis	yes
SAM23877_RS06900	NZ_CP012382.1	_	1537964	1538449	protein_coding	-	486	SAM23877_1501	WP_053127942.1	161	6,7-dimethyl-8-ribityllumazine synthase	_	_	fig|278992.8.peg.1339	6,7-dimethyl-8-ribityllumazine synthase (EC 2.5.1.78)	921182463	_	Cofactors, Vitamins, Prosthetic Groups, Pigments	Riboflavin, FMN, FAD	Riboflavin, FMN and FAD metabolism*Riboflavin, FMN and FAD metabolism in plants	yes
SAM23877_RS06905	NZ_CP012382.1	_	1538470	1539759	protein_coding	-	1290	SAM23877_1502	WP_053127944.1	429	3,4-dihydroxy-2-butanone 4-phosphate synthase	_	_	fig|278992.8.peg.1340	3,4-dihydroxy-2-butanone 4-phosphate synthase (EC 4.1.99.12) / GTP cyclohydrolase II (EC 3.5.4.25)	921182465	_	Cofactors, Vitamins, Prosthetic Groups, Pigments	Riboflavin, FMN, FAD*Folate and pterines	Riboflavin, FMN and FAD metabolism in plants*riboflavin to FAD*Riboflavin, FMN and FAD metabolism*Molybdenum cofactor biosynthesis	yes
SAM23877_RS06910	NZ_CP012382.1	_	1539756	1540400	protein_coding	-	645	SAM23877_1503	WP_053127947.1	214	hypothetical protein	_	_	fig|278992.8.peg.1341	Riboflavin transporter PnuX	921182468	_	Cofactors, Vitamins, Prosthetic Groups, Pigments	Riboflavin, FMN, FAD	Riboflavin, FMN and FAD metabolism*Riboflavin, FMN and FAD metabolism in plants	no
SAM23877_RS06915	NZ_CP012382.1	_	1540397	1540999	protein_coding	-	603	SAM23877_1504	WP_053127948.1	200	riboflavin synthase subunit alpha	_	_	fig|278992.8.peg.1342	Riboflavin synthase eubacterial/eukaryotic (EC 2.5.1.9)	921182469	_	Cofactors, Vitamins, Prosthetic Groups, Pigments	Riboflavin, FMN, FAD	Riboflavin, FMN and FAD metabolism in plants*riboflavin to FAD*Riboflavin, FMN and FAD metabolism	yes
SAM23877_RS06920	NZ_CP012382.1	_	1541513	1543894	protein_coding	+	2382	SAM23877_1505	WP_053127950.1	793	chitinase	_	_	fig|278992.8.peg.1343	Chitodextrinase precursor (EC 3.2.1.14)	921182471	_	Carbohydrates	Aminosugars	Chitin and N-acetylglucosamine utilization	no
SAM23877_RS06925	NZ_CP012382.1	_	1544042	1544542	pseudogene	+	501	partial;pseudo	_	_	_	_	_	_	_	_	_	_	_	_	no
SAM23877_RS06930	NZ_CP012382.1	_	1544974	1545301	pseudogene	+	328	partial;pseudo;SAM23877_1507	_	_	_	_	_	_	_	_	_	_	_	_	no
SAM23877_RS06935	NZ_CP012382.1	_	1545539	1546732	protein_coding	-	1194	SAM23877_1508	WP_053127952.1	397	transcriptional regulator	_	_	fig|278992.8.peg.1344	putative ROK-family transcriptional regulator	921182473	_	_	_	_	no
SAM23877_RS06940	NZ_CP012382.1	_	1546874	1548085	protein_coding	+	1212	SAM23877_1509	WP_053127954.1	403	transporter	_	_	fig|278992.8.peg.1345	putative transport protein	921182475	_	_	_	_	no
SAM23877_RS06945	NZ_CP012382.1	_	1548045	1548512	protein_coding	-	468	SAM23877_1510	WP_053127955.1	155	thioesterase	_	_	fig|278992.8.peg.1346	SCL6.06c, hypothetical protein, len: 152 aa; similar to SW:YBGC_ECOLI (EMBL:M16489) Escherichia coli hypothetical 15.6 kD protein in CydB-TolQ intergenic region YbgC, 134 aa; fasta scores: opt: 140 z-score: 193.8 E(): 0.0023; 26.7% identity in 116 aa overlap	921182476	_	_	_	_	no
SAM23877_RS06950	NZ_CP012382.1	_	1548678	1550159	protein_coding	+	1482	SAM23877_1511	WP_053127957.1	493	nitrate reductase	_	_	fig|278992.8.peg.1347	Uracil permease	921182478	_	Nucleosides and Nucleotides	Pyrimidines	De Novo Pyrimidine Synthesis	yes
SAM23877_RS06955	NZ_CP012382.1	_	1550141	1551274	protein_coding	-	1134	SAM23877_1512	WP_053127959.1	377	endoglucanase	_	_	fig|278992.8.peg.1348	putative endo-1,4-beta-glucanase	921182480	_	_	_	_	no
SAM23877_RS06960	NZ_CP012382.1	_	1551449	1552144	protein_coding	+	696	SAM23877_1513	WP_053127961.1	231	hypothetical protein	_	_	fig|278992.8.peg.1349	hypothetical protein SCL6.09	921182482	_	_	_	_	no
SAM23877_RS06965	NZ_CP012382.1	_	1552243	1553172	protein_coding	+	930	SAM23877_1514	WP_053127963.1	309	monooxygenase	_	_	fig|278992.8.peg.1350	Hydride transferase 1 (Fragment)	921182484	_	_	_	_	no
SAM23877_RS06970	NZ_CP012382.1	_	1553224	1554936	protein_coding	-	1713	SAM23877_1515	WP_053127965.1	570	amine oxidase	_	_	fig|278992.8.peg.1351	Lysine 2-monooxygenase (EC 1.13.12.2)	921182486	_	Amino Acids and Derivatives	Lysine, threonine, methionine, and cysteine	Lysine degradation	yes
SAM23877_RS06975	NZ_CP012382.1	_	1554992	1555780	protein_coding	-	789	SAM23877_1516	WP_053127967.1	262	carbon-nitrogen hydrolase	_	_	fig|278992.8.peg.1352	5-aminopentanamidase (EC 3.5.1.30)	921182488	_	Amino Acids and Derivatives	Lysine, threonine, methionine, and cysteine	Lysine degradation	yes
SAM23877_RS06980	NZ_CP012382.1	_	1556320	1557525	protein_coding	-	1206	SAM23877_1517	WP_053127969.1	401	transporter	_	_	fig|278992.8.peg.1353	FIG01127500: hypothetical protein	921182490	_	_	_	_	no
SAM23877_RS06985	NZ_CP012382.1	_	1557750	1558202	protein_coding	-	453	SAM23877_1518	WP_003977367.1	150	AsnC family transcriptional regulator	_	_	fig|278992.8.peg.1354	Transcriptional regulator, AsnC family	490075192	_	_	_	_	no
SAM23877_RS06990	NZ_CP012382.1	_	1558213	1559697	protein_coding	-	1485	SAM23877_1519	WP_053127971.1	494	amino acid permease	_	_	fig|278992.8.peg.1355	putative amino acid transporter	921182492	_	_	_	_	no
SAM23877_RS06995	NZ_CP012382.1	_	1560211	1561653	protein_coding	-	1443	SAM23877_1520	WP_053142241.1	480	inosine-5-monophosphate dehydrogenase	_	_	fig|278992.8.peg.1356	Inosine-5'-monophosphate dehydrogenase (EC 1.1.1.205)	921196881	_	Nucleosides and Nucleotides	Purines	Purine conversions	yes
SAM23877_RS07000	NZ_CP012382.1	_	1561762	1562115	protein_coding	-	354	SAM23877_1521	WP_053127973.1	117	hypothetical protein	_	_	fig|278992.8.peg.1357	FIG01126520: hypothetical protein	921182494	_	_	_	_	no
SAM23877_RS07005	NZ_CP012382.1	_	1562257	1563300	protein_coding	-	1044	SAM23877_1522	WP_053127975.1	347	transcriptional regulator	_	_	fig|278992.8.peg.1358	putative transcriptional regulator	921182496	_	_	_	_	no
SAM23877_RS07010	NZ_CP012382.1	_	1563378	1564064	protein_coding	-	687	SAM23877_1523	WP_053127977.1	228	ribulose phosphate epimerase	_	_	fig|278992.8.peg.1359	Ribulose-phosphate 3-epimerase (EC 5.1.3.1)	921182498	_	Carbohydrates	Central carbohydrate metabolism	Pentose phosphate pathway	yes
SAM23877_RS07015	NZ_CP012382.1	_	1564157	1565578	protein_coding	-	1422	SAM23877_1524	WP_053127980.1	473	rRNA cytosine-C5-methyltransferase	_	_	fig|278992.8.peg.1360	Ribosomal RNA small subunit methyltransferase B (EC 2.1.1.-)	921182501	_	_	_	_	no
SAM23877_RS07020	NZ_CP012382.1	_	1565658	1566590	protein_coding	-	933	SAM23877_1525	WP_053127982.1	310	methionyl-tRNA formyltransferase	_	_	fig|278992.8.peg.1361	Methionyl-tRNA formyltransferase (EC 2.1.2.9)	921182503	_	Protein Metabolism	Protein biosynthesis	Translation initiation factors bacterial	yes
SAM23877_RS07025	NZ_CP012382.1	_	1566926	1567477	protein_coding	+	552	SAM23877_1526	WP_053142242.1	183	hypothetical protein	_	_	fig|278992.8.peg.1362	FIG01120893: hypothetical protein	921196882	_	_	_	_	no
SAM23877_RS07030	NZ_CP012382.1	_	1567740	1569890	protein_coding	-	2151	SAM23877_1527	WP_053127984.1	716	primosome assembly protein PriA	_	_	fig|278992.8.peg.1363	Helicase PriA essential for oriC/DnaA-independent DNA replication	921182505	_	_	_	_	yes
SAM23877_RS07035	NZ_CP012382.1	_	1570438	1571646	protein_coding	-	1209	SAM23877_1528	WP_030973159.1	402	S-adenosylmethionine synthetase	_	_	fig|278992.8.peg.1364	S-adenosylmethionine synthetase (EC 2.5.1.6)	664451414	_	Amino Acids and Derivatives	Lysine, threonine, methionine, and cysteine	Methionine Degradation*Methionine Biosynthesis	yes
SAM23877_RS07040	NZ_CP012382.1	_	1571887	1573089	protein_coding	-	1203	SAM23877_1529	WP_053127986.1	400	phosphopantothenoylcysteine decarboxylase	_	_	fig|278992.8.peg.1365	Phosphopantothenoylcysteine decarboxylase (EC 4.1.1.36) / Phosphopantothenoylcysteine synthetase (EC 6.3.2.5)	921182507	_	Cofactors, Vitamins, Prosthetic Groups, Pigments	Coenzyme A	Coenzyme A Biosynthesis	yes
SAM23877_RS07045	NZ_CP012382.1	_	1573218	1573490	protein_coding	-	273	SAM23877_1530	WP_003977348.1	90	DNA-directed RNA polymerase subunit omega	_	_	fig|278992.8.peg.1366	DNA-directed RNA polymerase omega subunit (EC 2.7.7.6)	490075173	_	RNA Metabolism	Transcription	RNA polymerase bacterial	no
SAM23877_RS07050	NZ_CP012382.1	_	1573571	1574164	protein_coding	-	594	SAM23877_1531	WP_053127988.1	197	guanylate kinase	_	_	fig|278992.8.peg.1367	Guanylate kinase (EC 2.7.4.8)	921182509	_	Nucleosides and Nucleotides	Purines	Purine conversions	yes
SAM23877_RS07055	NZ_CP012382.1	_	1574202	1574525	protein_coding	-	324	SAM23877_1532	WP_003977346.1	107	30S ribosomal protein S13	_	_	fig|278992.8.peg.1368	integration host factor	490075171	_	_	_	_	no
SAM23877_RS07060	NZ_CP012382.1	_	1574749	1575603	protein_coding	-	855	SAM23877_1533	WP_053127990.1	284	Orotidine 5'-phosphate decarboxylase	_	_	fig|278992.8.peg.1369	Orotidine 5'-phosphate decarboxylase (EC 4.1.1.23)	921182511	_	Nucleosides and Nucleotides	Pyrimidines	De Novo Pyrimidine Synthesis	yes
SAM23877_RS07065	NZ_CP012382.1	_	1575600	1576706	protein_coding	-	1107	SAM23877_1534	WP_053127992.1	368	dihydroorotate dehydrogenase (quinone)	_	_	fig|278992.8.peg.1370	Dihydroorotate dehydrogenase (EC 1.3.3.1)	921182513	_	Nucleosides and Nucleotides	Pyrimidines	De Novo Pyrimidine Synthesis	yes
SAM23877_RS07070	NZ_CP012382.1	_	1576787	1580095	protein_coding	-	3309	SAM23877_1535	WP_053127994.1	1102	carbamoyl phosphate synthase large subunit	_	_	fig|278992.8.peg.1371	Carbamoyl-phosphate synthase large chain (EC 6.3.5.5)	921182515	carB	Nucleosides and Nucleotides*Cell Division and Cell Cycle	Pyrimidines*Cell Division and Cell Cycle - no subcategory	Macromolecular synthesis operon*De Novo Pyrimidine Synthesis	yes
SAM23877_RS07075	NZ_CP012382.1	_	1580088	1581245	protein_coding	-	1158	SAM23877_1536	WP_053127996.1	385	carbamoyl phosphate synthase small subunit	_	_	fig|278992.8.peg.1372	Carbamoyl-phosphate synthase small chain (EC 6.3.5.5)	921182517	_	Cell Division and Cell Cycle*Nucleosides and Nucleotides	Cell Division and Cell Cycle - no subcategory*Pyrimidines	De Novo Pyrimidine Synthesis*Macromolecular synthesis operon	yes
SAM23877_RS07080	NZ_CP012382.1	_	1581242	1581808	protein_coding	-	567	SAM23877_1537	WP_053127998.1	188	hypothetical protein	_	_	fig|278992.8.peg.1373	FIG024784: Integral membrane protein related to pyrimidine synthesis	921182519	_	Nucleosides and Nucleotides	Pyrimidines	De Novo Pyrimidine Synthesis	no
SAM23877_RS07085	NZ_CP012382.1	_	1581805	1583091	protein_coding	-	1287	SAM23877_1538	WP_053128000.1	428	dihydroorotase	_	_	fig|278992.8.peg.1374	Dihydroorotase (EC 3.5.2.3)	921182521	_	Regulation and Cell signaling*Nucleosides and Nucleotides	Regulation and Cell signaling - no subcategory*Pyrimidines	Zinc regulated enzymes*De Novo Pyrimidine Synthesis	yes
SAM23877_RS07090	NZ_CP012382.1	_	1583096	1584076	protein_coding	-	981	SAM23877_1539	WP_053128002.1	326	aspartate carbamoyltransferase	_	_	fig|278992.8.peg.1375	Aspartate carbamoyltransferase (EC 2.1.3.2)	921182523	_	Nucleosides and Nucleotides	Pyrimidines	De Novo Pyrimidine Synthesis	yes
SAM23877_RS07095	NZ_CP012382.1	_	1584189	1584806	protein_coding	-	618	SAM23877_1540	WP_053128004.1	205	uracil phosphoribosyltransferase	_	_	fig|278992.8.peg.1376	Uracil phosphoribosyltransferase (EC 2.4.2.9) / Pyrimidine operon regulatory protein PyrR	921182525	_	Nucleosides and Nucleotides	Pyrimidines	pyrimidine conversions*De Novo Pyrimidine Synthesis	yes
SAM23877_RS07100	NZ_CP012382.1	_	1585103	1585606	protein_coding	+	504	SAM23877_1541	WP_007447547.1	167	XRE family transcriptional regulator	_	_	fig|278992.8.peg.1377	Pleiotropic negative regulator for morphological and physiological development in Streptomyces, BldD	494711677	_	_	_	_	no
SAM23877_RS07105	NZ_CP012382.1	_	1585781	1586218	protein_coding	-	438	SAM23877_1542	WP_053128006.1	145	antitermination protein NusB	_	_	fig|278992.8.peg.1378	Transcription termination protein NusB	921182527	_	RNA Metabolism	Transcription	Transcription factors bacterial	no
SAM23877_RS07110	NZ_CP012382.1	_	1586221	1586787	protein_coding	-	567	SAM23877_1543	WP_053128008.1	188	elongation factor P	_	_	fig|278992.8.peg.1379	Translation elongation factor P	921182529	_	Protein Metabolism	Protein biosynthesis	Translation elongation factors bacterial	no
SAM23877_RS07115	NZ_CP012382.1	_	1586855	1587961	protein_coding	-	1107	SAM23877_1544	WP_053128010.1	368	X-Pro dipeptidase	_	_	fig|278992.8.peg.1380	Xaa-Pro dipeptidase (EC 3.4.13.9)	921182531	_	_	_	_	no
SAM23877_RS07120	NZ_CP012382.1	_	1588129	1588998	protein_coding	-	870	SAM23877_1545	WP_053128012.1	289	hypothetical protein	_	_	fig|278992.8.peg.1381	putative secreted protein	921182533	_	_	_	_	no
SAM23877_RS07125	NZ_CP012382.1	_	1589195	1590286	protein_coding	-	1092	SAM23877_1546	WP_053128015.1	363	3-dehydroquinate synthase	_	_	fig|278992.8.peg.1382	3-dehydroquinate synthase (EC 4.2.3.4)	921182536	_	Amino Acids and Derivatives	Aromatic amino acids and derivatives	Chorismate Synthesis*Common Pathway For Synthesis of Aromatic Compounds (DAHP synthase to chorismate)	no
SAM23877_RS07130	NZ_CP012382.1	_	1590283	1590801	protein_coding	-	519	SAM23877_1547	WP_053128017.1	172	shikimate kinase	_	_	fig|278992.8.peg.1383	Shikimate kinase I (EC 2.7.1.71)	921182538	_	Amino Acids and Derivatives	Aromatic amino acids and derivatives	Chorismate Synthesis*Common Pathway For Synthesis of Aromatic Compounds (DAHP synthase to chorismate)	yes
SAM23877_RS07135	NZ_CP012382.1	_	1590798	1591982	protein_coding	-	1185	SAM23877_1548	WP_053128018.1	394	chorismate synthase	_	_	fig|278992.8.peg.1384	Chorismate synthase (EC 4.2.3.5)	921182539	_	Amino Acids and Derivatives	Aromatic amino acids and derivatives	Chorismate Synthesis*Common Pathway For Synthesis of Aromatic Compounds (DAHP synthase to chorismate)	yes
SAM23877_RS07140	NZ_CP012382.1	_	1592188	1593027	protein_coding	-	840	SAM23877_1550	WP_053128020.1	279	shikimate dehydrogenase	_	_	fig|278992.8.peg.1385	Shikimate 5-dehydrogenase I alpha (EC 1.1.1.25)	921182541	_	Amino Acids and Derivatives	Aromatic amino acids and derivatives	Common Pathway For Synthesis of Aromatic Compounds (DAHP synthase to chorismate)*Chorismate Synthesis	yes
SAM23877_RS07145	NZ_CP012382.1	_	1593008	1594741	protein_coding	-	1734	SAM23877_1551	WP_053128022.1	577	hypothetical protein	_	_	fig|278992.8.peg.1386	FIG004453: protein YceG like	921182543	_	_	_	_	no
SAM23877_RS07150	NZ_CP012382.1	_	1594872	1595366	protein_coding	-	495	SAM23877_1552	WP_053128024.1	164	Holliday junction resolvase	_	_	fig|278992.8.peg.1387	Putative Holliday junction resolvase YqgF	921182545	_	_	_	_	no
SAM23877_RS07155	NZ_CP012382.1	_	1595363	1598035	protein_coding	-	2673	SAM23877_1553	WP_053128026.1	890	alanyl-tRNA synthetase	_	_	fig|278992.8.peg.1388	Alanyl-tRNA synthetase (EC 6.1.1.7)	921182547	_	Protein Metabolism	Protein biosynthesis	tRNA aminoacylation, Ala	yes
SAM23877_RS07160	NZ_CP012382.1	_	1598035	1598406	protein_coding	-	372	SAM23877_1554	WP_053128028.1	123	hypothetical protein	_	_	fig|278992.8.peg.1389	Putative secreted protein	921182549	_	_	_	_	no
SAM23877_RS07165	NZ_CP012382.1	_	1598414	1598854	protein_coding	-	441	SAM23877_1555	WP_053128030.1	146	hypothetical protein	_	_	fig|278992.8.peg.1390	Secreted protein	921182551	_	_	_	_	no
SAM23877_RS07170	NZ_CP012382.1	_	1599028	1601202	protein_coding	+	2175	SAM23877_1556	WP_053128033.1	724	regulator	_	_	fig|278992.8.peg.1391	FIG01124358: hypothetical protein	921182554	_	_	_	_	no
SAM23877_RS07175	NZ_CP012382.1	_	1601232	1601846	protein_coding	-	615	SAM23877_1557	WP_030185023.1	204	30S ribosomal protein S4	_	_	fig|278992.8.peg.1392	SSU ribosomal protein S4p (S9e)	663144474	_	Protein Metabolism	Protein biosynthesis	Ribosome SSU bacterial	yes
SAM23877_RS07180	NZ_CP012382.1	_	1602143	1603498	protein_coding	-	1356	SAM23877_1558	WP_053128035.1	451	AAA family ATPase	_	_	fig|278992.8.peg.1393	ATPase, AAA family	921182556	_	_	_	_	no
SAM23877_RS07185	NZ_CP012382.1	_	1603599	1604264	protein_coding	-	666	SAM23877_1559	WP_053128037.1	221	hypothetical protein	_	_	fig|278992.8.peg.1394	putative integral membrane protein	921182558	_	_	_	_	no
SAM23877_RS07190	NZ_CP012382.1	_	1604457	1605719	protein_coding	-	1263	SAM23877_1560	WP_053128039.1	420	histidyl-tRNA synthetase	_	_	fig|278992.8.peg.1395	Histidyl-tRNA synthetase (EC 6.1.1.21)	921182560	_	Protein Metabolism	Protein biosynthesis	tRNA aminoacylation, His	yes
SAM23877_RS07195	NZ_CP012382.1	_	1605733	1606440	protein_coding	-	708	SAM23877_1561	WP_053128041.1	235	hydrolase	_	_	fig|278992.8.peg.1396	Hydroxyacylglutathione hydrolase (EC 3.1.2.6)	921182562	_	Stress Response*Carbohydrates	Central carbohydrate metabolism*Oxidative stress	Glutathione: Non-redox reactions*Methylglyoxal Metabolism	no
SAM23877_RS07200	NZ_CP012382.1	_	1606624	1607448	protein_coding	+	825	SAM23877_1562	WP_053128043.1	274	peptidylprolyl isomerase	_	_	fig|278992.8.peg.1397	Probable peptidyl-prolyl cis-trans isomerase B (EC 5.2.1.8) (PPIase B) (Rotamase B)	921182564	_	_	_	_	no
SAM23877_RS07205	NZ_CP012382.1	_	1607584	1608813	protein_coding	+	1230	SAM23877_1563	WP_053128045.1	409	DNA repair protein	_	_	fig|278992.8.peg.1398	ATPase involved in DNA repair	921182566	_	_	_	_	no
SAM23877_RS07210	NZ_CP012382.1	_	1608895	1611438	protein_coding	-	2544	SAM23877_1564	WP_053128052.1	847	GTP pyrophosphokinase	_	_	fig|278992.8.peg.1399	GTP pyrophosphokinase (EC 2.7.6.5), (p)ppGpp synthetase I	921182573	_	Regulation and Cell signaling	Regulation and Cell signaling - no subcategory	Stringent Response, (p)ppGpp metabolism	yes
SAM23877_RS07215	NZ_CP012382.1	_	1611612	1612160	protein_coding	-	549	SAM23877_1565	WP_053128054.1	182	adenine phosphoribosyltransferase	_	_	fig|278992.8.peg.1400	Adenine phosphoribosyltransferase (EC 2.4.2.7)	921182575	_	Regulation and Cell signaling*Nucleosides and Nucleotides	Purines*Regulation and Cell signaling - no subcategory	Purine conversions*cAMP signaling in bacteria	yes
SAM23877_RS07220	NZ_CP012382.1	_	1612157	1613290	protein_coding	-	1134	SAM23877_1566	WP_053128056.1	377	preprotein translocase subunit SecF	_	_	fig|278992.8.peg.1401	Protein-export membrane protein SecF (TC 3.A.5.1.1)	921182577	_	_	_	_	no
SAM23877_RS07225	NZ_CP012382.1	_	1613292	1614998	protein_coding	-	1707	SAM23877_1567	WP_053142244.1	568	preprotein translocase subunit SecD	_	_	fig|278992.8.peg.1402	Protein-export membrane protein SecD (TC 3.A.5.1.1)	921196884	_	_	_	_	no
SAM23877_RS07230	NZ_CP012382.1	_	1615229	1615729	protein_coding	-	501	SAM23877_1568	WP_053128058.1	166	preprotein translocase, YajC subunit	_	_	fig|278992.8.peg.1403	Preprotein translocase subunit YajC (TC 3.A.5.1.1)	921182579	_	_	_	_	no
SAM23877_RS07235	NZ_CP012382.1	_	1615905	1616978	protein_coding	-	1074	SAM23877_1569	WP_053128060.1	357	ATP-dependent DNA helicase RuvB	_	_	fig|278992.8.peg.1404	Holliday junction DNA helicase RuvB	921182581	_	DNA Metabolism	DNA recombination	RuvABC plus a hypothetical	no
SAM23877_RS07240	NZ_CP012382.1	_	1617013	1617618	protein_coding	-	606	SAM23877_1570	WP_053128062.1	201	ATP-dependent DNA helicase RuvA	_	_	fig|278992.8.peg.1405	Holliday junction DNA helicase RuvA	921182583	_	DNA Metabolism	DNA recombination	RuvABC plus a hypothetical	no
SAM23877_RS07245	NZ_CP012382.1	_	1617795	1618316	pseudogene	-	522	partial;pseudo;SAM23877_1571	_	_	_	_	_	_	_	_	_	_	_	_	no
SAM23877_RS07250	NZ_CP012382.1	_	1618430	1619182	protein_coding	-	753	SAM23877_1572	WP_053128064.1	250	transcriptional regulator	_	_	fig|278992.8.peg.1406	FIG000859: hypothetical protein YebC	921182585	_	Cofactors, Vitamins, Prosthetic Groups, Pigments*DNA Metabolism	DNA recombination*Riboflavin, FMN, FAD	Riboflavin, FMN and FAD metabolism in plants*RuvABC plus a hypothetical	no
SAM23877_RS07255	NZ_CP012382.1	_	1619231	1619839	protein_coding	-	609	SAM23877_1573	WP_053128066.1	202	glutamine amidotransferase	_	_	fig|278992.8.peg.1407	Pyridoxine biosynthesis glutamine amidotransferase, glutaminase subunit (EC 2.4.2.-)	921182587	_	Cofactors, Vitamins, Prosthetic Groups, Pigments	Pyridoxine	Pyridoxin (Vitamin B6) Biosynthesis	yes
SAM23877_RS07260	NZ_CP012382.1	_	1619853	1620764	protein_coding	-	912	SAM23877_1574	WP_053128068.1	303	pyridoxal biosynthesis lyase PdxS	_	_	fig|278992.8.peg.1408	Pyridoxine biosynthesis glutamine amidotransferase, synthase subunit (EC 2.4.2.-)	921182589	_	Cofactors, Vitamins, Prosthetic Groups, Pigments	Pyridoxine	Pyridoxin (Vitamin B6) Biosynthesis	yes
SAM23877_RS07265	NZ_CP012382.1	_	1620887	1621429	protein_coding	-	543	SAM23877_1575	WP_053128070.1	180	hypothetical protein	_	_	fig|278992.8.peg.1409	FIG053954: Probable conserved membrane protein	921182591	_	_	_	_	no
SAM23877_RS07270	NZ_CP012382.1	_	1622039	1623202	protein_coding	-	1164	SAM23877_1576	WP_053128072.1	387	alpha-(1-2)-phosphatidylinositol mannosyltransferase	_	_	fig|278992.8.peg.1410	Phosphatidylinositol alpha-mannosyltransferase (EC 2.4.1.57)	921182593	_	_	_	_	no
SAM23877_RS07275	NZ_CP012382.1	_	1623199	1624131	protein_coding	-	933	SAM23877_1577	WP_053128074.1	310	lipid A biosynthesis acyltransferase	_	_	fig|278992.8.peg.1411	Lauroyl/myristoyl acyltransferase involved in lipid A biosynthesis (Lauroyl/myristoyl acyltransferase)	921182595	_	_	_	_	no
SAM23877_RS07280	NZ_CP012382.1	_	1624128	1624796	protein_coding	-	669	SAM23877_1578	WP_053128076.1	222	CDP-diacylglycerol--glycerol-3-phosphate 3-phosphatidyltransferase	_	_	fig|278992.8.peg.1412	CDP-diacylglycerol--glycerol-3-phosphate 3-phosphatidyltransferase (EC 2.7.8.5)	921182597	_	Fatty Acids, Lipids, and Isoprenoids	Phospholipids	Glycerolipid and Glycerophospholipid Metabolism in Bacteria	yes
SAM23877_RS07285	NZ_CP012382.1	_	1625057	1627255	protein_coding	+	2199	SAM23877_1579	WP_053128078.1	732	elongation factor G	_	_	fig|278992.8.peg.1413	Translation elongation factor G-related protein	921182599	_	Protein Metabolism	Protein biosynthesis	Translation elongation factor G family*Translation elongation factors bacterial	no
SAM23877_RS07290	NZ_CP012382.1	_	1627474	1629135	protein_coding	+	1662	SAM23877_1580	WP_053128080.1	553	hypothetical protein	_	_	fig|278992.8.peg.1414	putative membrane protein	921182601	_	_	_	_	no
SAM23877_RS07295	NZ_CP012382.1	_	1629160	1629711	protein_coding	-	552	SAM23877_1581	WP_053128083.1	183	HIT family hydrolase	_	_	fig|278992.8.peg.1415	FIG049476: HIT family protein	921182604	_	_	_	_	no
SAM23877_RS07300	NZ_CP012382.1	_	1629862	1631838	protein_coding	-	1977	SAM23877_1582	WP_053128085.1	658	threonine--tRNA ligase	_	_	fig|278992.8.peg.1416	Threonyl-tRNA synthetase (EC 6.1.1.3)	921182606	thrS	Protein Metabolism	Protein biosynthesis	tRNA aminoacylation, Thr	yes
SAM23877_RS07305	NZ_CP012382.1	_	1631990	1633240	protein_coding	-	1251	SAM23877_1583	WP_053128087.1	416	hypothetical protein	_	_	fig|278992.8.peg.1417	FIG01121263: hypothetical protein	921182608	_	_	_	_	no
SAM23877_RS07310	NZ_CP012382.1	_	1633237	1633803	protein_coding	-	567	SAM23877_1584	WP_053142246.1	188	hypothetical protein	_	_	fig|278992.8.peg.1418	FIG01121596: hypothetical protein	921196886	_	_	_	_	no
SAM23877_RS07315	NZ_CP012382.1	_	1633975	1634700	protein_coding	+	726	SAM23877_1585	WP_053128089.1	241	DNA polymerase III subunit epsilon	_	_	fig|278992.8.peg.1419	putative DNA polymerase III	921182610	_	_	_	_	no
SAM23877_RS07320	NZ_CP012382.1	_	1634745	1634819	tRNA	-	75	SAM23877_tRNA70	_	_	tRNA-Val	_	_	_	_	_	_	_	_	_	no
SAM23877_RS07325	NZ_CP012382.1	_	1634859	1635305	protein_coding	-	447	SAM23877_1586	WP_053142249.1	148	polyketide cyclase	_	_	fig|278992.8.peg.1420	hypothetical protein SCL2.25c	921196889	_	_	_	_	no
SAM23877_RS07330	NZ_CP012382.1	_	1635346	1638081	protein_coding	-	2736	SAM23877_1587	WP_053128097.1	911	Tat pathway signal sequence domain protein	_	_	fig|278992.8.peg.1421	FIG01125695: hypothetical protein	921182618	_	_	_	_	no
SAM23877_RS07335	NZ_CP012382.1	_	1638193	1638792	protein_coding	-	600	SAM23877_1588	WP_053128099.1	199	hypothetical protein	_	_	fig|278992.8.peg.1422	FIG01126971: hypothetical protein	921182620	_	_	_	_	no
SAM23877_RS07340	NZ_CP012382.1	_	1638805	1639695	protein_coding	-	891	SAM23877_1589	WP_053128101.1	296	sugar ABC transporter permease	_	_	fig|278992.8.peg.1423	Predicted rhamnose oligosaccharide ABC transport system, permease component	921182622	_	Carbohydrates	Monosaccharides	L-rhamnose utilization	yes
SAM23877_RS07345	NZ_CP012382.1	_	1639692	1640693	protein_coding	-	1002	SAM23877_1590	WP_053128103.1	333	ABC transporter permease	_	_	fig|278992.8.peg.1424	Predicted rhamnose oligosaccharide ABC transport system, permease component 2	921182624	_	Carbohydrates	Monosaccharides	L-rhamnose utilization	yes
SAM23877_RS07350	NZ_CP012382.1	_	1640693	1641982	protein_coding	-	1290	SAM23877_1591	WP_053128105.1	429	ABC transporter substrate-binding protein	_	_	fig|278992.8.peg.1425	Predicted rhamnose oligosaccharide ABC transport system, substrate-binding component	921182626	_	Carbohydrates	Monosaccharides	L-rhamnose utilization	yes
SAM23877_RS07355	NZ_CP012382.1	_	1642386	1642460	tRNA	-	75	SAM23877_tRNA69	_	_	tRNA-Val	_	_	_	_	_	_	_	_	_	no
SAM23877_RS07360	NZ_CP012382.1	_	1642540	1642995	protein_coding	-	456	SAM23877_1592	WP_053128107.1	151	hypothetical protein	_	_	fig|278992.8.peg.1426	putative membrane protein	921182628	_	_	_	_	no
SAM23877_RS07365	NZ_CP012382.1	_	1643187	1643600	protein_coding	+	414	SAM23877_1593	WP_004002642.1	137	sporulation protein SsgA	_	_	fig|278992.8.peg.1427	FIG01363442: possible membrane protein	490100754	_	_	_	_	no
SAM23877_RS07370	NZ_CP012382.1	_	1644137	1644697	protein_coding	+	561	SAM23877_1594	WP_053128109.1	186	hypothetical protein	_	_	fig|278992.8.peg.1428	FIG01121615: hypothetical protein	921182630	_	_	_	_	no
SAM23877_RS07375	NZ_CP012382.1	_	1644792	1644971	protein_coding	-	180	_	WP_053128110.1	59	hypothetical protein	_	_	fig|278992.8.peg.1429	FIG01123816: hypothetical protein	921182631	_	_	_	_	no
SAM23877_RS07380	NZ_CP012382.1	_	1645165	1645614	protein_coding	-	450	SAM23877_1596	WP_053128112.1	149	hypothetical protein	_	_	fig|278992.8.peg.1430	FIG01122774: hypothetical protein	921182633	_	_	_	_	no
SAM23877_RS07385	NZ_CP012382.1	_	1645743	1646327	protein_coding	+	585	SAM23877_1597	WP_053128114.1	194	disulfide bond formation protein DsbA	_	_	fig|278992.8.peg.1431	Protein-disulfide isomerase	921182635	_	_	_	_	no
SAM23877_RS07390	NZ_CP012382.1	_	1646369	1647193	protein_coding	-	825	SAM23877_1598	WP_053128116.1	274	acetyltransferase	_	_	fig|278992.8.peg.1432	FIG01201438: hypothetical protein	921182637	_	_	_	_	no
SAM23877_RS07395	NZ_CP012382.1	_	1647242	1648063	protein_coding	-	822	SAM23877_1599	WP_053128118.1	273	class IV aminotransferase	_	_	fig|278992.8.peg.1433	Aminodeoxychorismate lyase (EC 4.1.3.38)	921182639	_	Cofactors, Vitamins, Prosthetic Groups, Pigments*Amino Acids and Derivatives	Aromatic amino acids and derivatives*Folate and pterines	Chorismate: Intermediate for synthesis of Tryptophan, PAPA antibiotics, PABA, 3-hydroxyanthranilate and more.*Folate Biosynthesis*Tryptophan synthesis	yes
SAM23877_RS07400	NZ_CP012382.1	_	1648060	1649112	protein_coding	-	1053	SAM23877_1600	WP_053128120.1	350	chloride transporter	_	_	fig|278992.8.peg.1434	Para-aminobenzoate synthase, aminase component (EC 2.6.1.85)	921182641	_	Cofactors, Vitamins, Prosthetic Groups, Pigments*Amino Acids and Derivatives	Aromatic amino acids and derivatives*Folate and pterines	Folate Biosynthesis*Tryptophan synthesis*Chorismate: Intermediate for synthesis of Tryptophan, PAPA antibiotics, PABA, 3-hydroxyanthranilate and more.	yes
SAM23877_RS07405	NZ_CP012382.1	_	1649290	1649362	tRNA	+	73	SAM23877_tRNA1	_	_	tRNA-Gly	_	_	_	_	_	_	_	_	_	no
SAM23877_RS07410	NZ_CP012382.1	_	1649400	1649473	tRNA	+	74	SAM23877_tRNA2	_	_	tRNA-Cys	_	_	_	_	_	_	_	_	_	no
SAM23877_RS07415	NZ_CP012382.1	_	1649475	1649546	tRNA	+	72	SAM23877_tRNA3	_	_	tRNA-Val	_	_	_	_	_	_	_	_	_	no
SAM23877_RS07420	NZ_CP012382.1	_	1649596	1649667	tRNA	+	72	SAM23877_tRNA4	_	_	tRNA-Val	_	_	_	_	_	_	_	_	_	no
SAM23877_RS07425	NZ_CP012382.1	_	1649681	1649752	tRNA	+	72	SAM23877_tRNA5	_	_	tRNA-Val	_	_	_	_	_	_	_	_	_	no
SAM23877_RS07430	NZ_CP012382.1	_	1649809	1650096	protein_coding	-	288	SAM23877_1602	WP_053128122.1	95	hypothetical protein	_	_	fig|278992.8.peg.1435	FIG01123217: hypothetical protein	921182643	_	_	_	_	no
SAM23877_RS07435	NZ_CP012382.1	_	1650213	1651142	protein_coding	-	930	SAM23877_1603	WP_053128124.1	309	aminoglycoside phosphotransferase	_	_	fig|278992.8.peg.1436	FIG01125955: hypothetical protein	921182645	_	_	_	_	no
SAM23877_RS07440	NZ_CP012382.1	_	1651296	1651478	protein_coding	-	183	SAM23877_1604	WP_053128126.1	60	hypothetical protein	_	_	fig|278992.8.peg.1437	FIG01121393: hypothetical protein	921182647	_	_	_	_	no
SAM23877_RS07445	NZ_CP012382.1	_	1652068	1653528	protein_coding	+	1461	SAM23877_1605	WP_053128128.1	486	protein kinase	_	_	fig|278992.8.peg.1438	putative serine/threonine protein kinase	921182649	_	_	_	_	no
SAM23877_RS07450	NZ_CP012382.1	_	1653751	1654569	protein_coding	-	819	SAM23877_1606	WP_053128130.1	272	rRNA methyltransferase	_	_	fig|278992.8.peg.1439	putative rRNA methylase	921182651	_	_	_	_	no
SAM23877_RS07455	NZ_CP012382.1	_	1654571	1655821	protein_coding	-	1251	SAM23877_1607	WP_053128133.1	416	uroporphyrin-III C-methyltransferase	_	_	fig|278992.8.peg.1440	Siroheme synthase / Precorrin-2 oxidase (EC 1.3.1.76) / Sirohydrochlorin ferrochelatase (EC 4.99.1.4) / Uroporphyrinogen-III methyltransferase (EC 2.1.1.107)	921182654	_	Cofactors, Vitamins, Prosthetic Groups, Pigments	Tetrapyrroles	Heme and Siroheme Biosynthesis	yes
SAM23877_RS07460	NZ_CP012382.1	_	1655992	1660065	protein_coding	-	4074	SAM23877_1609	WP_053128135.1	1357	nicotinate-nucleotide--dimethylbenzimidazole phosphoribosyltransferase	_	_	fig|278992.8.peg.1441	domain of unknown function / Cobalamin biosynthesis protein BluB @ 5,6-dimethylbenzimidazole synthase, flavin destructase family / Nicotinate-nucleotide--dimethylbenzimidazole phosphoribosyltransferase (EC 2.4.2.21)	921182656	_	Cofactors, Vitamins, Prosthetic Groups, Pigments	Tetrapyrroles	Cobalamin synthesis	yes
SAM23877_RS07465	NZ_CP012382.1	_	1660461	1661687	protein_coding	-	1227	SAM23877_1610	WP_053128137.1	408	methyltransferase	_	_	fig|278992.8.peg.1442	Cobalt-precorrin-6y C5-methyltransferase (EC 2.1.1.-) / Cobalt-precorrin-6y C15-methyltransferase [decarboxylating] (EC 2.1.1.-)	921182658	_	_	_	_	yes
SAM23877_RS07470	NZ_CP012382.1	_	1661806	1662444	protein_coding	-	639	SAM23877_1611	WP_053128139.1	212	acetyltransferase	_	_	fig|278992.8.peg.1443	FIG01201438: hypothetical protein	921182660	_	_	_	_	no
SAM23877_RS07475	NZ_CP012382.1	_	1662572	1663399	protein_coding	-	828	SAM23877_1612	WP_053128142.1	275	metal ABC transporter substrate-binding protein	_	_	fig|278992.8.peg.1444	Methionine ABC transporter substrate-binding protein	921182663	_	Amino Acids and Derivatives	Lysine, threonine, methionine, and cysteine	Methionine Degradation*Methionine Biosynthesis	yes
SAM23877_RS07480	NZ_CP012382.1	_	1663482	1664219	protein_coding	-	738	SAM23877_1613	WP_053128144.1	245	ABC transporter permease	_	_	fig|278992.8.peg.1445	Methionine ABC transporter permease protein	921182665	_	Amino Acids and Derivatives	Lysine, threonine, methionine, and cysteine	Methionine Biosynthesis*Methionine Degradation	yes
SAM23877_RS07485	NZ_CP012382.1	_	1664216	1665298	protein_coding	-	1083	SAM23877_1614	WP_053128146.1	360	methionine ABC transporter ATP-binding protein	_	_	fig|278992.8.peg.1446	Methionine ABC transporter ATP-binding protein	921182667	_	Amino Acids and Derivatives	Lysine, threonine, methionine, and cysteine	Methionine Biosynthesis*Methionine Degradation	no
SAM23877_RS07490	NZ_CP012382.1	_	1665718	1666368	protein_coding	-	651	SAM23877_1615	WP_053128147.1	216	phosphatase	_	_	fig|278992.8.peg.1447	Putative phosphatase YfbT	921182668	_	_	_	_	no
SAM23877_RS07495	NZ_CP012382.1	_	1666471	1666830	protein_coding	+	360	SAM23877_1616	WP_053128149.1	119	hypothetical protein	_	_	fig|278992.8.peg.1448	FIG00761799: membrane protein	921182670	_	_	_	_	no
SAM23877_RS07500	NZ_CP012382.1	_	1666832	1667248	protein_coding	+	417	SAM23877_1617	WP_053128152.1	138	hypothetical protein	_	_	fig|278992.8.peg.1449	putative integral membrane protein	921182673	_	_	_	_	no
SAM23877_RS07505	NZ_CP012382.1	_	1667298	1667792	protein_coding	-	495	SAM23877_1618	WP_053128155.1	164	acetyltransferase	_	_	fig|278992.8.peg.1450	FIG01201438: hypothetical protein	921182676	_	_	_	_	no
SAM23877_RS07510	NZ_CP012382.1	_	1667850	1668344	protein_coding	-	495	SAM23877_1619	WP_053128156.1	164	RNA polymerase subunit sigma	_	_	fig|278992.8.peg.1451	putative RNA polymerase sigma factor	921182677	_	_	_	_	no
SAM23877_RS07515	NZ_CP012382.1	_	1668419	1669594	protein_coding	-	1176	SAM23877_1620	WP_053128158.1	391	glycerophosphodiester phosphodiesterase	_	_	fig|278992.8.peg.1452	Glycerophosphoryl diester phosphodiesterase (EC 3.1.4.46)	921182679	_	Carbohydrates	Sugar alcohols	Glycerol and Glycerol-3-phosphate Uptake and Utilization	yes
SAM23877_RS07520	NZ_CP012382.1	_	1670194	1670865	protein_coding	+	672	SAM23877_1621	WP_053128160.1	223	acyl-phosphate glycerol 3-phosphate acyltransferase	_	_	fig|278992.8.peg.1453	1-acyl-sn-glycerol-3-phosphate acyltransferase (EC 2.3.1.51)	921182681	_	Fatty Acids, Lipids, and Isoprenoids	Phospholipids	Glycerolipid and Glycerophospholipid Metabolism in Bacteria	yes
SAM23877_RS07525	NZ_CP012382.1	_	1670985	1672517	protein_coding	-	1533	SAM23877_1622	WP_053128162.1	510	MFS transporter	_	_	fig|278992.8.peg.1454	Probable Co/Zn/Cd efflux system membrane fusion protein	921182683	_	Virulence, Disease and Defense	Resistance to antibiotics and toxic compounds	Cobalt-zinc-cadmium resistance	no
SAM23877_RS07530	NZ_CP012382.1	_	1672521	1673093	protein_coding	-	573	SAM23877_1623	WP_053128164.1	190	TetR family transcriptional regulator	_	_	fig|278992.8.peg.1455	Transcriptional regulator PqrA, TetR family	921182685	_	_	_	_	no
SAM23877_RS07535	NZ_CP012382.1	_	1673149	1674120	protein_coding	-	972	SAM23877_1624	WP_053128166.1	323	aldo/keto reductase	_	_	fig|278992.8.peg.1456	L-fuco-beta-pyranose dehydrogenase (EC 1.1.1.122)	921182687	_	Carbohydrates	Monosaccharides	L-fucose utilization temp	no
SAM23877_RS07540	NZ_CP012382.1	_	1674195	1675622	protein_coding	-	1428	SAM23877_1625	WP_053128169.1	475	argininosuccinate lyase	_	_	fig|278992.8.peg.1457	Argininosuccinate lyase (EC 4.3.2.1)	921182690	_	Amino Acids and Derivatives	Arginine; urea cycle, polyamines	Arginine Biosynthesis -- gjo*Arginine Biosynthesis extended	yes
SAM23877_RS07545	NZ_CP012382.1	_	1675742	1676329	protein_coding	+	588	SAM23877_1626	WP_053128171.1	195	pyridoxamine 5'-phosphate oxidase	_	_	fig|278992.8.peg.1458	hypothetical protein SCL24.07	921182692	_	_	_	_	no
SAM23877_RS07550	NZ_CP012382.1	_	1676333	1677043	protein_coding	+	711	SAM23877_1627	WP_053128177.1	236	hypothetical protein	_	_	fig|278992.8.peg.1459	putative secreted protein	921182698	_	_	_	_	no
SAM23877_RS07555	NZ_CP012382.1	_	1677135	1678517	protein_coding	+	1383	SAM23877_1628	WP_053128179.1	460	ferric reductase	_	_	fig|278992.8.peg.1460	Flavodoxin reductases (ferredoxin-NADPH reductases) family 1	921182700	_	Respiration	Electron accepting reactions	Anaerobic respiratory reductases	no
SAM23877_RS07560	NZ_CP012382.1	_	1678545	1679327	protein_coding	+	783	SAM23877_1629	WP_053128181.1	260	FMN-binding protein	_	_	fig|278992.8.peg.1461	FIG01125038: hypothetical protein	921182702	_	_	_	_	no
SAM23877_RS07565	NZ_CP012382.1	_	1679371	1680120	protein_coding	+	750	SAM23877_1630	WP_053142251.1	249	thiamine biosynthesis protein	_	_	fig|278992.8.peg.1462	Thiamin biosynthesis lipoprotein ApbE	921196891	_	Miscellaneous	Plant-Prokaryote DOE project	Iron-sulfur cluster assembly	no
SAM23877_RS07570	NZ_CP012382.1	_	1680450	1680989	protein_coding	-	540	SAM23877_1631	WP_053128183.1	179	arginine repressor	_	_	fig|278992.8.peg.1463	Arginine pathway regulatory protein ArgR, repressor of arg regulon	921182704	_	Amino Acids and Derivatives	Arginine; urea cycle, polyamines	Arginine Biosynthesis extended*Arginine and Ornithine Degradation*Arginine Biosynthesis -- gjo*Arginine Deiminase Pathway	no
SAM23877_RS07575	NZ_CP012382.1	_	1680997	1682205	protein_coding	-	1209	SAM23877_1632	WP_053128184.1	402	acetylornithine aminotransferase	_	_	fig|278992.8.peg.1464	Acetylornithine aminotransferase (EC 2.6.1.11)	921182705	_	Amino Acids and Derivatives	Arginine; urea cycle, polyamines	Arginine Biosynthesis extended*Arginine Biosynthesis -- gjo	yes
SAM23877_RS07580	NZ_CP012382.1	_	1682202	1683110	protein_coding	-	909	SAM23877_1633	WP_053128187.1	302	acetylglutamate kinase	_	_	fig|278992.8.peg.1465	Acetylglutamate kinase (EC 2.7.2.8)	921182708	_	Amino Acids and Derivatives	Arginine; urea cycle, polyamines	Arginine Biosynthesis -- gjo*Arginine Biosynthesis extended	yes
SAM23877_RS07585	NZ_CP012382.1	_	1683107	1684258	protein_coding	-	1152	SAM23877_1634	WP_053128189.1	383	N-acetylglutamate synthase	_	_	fig|278992.8.peg.1466	Glutamate N-acetyltransferase (EC 2.3.1.35) / N-acetylglutamate synthase (EC 2.3.1.1)	921182710	_	Amino Acids and Derivatives	Arginine; urea cycle, polyamines	Arginine Biosynthesis -- gjo*Arginine Biosynthesis extended	yes
SAM23877_RS07590	NZ_CP012382.1	_	1684255	1685283	protein_coding	-	1029	SAM23877_1635	WP_053142253.1	342	N-acetyl-gamma-glutamyl-phosphate reductase	_	_	fig|278992.8.peg.1467	N-acetyl-gamma-glutamyl-phosphate reductase (EC 1.2.1.38)	921196893	_	Amino Acids and Derivatives	Arginine; urea cycle, polyamines	Arginine Biosynthesis extended*Arginine Biosynthesis -- gjo	yes
SAM23877_RS07595	NZ_CP012382.1	_	1685436	1685930	protein_coding	+	495	SAM23877_1636	WP_053128191.1	164	MarR family transcriptional regulator	_	_	fig|278992.8.peg.1468	Transcriptional regulator, MarR family	921182712	_	_	_	_	no
SAM23877_RS07600	NZ_CP012382.1	_	1685927	1686382	protein_coding	+	456	SAM23877_1637	WP_053128193.1	151	hypothetical protein	_	_	fig|278992.8.peg.1469	hypothetical protein	921182714	_	_	_	_	no
SAM23877_RS07605	NZ_CP012382.1	_	1686465	1688939	protein_coding	-	2475	SAM23877_1639	WP_053128199.1	824	alpha-N-arabinofuranosidase	_	_	fig|278992.8.peg.1470	Alpha-N-arabinofuranosidase (EC 3.2.1.55)	921182720	_	_	_	_	yes
SAM23877_RS07610	NZ_CP012382.1	_	1689079	1689531	protein_coding	+	453	SAM23877_1640	WP_053128201.1	150	hypothetical protein	_	_	fig|278992.8.peg.1471	FIG01122836: hypothetical protein	921182722	_	_	_	_	no
SAM23877_RS07615	NZ_CP012382.1	_	1689528	1690124	protein_coding	-	597	SAM23877_1641	WP_053128203.1	198	phosphoglycerate mutase	_	_	fig|278992.8.peg.1472	FIG01122496: hypothetical protein	921182724	_	_	_	_	no
SAM23877_RS07620	NZ_CP012382.1	_	1690218	1691654	protein_coding	-	1437	SAM23877_1642	WP_053128205.1	478	GntR family transcriptional regulator	_	_	fig|278992.8.peg.1473	Transcriptional regulator, GntR family domain / Aspartate aminotransferase (EC 2.6.1.1)	921182726	_	Amino Acids and Derivatives	Lysine, threonine, methionine, and cysteine*Glutamine, glutamate, aspartate, asparagine; ammonia assimilation	Threonine and Homoserine Biosynthesis*Glutamine, Glutamate, Aspartate and Asparagine Biosynthesis	yes
SAM23877_RS07625	NZ_CP012382.1	_	1691653	1692615	protein_coding	+	963	SAM23877_1643	WP_053128212.1	320	hypothetical protein	_	_	fig|278992.8.peg.1474	Permease of the drug/metabolite transporter (DMT) superfamily	921182733	_	_	_	_	no
SAM23877_RS07630	NZ_CP012382.1	_	1692644	1692838	protein_coding	+	195	SAM23877_1644	WP_053128214.1	64	hypothetical protein	_	_	fig|278992.8.peg.1475	FIG01125626: hypothetical protein	921182735	_	_	_	_	no
SAM23877_RS07635	NZ_CP012382.1	_	1692835	1694151	protein_coding	-	1317	SAM23877_1645	WP_053128216.1	438	hypothetical protein	_	_	fig|278992.8.peg.1476	COG1649 predicted glycoside hydrolase	921182737	_	_	_	_	no
SAM23877_RS07640	NZ_CP012382.1	_	1694364	1695200	protein_coding	+	837	SAM23877_1646	WP_053142255.1	278	3-hydroxybutyryl-CoA dehydrogenase	_	_	fig|278992.8.peg.1477	3-hydroxybutyryl-CoA dehydrogenase (EC 1.1.1.157); 3-hydroxyacyl-CoA dehydrogenase (EC 1.1.1.35)	921196895	_	Amino Acids and Derivatives*Carbohydrates*Fatty Acids, Lipids, and Isoprenoids	Fatty acids*Fermentation*Fatty Acids, Lipids, and Isoprenoids - no subcategory*Branched-chain amino acids	Isoleucine degradation*Butanol Biosynthesis*Valine degradation*Polyhydroxybutyrate metabolism*Acetyl-CoA fermentation to Butyrate*Fatty acid metabolism cluster	yes
SAM23877_RS07645	NZ_CP012382.1	_	1695384	1695641	protein_coding	+	258	SAM23877_1647	WP_053128218.1	85	hypothetical protein	_	_	fig|278992.8.peg.1478	FIG01125005: hypothetical protein	921182739	_	_	_	_	no
SAM23877_RS07650	NZ_CP012382.1	_	1695653	1696186	protein_coding	-	534	SAM23877_1648	WP_053128220.1	177	NUDIX hydrolase	_	_	fig|278992.8.peg.1479	Nudix hydrolase family protein	921182741	_	_	_	_	no
SAM23877_RS07655	NZ_CP012382.1	_	1696331	1697671	protein_coding	-	1341	SAM23877_1649	WP_053128222.1	446	transcriptional regulator	_	_	fig|278992.8.peg.1480	putative transcriptional regulator	921182743	_	_	_	_	no
SAM23877_RS07660	NZ_CP012382.1	_	1698077	1700590	protein_coding	-	2514	SAM23877_1650	WP_053128224.1	837	phenylalanyl-tRNA synthetase subunit beta	_	_	fig|278992.8.peg.1481	Phenylalanyl-tRNA synthetase beta chain (EC 6.1.1.20)	921182745	_	Protein Metabolism	Protein biosynthesis	tRNA aminoacylation, Phe	yes
SAM23877_RS07665	NZ_CP012382.1	_	1700590	1701642	protein_coding	-	1053	SAM23877_1651	WP_053128226.1	350	phenylalanyl-tRNA synthetase subunit alpha	_	_	fig|278992.8.peg.1482	Phenylalanyl-tRNA synthetase alpha chain (EC 6.1.1.20)	921182747	_	Protein Metabolism	Protein biosynthesis	tRNA aminoacylation, Phe	yes
SAM23877_RS07670	NZ_CP012382.1	_	1701848	1702987	protein_coding	-	1140	SAM23877_1652	WP_053128228.1	379	histidine kinase	_	_	fig|278992.8.peg.1483	PAS/PAC sensor signal transduction histidine kinase	921182749	_	_	_	_	no
SAM23877_RS07675	NZ_CP012382.1	_	1703038	1703886	protein_coding	-	849	SAM23877_1653	WP_053128230.1	282	RNA methyltransferase	_	_	fig|278992.8.peg.1484	FIG011178: rRNA methylase	921182751	_	RNA Metabolism	RNA processing and modification	RNA methylation	no
SAM23877_RS07680	NZ_CP012382.1	_	1704068	1704451	protein_coding	-	384	SAM23877_1654	WP_053128232.1	127	50S ribosomal protein L20	_	_	fig|278992.8.peg.1485	LSU ribosomal protein L20p	921182753	_	Virulence, Disease and Defense*Protein Metabolism	Protein biosynthesis*Invasion and intracellular resistance	Mycobacterium virulence operon involved in protein synthesis (LSU ribosomal proteins)*Ribosome LSU bacterial	yes
SAM23877_RS07685	NZ_CP012382.1	_	1704552	1704746	protein_coding	-	195	SAM23877_1655	WP_003977225.1	64	50S ribosomal protein L35	_	_	fig|278992.8.peg.1486	LSU ribosomal protein L35p	490075050	_	Virulence, Disease and Defense*Protein Metabolism	Protein biosynthesis*Invasion and intracellular resistance	Mycobacterium virulence operon involved in protein synthesis (LSU ribosomal proteins)*Ribosome LSU bacterial	yes
SAM23877_RS07690	NZ_CP012382.1	_	1704858	1705466	protein_coding	-	609	SAM23877_1656	WP_053128233.1	202	translation initiation factor IF-3	_	_	fig|278992.8.peg.1487	Translation initiation factor 3	921182754	_	Protein Metabolism*Virulence, Disease and Defense	Invasion and intracellular resistance*Protein biosynthesis	Mycobacterium virulence operon involved in protein synthesis (LSU ribosomal proteins)*Translation initiation factors bacterial	no
SAM23877_RS07695	NZ_CP012382.1	_	1705894	1706250	protein_coding	+	357	SAM23877_1657	WP_053128235.1	118	ATPase	_	_	fig|278992.8.peg.1488	RecA/RadA recombinase	921182756	_	_	_	_	no
SAM23877_RS07700	NZ_CP012382.1	_	1706412	1707140	protein_coding	-	729	SAM23877_1658	WP_053128238.1	242	hypothetical protein	_	_	fig|278992.8.peg.1489	FIG01125702: hypothetical protein	921182759	_	_	_	_	no
SAM23877_RS07705	NZ_CP012382.1	_	1707320	1707766	protein_coding	+	447	SAM23877_1659	WP_053128239.1	148	oxidoreductase	_	_	fig|278992.8.peg.1490	L-fuco-beta-pyranose dehydrogenase (EC 1.1.1.122)	921182760	_	Carbohydrates	Monosaccharides	L-fucose utilization temp	no
SAM23877_RS07710	NZ_CP012382.1	_	1708006	1708752	protein_coding	+	747	SAM23877_1660	WP_053142257.1	248	hypothetical protein	_	_	fig|278992.8.peg.1491	FIG01127146: hypothetical protein	921196897	_	_	_	_	no
SAM23877_RS07715	NZ_CP012382.1	_	1708737	1709915	protein_coding	-	1179	SAM23877_1661	WP_053142258.1	392	serine protease	_	_	fig|278992.8.peg.1492	putative serine protease (putative membrane protein)	921196898	_	_	_	_	no
SAM23877_RS07720	NZ_CP012382.1	_	1709969	1710781	protein_coding	-	813	SAM23877_1662	WP_053128241.1	270	hypothetical protein	_	_	fig|278992.8.peg.1493	FIG01125350: hypothetical protein	921182762	_	_	_	_	no
SAM23877_RS07725	NZ_CP012382.1	_	1712388	1713590	protein_coding	+	1203	SAM23877_1663	WP_053128243.1	400	alanine racemase	_	_	fig|278992.8.peg.1494	L-gulono-1,4-lactone oxidase (EC 1.1.3.8)	921182764	_	_	_	_	yes
SAM23877_RS07730	NZ_CP012382.1	_	1713601	1714581	protein_coding	-	981	SAM23877_1664	WP_053128245.1	326	hypothetical protein	_	_	fig|278992.8.peg.1495	hypothetical protein	921182766	_	_	_	_	no
SAM23877_RS07735	NZ_CP012382.1	_	1714619	1715401	protein_coding	-	783	SAM23877_1665	WP_053128247.1	260	short-chain dehydrogenase	_	_	fig|278992.8.peg.1496	Short-chain dehydrogenase/reductase in hypothetical Actinobacterial gene cluster	921182768	_	_	_	_	no
SAM23877_RS07740	NZ_CP012382.1	_	1715451	1716842	protein_coding	-	1392	SAM23877_1666	WP_053128249.1	463	aldehyde dehydrogenase	_	_	fig|278992.8.peg.1497	Aldehyde dehydrogenase in hypothetical Actinobacterial gene cluster	921182770	_	_	_	_	no
SAM23877_RS07745	NZ_CP012382.1	_	1716850	1718214	protein_coding	-	1365	SAM23877_1667	WP_053128251.1	454	glutamine synthetase	_	_	fig|278992.8.peg.1498	Glutamine synthetase family protein in hypothetical Actinobacterial gene cluster	921182772	_	Amino Acids and Derivatives	Glutamine, glutamate, aspartate, asparagine; ammonia assimilation	Glutamine, Glutamate, Aspartate and Asparagine Biosynthesis	yes
SAM23877_RS07750	NZ_CP012382.1	_	1718289	1719023	protein_coding	+	735	SAM23877_1668	WP_053128253.1	244	GntR family transcriptional regulator	_	_	fig|278992.8.peg.1499	Transcriptional regulator, GntR family, in hypothetical Actinobacterial gene cluster	921182774	_	_	_	_	no
SAM23877_RS07755	NZ_CP012382.1	_	1719096	1719788	protein_coding	+	693	SAM23877_1669	WP_053128255.1	230	glutamine amidotransferase	_	_	fig|278992.8.peg.1500	COG2071: predicted glutamine amidotransferases in hypothetical Actinobacterial gene cluster	921182776	_	_	_	_	no
SAM23877_RS07760	NZ_CP012382.1	_	1720133	1721110	protein_coding	-	978	SAM23877_1670	WP_053128257.1	325	LysR family transcriptional regulator	_	_	fig|278992.8.peg.1501	Transcriptional regulator, LysR family	921182778	_	_	_	_	no
SAM23877_RS07765	NZ_CP012382.1	_	1721181	1722359	protein_coding	+	1179	SAM23877_1671	WP_053128259.1	392	C4-dicarboxylate ABC transporter	_	_	fig|278992.8.peg.1502	putative integral membrane protein	921182780	_	_	_	_	no
SAM23877_RS07770	NZ_CP012382.1	_	1722286	1723110	protein_coding	-	825	SAM23877_1672	WP_053128261.1	274	ABC transporter substrate-binding protein	_	_	fig|278992.8.peg.1503	ABC-type Fe3+-hydroxamate transport system, periplasmic component	921182782	_	_	_	_	no
SAM23877_RS07775	NZ_CP012382.1	_	1723107	1723676	protein_coding	-	570	SAM23877_1673	WP_053128263.1	189	hypothetical protein	_	_	fig|278992.8.peg.1504	Transcriptional regulator, XRE family	921182784	_	_	_	_	no
SAM23877_RS07780	NZ_CP012382.1	_	1724104	1726719	protein_coding	-	2616	SAM23877_1675	WP_053128265.1	871	glycine/betaine ABC transporter permease	_	_	fig|278992.8.peg.1505	Glycine betaine ABC transport system, permease/glycine betaine-binding protein OpuABC	921182786	_	Stress Response	Osmotic stress	Choline and Betaine Uptake and Betaine Biosynthesis	no
SAM23877_RS07785	NZ_CP012382.1	_	1726712	1727797	protein_coding	-	1086	SAM23877_1676	WP_053128267.1	361	glycine/betaine ABC transporter ATP-binding protein	_	_	fig|278992.8.peg.1506	L-proline glycine betaine ABC transport system permease protein ProV (TC 3.A.1.12.1)	921182788	_	Stress Response	Osmotic stress	Choline and Betaine Uptake and Betaine Biosynthesis	yes
SAM23877_RS07790	NZ_CP012382.1	_	1728074	1728994	protein_coding	+	921	SAM23877_1677	WP_053128269.1	306	5'-3' exonuclease	_	_	fig|278992.8.peg.1507	DNA polymerase I (EC 2.7.7.7)	921182790	_	DNA Metabolism	DNA repair	DNA Repair Base Excision	no
SAM23877_RS07795	NZ_CP012382.1	_	1729214	1730059	protein_coding	+	846	SAM23877_1678	WP_053128271.1	281	FAD-binding protein	_	_	fig|278992.8.peg.1508	Iron utilization protein	921182792	_	_	_	_	no
SAM23877_RS07800	NZ_CP012382.1	_	1730284	1730865	protein_coding	-	582	SAM23877_1679	WP_053142260.1	193	acetyltransferase	_	_	fig|278992.8.peg.1509	FIG01201438: hypothetical protein	921196900	_	_	_	_	no
SAM23877_RS07805	NZ_CP012382.1	_	1730970	1731932	protein_coding	+	963	SAM23877_1680	WP_053128273.1	320	pseudouridylate synthase	_	_	fig|278992.8.peg.1510	Ribosomal large subunit pseudouridine synthase A (EC 4.2.1.70)	921182794	_	Protein Metabolism*RNA Metabolism	RNA processing and modification*Protein biosynthesis	RNA pseudouridine syntheses*Ribosome biogenesis bacterial	yes
SAM23877_RS07810	NZ_CP012382.1	_	1731926	1733416	protein_coding	-	1491	SAM23877_1681	WP_053128275.1	496	cytochrome	_	_	fig|278992.8.peg.1511	putative cytochrome P450	921182796	_	_	_	_	no
SAM23877_RS07815	NZ_CP012382.1	_	1733483	1734103	protein_coding	-	621	SAM23877_1682	WP_053128277.1	206	ATP-binding protein	_	_	fig|278992.8.peg.1512	putative ATP/GTP-binding protein	921182798	_	_	_	_	no
SAM23877_RS07820	NZ_CP012382.1	_	1734084	1734500	protein_coding	-	417	SAM23877_1683	WP_053128279.1	138	hypothetical protein	_	_	fig|278992.8.peg.1513	multi-component regulatory system-10	921182800	_	_	_	_	no
SAM23877_RS07825	NZ_CP012382.1	_	1734497	1734904	protein_coding	-	408	SAM23877_1684	WP_043374875.1	135	dynein regulation protein LC7	_	_	fig|278992.8.peg.1514	multi-component regulatory system-10, containing roadblock/LC7 domain	759657261	_	_	_	_	no
SAM23877_RS07830	NZ_CP012382.1	_	1734901	1736523	protein_coding	-	1623	SAM23877_1685	WP_053128281.1	540	ATPase	_	_	fig|278992.8.peg.1515	putative sensor-like histidine kinase	921182802	_	_	_	_	no
SAM23877_RS07835	NZ_CP012382.1	_	1736892	1739699	protein_coding	-	2808	SAM23877_1686	WP_053142262.1	935	RNA helicase	_	_	fig|278992.8.peg.1516	FIG005666: putative helicase	921196902	_	_	_	_	no
SAM23877_RS07840	NZ_CP012382.1	_	1739836	1740741	protein_coding	-	906	SAM23877_1687	WP_053128283.1	301	hypothetical protein	_	_	fig|278992.8.peg.1517	Twin-arginine translocation protein TatC	921182804	_	Membrane Transport	Protein translocation across cytoplasmic membrane	Twin-arginine translocation system	no
SAM23877_RS07845	NZ_CP012382.1	_	1740837	1741124	protein_coding	-	288	SAM23877_1688	WP_053128285.1	95	preprotein translocase subunit TatA	_	_	fig|278992.8.peg.1518	Twin-arginine translocation protein TatA	921182806	_	Membrane Transport	Protein translocation across cytoplasmic membrane	Twin-arginine translocation system	no
SAM23877_RS07850	NZ_CP012382.1	_	1741404	1741598	protein_coding	-	195	SAM23877_1689	WP_053128287.1	64	hypothetical protein	_	_	fig|278992.8.peg.1519	FIG01124564: hypothetical protein	921182808	_	_	_	_	no
SAM23877_RS07855	NZ_CP012382.1	_	1741653	1741913	protein_coding	-	261	SAM23877_1690	WP_053142264.1	86	hypothetical protein	_	_	fig|278992.8.peg.1520	FIG01126459: hypothetical protein	921196904	_	_	_	_	no
SAM23877_RS07860	NZ_CP012382.1	_	1741943	1742965	protein_coding	-	1023	SAM23877_1691	WP_053128289.1	340	transcriptional regulator	_	_	fig|278992.8.peg.1521	FIG019733: possible DNA-binding protein	921182810	_	_	_	_	no
SAM23877_RS07865	NZ_CP012382.1	_	1743008	1743985	protein_coding	-	978	SAM23877_1692	WP_053128291.1	325	transcriptional regulator	_	_	fig|278992.8.peg.1522	FIG005453: Putative DeoR-family transcriptional regulator	921182812	_	_	_	_	no
SAM23877_RS07870	NZ_CP012382.1	_	1744123	1744494	protein_coding	-	372	SAM23877_1693	WP_053128293.1	123	hypothetical protein	_	_	fig|278992.8.peg.1523	FKBP-type peptidyl-prolyl cis-trans isomerases 1	921182814	_	_	_	_	no
SAM23877_RS07875	NZ_CP012382.1	_	1744555	1745556	protein_coding	-	1002	SAM23877_1694	WP_053128295.1	333	peptidylprolyl isomerase	_	_	fig|278992.8.peg.1524	FKBP-type peptidyl-prolyl cis-trans isomerase FkpA precursor (EC 5.2.1.8)	921182816	_	Protein Metabolism*Potassium metabolism	Protein folding*Potassium metabolism - no subcategory	Potassium homeostasis*Peptidyl-prolyl cis-trans isomerase	no
SAM23877_RS07880	NZ_CP012382.1	_	1745713	1747074	protein_coding	-	1362	SAM23877_1695	WP_052837743.1	453	Pup--protein ligase	_	_	fig|278992.8.peg.1525	Pup ligase PafA, possible component of postulated heterodimer PafA-PafA'	919502294	_	Protein Metabolism	Protein degradation	Proteasome archaeal	no
SAM23877_RS07885	NZ_CP012382.1	_	1747084	1748343	protein_coding	-	1260	SAM23877_1696	WP_053128297.1	419	MFS transporter	_	_	fig|278992.8.peg.1526	FIG01121298: hypothetical protein	921182818	_	_	_	_	no
SAM23877_RS07890	NZ_CP012382.1	_	1748478	1749488	protein_coding	+	1011	SAM23877_1697	WP_053128299.1	336	LacI family transcriptional regulator	_	_	fig|278992.8.peg.1527	putative LacI-family transcriptional regulator	921182820	_	_	_	_	no
SAM23877_RS07895	NZ_CP012382.1	_	1749764	1750522	protein_coding	-	759	SAM23877_1698	WP_053128301.1	252	proteasome subunit alpha	_	_	fig|278992.8.peg.1528	Proteasome subunit alpha (EC 3.4.25.1), bacterial	921182822	_	Protein Metabolism	Protein degradation	Proteasome archaeal	no
SAM23877_RS07900	NZ_CP012382.1	_	1750582	1751427	protein_coding	-	846	SAM23877_1699	WP_053128303.1	281	proteasome subunit beta	_	_	fig|278992.8.peg.1529	Proteasome subunit beta (EC 3.4.25.1), bacterial	921182824	_	Protein Metabolism	Protein degradation	Proteasome archaeal	no
SAM23877_RS07905	NZ_CP012382.1	_	1751656	1751874	protein_coding	-	219	SAM23877_1701	WP_053128307.1	72	ubiquitin	_	_	fig|278992.8.peg.1530	Prokaryotic ubiquitin-like protein Pup	921182828	_	Protein Metabolism	Protein degradation	Proteasome archaeal	no
SAM23877_RS07910	NZ_CP012382.1	_	1752053	1753546	protein_coding	-	1494	SAM23877_1702	WP_053128309.1	497	Pup deamidase/depupylase	_	_	fig|278992.8.peg.1531	Pup ligase PafA' paralog, possible component of postulated heterodimer PafA-PafA'	921182830	_	Protein Metabolism	Protein degradation	Proteasome archaeal	no
SAM23877_RS07915	NZ_CP012382.1	_	1753797	1755563	protein_coding	-	1767	SAM23877_1703	WP_053142266.1	588	AAA family ATPase	_	_	fig|278992.8.peg.1532	Bacterial proteasome-activating AAA-ATPase (PAN)	921196906	_	Protein Metabolism	Protein degradation	Proteasome archaeal	no
SAM23877_RS07920	NZ_CP012382.1	_	1755809	1756114	protein_coding	+	306	SAM23877_1704	WP_053128311.1	101	ferredoxin	_	_	fig|278992.8.peg.1533	putative ferredoxin	921182832	_	_	_	_	no
SAM23877_RS07925	NZ_CP012382.1	_	1756189	1756767	protein_coding	-	579	SAM23877_1705	WP_053128313.1	192	hypothetical protein	_	_	fig|278992.8.peg.1534	FIG01123918: hypothetical protein	921182834	_	_	_	_	no
SAM23877_RS07930	NZ_CP012382.1	_	1757044	1757946	protein_coding	-	903	SAM23877_1706	WP_053128315.1	300	transposase	_	_	fig|278992.8.peg.1535	Protein-L-isoaspartate methyltransferase (EC 2.1.1.77)	921182836	_	_	_	_	no
SAM23877_RS07935	NZ_CP012382.1	_	1757994	1759118	protein_coding	-	1125	SAM23877_1707	WP_053128317.1	374	peptidase M50	_	_	fig|278992.8.peg.1536	Zn-dependent proteases	921182838	_	_	_	_	no
SAM23877_RS07940	NZ_CP012382.1	_	1759797	1760795	protein_coding	+	999	SAM23877_1708	WP_053128319.1	332	recombinase RecB	_	_	fig|278992.8.peg.1537	RecB family exonuclease	921182840	_	_	_	_	no
SAM23877_RS07945	NZ_CP012382.1	_	1760810	1761481	protein_coding	+	672	SAM23877_1709	WP_053128321.1	223	LuxR family transcriptional regulator	_	_	fig|278992.8.peg.1538	DNA-binding response regulator, LuxR family	921182842	_	_	_	_	no
SAM23877_RS07950	NZ_CP012382.1	_	1761624	1763228	protein_coding	-	1605	SAM23877_1710	WP_053128324.1	534	peptide-binding protein	_	_	fig|278992.8.peg.1539	putative lipoprotein oligopeptide binding protein	921182845	_	_	_	_	no
SAM23877_RS07955	NZ_CP012382.1	_	1763672	1764373	protein_coding	-	702	SAM23877_1711	WP_053128326.1	233	hydrolase	_	_	fig|278992.8.peg.1540	hydrolase, haloacid dehalogenase-like family	921182847	_	_	_	_	no
SAM23877_RS07960	NZ_CP012382.1	_	1764502	1768014	protein_coding	-	3513	SAM23877_1712	WP_053128328.1	1170	methionine synthase	_	_	fig|278992.8.peg.1541	5-methyltetrahydrofolate--homocysteine methyltransferase (EC 2.1.1.13)	921182849	_	Amino Acids and Derivatives	Lysine, threonine, methionine, and cysteine	Methionine Biosynthesis	yes
SAM23877_RS07965	NZ_CP012382.1	_	1768445	1769209	protein_coding	+	765	SAM23877_1713	WP_053128330.1	254	IclR family transcriptional regulator	_	_	fig|278992.8.peg.1542	Glycerol operon regulatory protein	921182851	_	_	_	_	no
SAM23877_RS07970	NZ_CP012382.1	_	1769598	1770392	protein_coding	+	795	SAM23877_1714	WP_053128333.1	264	glycerol transporter	_	_	fig|278992.8.peg.1543	Glycerol uptake facilitator protein	921182854	_	Stress Response*Carbohydrates	Osmotic stress*Sugar alcohols	Osmoregulation*Glycerol and Glycerol-3-phosphate Uptake and Utilization	yes
SAM23877_RS07975	NZ_CP012382.1	_	1770478	1772016	protein_coding	+	1539	SAM23877_1715	WP_053128335.1	512	glycerol kinase	_	_	fig|278992.8.peg.1544	Glycerol kinase (EC 2.7.1.30)	921182856	glpK	Carbohydrates*Fatty Acids, Lipids, and Isoprenoids	Sugar alcohols*Phospholipids	Glycerol and Glycerol-3-phosphate Uptake and Utilization*Glycerolipid and Glycerophospholipid Metabolism in Bacteria	yes
SAM23877_RS07980	NZ_CP012382.1	_	1772034	1773650	protein_coding	+	1617	SAM23877_1716	WP_053128337.1	538	glycerol-3-phosphate dehydrogenase	_	_	fig|278992.8.peg.1545	Aerobic glycerol-3-phosphate dehydrogenase (EC 1.1.5.3)	921182858	_	Fatty Acids, Lipids, and Isoprenoids*Carbohydrates*Respiration	Phospholipids*Electron donating reactions*Sugar alcohols	Respiratory dehydrogenases 1*Glycerolipid and Glycerophospholipid Metabolism in Bacteria*Glycerol and Glycerol-3-phosphate Uptake and Utilization	yes
SAM23877_RS07985	NZ_CP012382.1	_	1773773	1774444	protein_coding	+	672	SAM23877_1717	WP_053128339.1	223	GntR family transcriptional regulator	_	_	fig|278992.8.peg.1546	Transcriptional regulator, GntR family	921182860	_	_	_	_	no
SAM23877_RS07990	NZ_CP012382.1	_	1774601	1775584	protein_coding	+	984	SAM23877_1719	WP_053128341.1	327	carboxylate--amine ligase	_	_	fig|278992.8.peg.1547	PFIG00823557: AC2 (Proteasome assembly chaperone) family	921182862	_	_	_	_	no
SAM23877_RS07995	NZ_CP012382.1	_	1775651	1776880	protein_coding	-	1230	SAM23877_1720	WP_053128343.1	409	L-cysteine:1D-myo-inositol 2-amino-2-deoxy-alpha-D-glucopyranoside ligase	_	_	fig|278992.8.peg.1548	L-cysteine:1D-myo-inosityl 2-amino-2-deoxy-alpha-D-glucopyranoside ligase MshC	921182864	_	Stress Response	Oxidative stress	Glutathione analogs: mycothiol	no
SAM23877_RS08000	NZ_CP012382.1	_	1776989	1777819	protein_coding	-	831	SAM23877_1721	WP_053128345.1	276	phosphatidylinositol kinase	_	_	fig|278992.8.peg.1549	FIG00820755: hypothetical protein	921182866	_	_	_	_	no
SAM23877_RS08005	NZ_CP012382.1	_	1777783	1778373	protein_coding	-	591	SAM23877_1722	WP_053128347.1	196	hypothetical protein	_	_	fig|278992.8.peg.1550	FIG01121520: hypothetical protein	921182868	_	_	_	_	no
SAM23877_RS08010	NZ_CP012382.1	_	1778458	1779144	protein_coding	-	687	SAM23877_1723	WP_053128349.1	228	phosphoglycerate mutase	_	_	fig|278992.8.peg.1551	Hypothetical, related to broad specificity phosphatases COG0406	921182870	_	_	_	_	no
SAM23877_RS08015	NZ_CP012382.1	_	1779206	1780201	protein_coding	+	996	SAM23877_1724	WP_053142268.1	331	magnesium transporter CorA	_	_	fig|278992.8.peg.1552	Magnesium and cobalt transport protein CorA	921196908	_	Membrane Transport	Cation transporters	Magnesium transport	yes
SAM23877_RS08020	NZ_CP012382.1	_	1780224	1781012	protein_coding	-	789	SAM23877_1725	WP_053128351.1	262	hypothetical protein	_	_	fig|278992.8.peg.1553	FIG01121797: hypothetical protein	921182872	_	_	_	_	no
SAM23877_RS08025	NZ_CP012382.1	_	1781276	1782331	protein_coding	-	1056	SAM23877_1726	WP_053128352.1	351	luciferase	_	_	fig|278992.8.peg.1554	putative ATP/GTP-binding protein	921182873	_	_	_	_	no
SAM23877_RS08030	NZ_CP012382.1	_	1782443	1783429	protein_coding	+	987	SAM23877_1727	WP_053128354.1	328	aldo/keto reductase	_	_	fig|278992.8.peg.1555	L-fuco-beta-pyranose dehydrogenase (EC 1.1.1.122)	921182875	_	Carbohydrates	Monosaccharides	L-fucose utilization temp	no
SAM23877_RS08035	NZ_CP012382.1	_	1783426	1785924	protein_coding	+	2499	SAM23877_1728	WP_053128356.1	832	DNA helicase RecD	_	_	fig|278992.8.peg.1556	RecD-like DNA helicase YrrC	921182877	_	DNA Metabolism	DNA repair	DNA repair, bacterial RecBCD pathway	no
SAM23877_RS08040	NZ_CP012382.1	_	1786171	1786944	protein_coding	-	774	SAM23877_1729	WP_053128358.1	257	hypothetical protein	_	_	fig|278992.8.peg.1557	FIG01125143: hypothetical protein	921182879	_	_	_	_	no
SAM23877_RS08045	NZ_CP012382.1	_	1786992	1787180	protein_coding	+	189	SAM23877_1730	WP_027758838.1	62	hypothetical protein	_	_	fig|278992.8.peg.1558	FIG01124001: hypothetical protein	654243224	_	_	_	_	no
SAM23877_RS08050	NZ_CP012382.1	_	1787252	1788013	protein_coding	-	762	SAM23877_1731	WP_053128360.1	253	hypothetical protein	_	_	fig|278992.8.peg.1559	putative secreted protein	921182881	_	_	_	_	no
SAM23877_RS08055	NZ_CP012382.1	_	1788262	1788495	protein_coding	-	234	SAM23877_1733	WP_053128361.1	77	chaplin	_	_	fig|278992.8.peg.1560	putative small membrane protein	921182882	_	_	_	_	no
SAM23877_RS08060	NZ_CP012382.1	_	1788714	1790039	protein_coding	-	1326	SAM23877_1734	WP_053128363.1	441	hypothetical protein	_	_	fig|278992.8.peg.1561	Acetylornithine deacetylase/Succinyl-diaminopimelate desuccinylase and related deacylases	921182884	_	_	_	_	no
SAM23877_RS08065	NZ_CP012382.1	_	1790213	1790300	tRNA	+	88	SAM23877_tRNA6	_	_	tRNA-Leu	_	_	_	_	_	_	_	_	_	no
SAM23877_RS08070	NZ_CP012382.1	_	1790362	1790745	protein_coding	+	384	SAM23877_1736	WP_053128365.1	127	hypothetical protein	_	_	fig|278992.8.peg.1562	UPF0225 protein YchJ	921182886	_	Miscellaneous	Miscellaneous - no subcategory	Broadly distributed proteins not in subsystems	no
SAM23877_RS08075	NZ_CP012382.1	_	1790762	1791463	protein_coding	-	702	SAM23877_1737	WP_053128367.1	233	GntR family transcriptional regulator	_	_	fig|278992.8.peg.1563	Transcriptional regulator, GntR family	921182888	_	_	_	_	no
SAM23877_RS08080	NZ_CP012382.1	_	1791610	1792128	protein_coding	+	519	SAM23877_1738	WP_053142270.1	172	gluconate kinase	_	_	fig|278992.8.peg.1564	Gluconokinase (EC 2.7.1.12)	921196910	_	Carbohydrates	Monosaccharides*Central carbohydrate metabolism	Entner-Doudoroff Pathway*D-gluconate and ketogluconates metabolism	yes
SAM23877_RS08085	NZ_CP012382.1	_	1792214	1793611	protein_coding	+	1398	SAM23877_1739	WP_053128369.1	465	gluconate transporter	_	_	fig|278992.8.peg.1565	L-idonate, D-gluconate, 5-keto-D-gluconate transporter	921182890	_	Carbohydrates	Monosaccharides	D-gluconate and ketogluconates metabolism	yes
SAM23877_RS08090	NZ_CP012382.1	_	1793792	1795330	protein_coding	-	1539	SAM23877_1740	WP_053128371.1	512	amino acid permease	_	_	fig|278992.8.peg.1566	putative amino acid permease	921182892	_	_	_	_	no
SAM23877_RS08095	NZ_CP012382.1	_	1795365	1796315	protein_coding	-	951	SAM23877_1741	WP_053128373.1	316	hypothetical protein	_	_	fig|278992.8.peg.1567	FIG01121329: hypothetical protein	921182894	_	_	_	_	no
SAM23877_RS08100	NZ_CP012382.1	_	1796578	1797471	protein_coding	+	894	SAM23877_1742	WP_053142272.1	297	hypothetical protein	_	_	fig|278992.8.peg.1568	FIG00761799: membrane protein	921196912	_	_	_	_	no
SAM23877_RS08105	NZ_CP012382.1	_	1797498	1798007	protein_coding	+	510	SAM23877_1743	WP_053128376.1	169	NUDIX hydrolase	_	_	fig|278992.8.peg.1569	Putative Nudix hydrolase YfcD (EC 3.6.-.-)	921182897	_	Nucleosides and Nucleotides	Detoxification	Nudix proteins (nucleoside triphosphate hydrolases)	no
SAM23877_RS08110	NZ_CP012382.1	_	1798429	1798821	protein_coding	+	393	SAM23877_1744	WP_053128378.1	130	hypothetical protein	_	_	fig|278992.8.peg.1570	Inner membrane protein	921182899	_	_	_	_	yes
SAM23877_RS08115	NZ_CP012382.1	_	1798893	1799210	pseudogene	+	318	partial;pseudo;SAM23877_1745	_	_	_	_	_	_	_	_	_	_	_	_	no
SAM23877_RS08120	NZ_CP012382.1	_	1799233	1800174	protein_coding	-	942	SAM23877_1746	WP_053128379.1	313	alcohol dehydrogenase	_	_	fig|278992.8.peg.1571	Bifunctional protein: zinc-containing alcohol dehydrogenase; quinone oxidoreductase ( NADPH:quinone reductase) (EC 1.1.1.-); Similar to arginate lyase	921182900	_	_	_	_	no
SAM23877_RS08125	NZ_CP012382.1	_	1800248	1800544	protein_coding	+	297	SAM23877_1747	WP_053128380.1	98	threonine dehydratase	_	_	fig|278992.8.peg.1572	FIG01127055: hypothetical protein	921182901	_	_	_	_	no
SAM23877_RS08130	NZ_CP012382.1	_	1800865	1801884	protein_coding	+	1020	SAM23877_1748	WP_053142275.1	339	acyl-CoA dehydrogenase	_	_	fig|278992.8.peg.1573	Predicted aminoglycoside phosphotransferase	921196915	_	_	_	_	no
SAM23877_RS08135	NZ_CP012382.1	_	1801891	1803105	protein_coding	+	1215	SAM23877_1749	WP_053128382.1	404	acyl-CoA dehydrogenase	_	_	fig|278992.8.peg.1574	Butyryl-CoA dehydrogenase (EC 1.3.99.2)	921182903	_	_	_	_	yes
SAM23877_RS08140	NZ_CP012382.1	_	1803144	1803737	protein_coding	-	594	SAM23877_1750	WP_053128384.1	197	TetR family transcriptional regulator	_	_	fig|278992.8.peg.1575	Transcriptional regulator, TetR family	921182905	_	_	_	_	no
SAM23877_RS08145	NZ_CP012382.1	_	1803772	1805442	protein_coding	-	1671	SAM23877_1751	WP_053128386.1	556	acyl-CoA synthetase	_	_	fig|278992.8.peg.1576	Long-chain-fatty-acid--CoA ligase (EC 6.2.1.3)	921182907	_	Fatty Acids, Lipids, and Isoprenoids*Cofactors, Vitamins, Prosthetic Groups, Pigments	Fatty acids*Biotin	Biotin biosynthesis*Biotin synthesis cluster*Fatty acid metabolism cluster	yes
SAM23877_RS08150	NZ_CP012382.1	_	1805439	1806209	protein_coding	-	771	SAM23877_1752	WP_053128388.1	256	dehydrogenase	_	_	fig|278992.8.peg.1577	L-fuco-beta-pyranose dehydrogenase (EC 1.1.1.122)	921182909	_	Carbohydrates	Monosaccharides	L-fucose utilization temp	no
SAM23877_RS08155	NZ_CP012382.1	_	1806339	1807637	protein_coding	+	1299	SAM23877_1753	WP_053128391.1	432	hypothetical protein	_	_	fig|278992.8.peg.1578	alternate gene name: yzbB	921182912	_	_	_	_	yes
SAM23877_RS08160	NZ_CP012382.1	_	1807654	1810485	protein_coding	-	2832	SAM23877_1754	WP_053128392.1	943	penicillin acylase	_	_	fig|278992.8.peg.1579	putative penicillin acylase	921182913	_	_	_	_	no
SAM23877_RS08165	NZ_CP012382.1	_	1810708	1811310	protein_coding	+	603	SAM23877_1755	WP_053128393.1	200	hypothetical protein	_	_	fig|278992.8.peg.1580	FIG01121248: hypothetical protein	921182914	_	_	_	_	no
[truncated: 5,718 more rows]
