# Supplementary material for: Time-Resolved Transcriptomics and Constraint-Based Modeling Identify System-Level Metabolic Features and Overexpression Targets to Increase Spiramycin Production in Streptomyces ambofaciens
Source: Front Microbiol. 2017 May 12;8:835. doi: 10.3389/fmicb.2017.00835 (PMC5427115; doi:10.3389/fmicb.2017.00835)
Supplement: Supplementary file 2 [file Data_Sheet_2.xlsx]

## Sheet: Foglio1
Time	O.D.	Spiramycin (µg/ml)	pH	Growth rate (h-1) m	Biomass mg/ml	Spiramycin (mmol/ml)	Biomass in g/ml	Volumetric productivity (Yp/x)	Spiramycin specific production rate (mmol/g*h) qp	Spiramycin specific production rate (mmol/g*h) - model
0h	0	0	6.7	0	0	0	0	0	0	0
3h	0	0	6.7	0	0	0	0	0	0	0
6h	0	0	6.35	0	0	0	0	0	0	0
9h	0.015	0	5.95	0	0.006	0	6e-06	0	0	0
12h	0.055	0	5.6	0.433172	0.022	0	2.2e-05	0	0	0
15h	0.105	0	5.6	0.215581	0.042	0	4.2e-05	0	0	0
18h	0.365	0.01	5.325	0.415387	0.146	1.18624e-08	0.000146	8.12493e-05	2.70831e-05	2.70831e-05
21h	0.7	0.02	5.35	0.2171	0.28	2.37248e-08	0.00028	8.47314e-05	1.1607e-06	1.1607e-06
24h	2	0.03	5.5	0.350004	0.8	3.55872e-08	0.0008	4.4484e-05	-1.34158e-05	0
27h	2.55	0.067	5.9	0.0809967	1.02	7.94781e-08	0.00102	7.79197e-05	1.11452e-05	1.11452e-05
30h	2.7	0.098	6	0.0190562	1.08	1.16251e-07	0.00108	0.00010764	9.90687e-06	9.90687e-06
33h	2.8	0.169	6.1	0.0121247	1.12	2.00474e-07	0.00112	0.000178995	2.37849e-05	2.37849e-05
36h	2.95	0.24	6.325	0.0173984	1.18	2.84698e-07	0.00118	0.000241269	2.0758e-05	2.0758e-05
39h	3	0.3	6.3	0.00560338	1.2	3.55872e-07	0.0012	0.00029656	1.84303e-05	1.84303e-05
42h	2.825	0.37	6.4	-0.0200383	1.13	4.38909e-07	0.00113	0.000388415	3.06183e-05	3.06183e-05
45h	2.7	0.42	6.6	-0.0150882	1.08	4.98221e-07	0.00108	0.000461315	2.43002e-05	2.43002e-05
48h (T1)	2.6	0.45	6.75	-0.0125824	1.04	5.33808e-07	0.00104	0.000513277	1.73205e-05	1.73205e-05
51h	2.475	0.44	6.95	-0.0164266	0.99	5.21945e-07	0.00099	0.000527218	4.64695e-06	4.64695e-06
54h	2.25	0.4	7.15	-0.0317758	0.9	4.74496e-07	0.0009	0.000527218	0	0
57h	2.1	0.36	7.1	-0.0230018	0.84	4.27046e-07	0.00084	0.000508388	-6.2764e-06	0
60h	2.15	0.34	6.9	0.00784491	0.86	4.03321e-07	0.00086	0.000468978	-1.31367e-05	0
63h	2.25	0.315	6.8	0.0151569	0.9	3.73665e-07	0.0009	0.000415184	-1.79315e-05	0
66h	2.325	0.28	6.9	0.0109319	0.93	3.32147e-07	0.00093	0.000357147	-1.93455e-05	0
69h	2.375	0.25	6.95	0.00709374	0.95	2.9656e-07	0.00095	0.000312168	-1.4993e-05	0
72h (T2)	2.4	0.248	7	0.00349106	0.96	2.94187e-07	0.00096	0.000306445	-1.9077e-06	0
75h	2.25	0.23	6.85	-0.0215167	0.9	2.72835e-07	0.0009	0.00030315	-1.09837e-06	0
78h	2.175	0.21	6.85	-0.0113026	0.87	2.4911e-07	0.00087	0.000286334	-5.60547e-06	0
81h	1.95	0.21	6.7	-0.0364063	0.78	2.4911e-07	0.00078	0.000319372	1.10128e-05	1.10128e-05
84h	1.825	0.21	6.75	-0.0220871	0.73	2.4911e-07	0.00073	0.000341247	7.2916e-06	7.2916e-06
87h	1.7	0.2	6.7	-0.0236548	0.68	2.37248e-07	0.00068	0.000348894	2.549e-06	2.549e-06
90h	1.7	0.2	6.6	0	0.68	2.37248e-07	0.00068	0.000348894	0	0
93h	1.6	0.19	6.5	-0.0202118	0.64	2.25386e-07	0.00064	0.000352165	1.09029e-06	1.09029e-06
96h(T3)	1.6	0.198	6.45	0	0.64	2.34875e-07	0.00064	0.000366993	4.94267e-06	4.94267e-06
99 h	1.6	0.195	6.45	0	0.64	2.31317e-07	0.00064	0.000361432	-1.8535e-06	0
102 h	1.6	0.193	6.4	0	0.64	2.28944e-07	0.00064	0.000357725	-1.23567e-06	0
105 h	1.6	0.182	6.45	0	0.64	2.15896e-07	0.00064	0.000337337	-6.79616e-06	0
108 h	1.5	0.182	6.4	-0.0215167	0.6	2.15896e-07	0.0006	0.000359826	7.49638e-06	7.49638e-06
111 h	1.5	0.181	6.45	0	0.6	2.14709e-07	0.0006	0.000357849	-6.59022e-07	0
114 h	1.5	0.18	6.45	0	0.6	2.13523e-07	0.0006	0.000355872	-6.59022e-07	0
117 h	1.5	0.177	6.4	0	0.6	2.09964e-07	0.0006	0.000349941	-1.97707e-06	0
120 h(T4)	1.5	0.156	6.4	0	0.6	1.85053e-07	0.0006	0.000308422	-1.38395e-05	0
192 h	1.3	0.13	6.3
