# Supplementary material for: Time-Resolved Transcriptomics and Constraint-Based Modeling Identify System-Level Metabolic Features and Overexpression Targets to Increase Spiramycin Production in Streptomyces ambofaciens
Source: Front Microbiol. 2017 May 12;8:835. doi: 10.3389/fmicb.2017.00835 (PMC5427115; doi:10.3389/fmicb.2017.00835)
Supplement: Supplementary file 3 [file Data_Sheet_3.xlsx]

## Sheet: Masigpro_clusters
Locus_tag	Cluster	Genomic locus	Duplication	Protein_code	Description	antiSMASH cluster	Product	Category
SAM23877_RS00670	1	Chr	dupl	WP_053125820.1	hypothetical protein	NA	NA	NA
SAM23877_RS00880	1	Chr	dupl	WP_053125907.1	putative carboxyltransferase AlpX	Type II PKS	Alpomycin/Kinamycin	Fatty Acids, Lipids, and Isoprenoids*Virulence, Disease and Defense*Secondary Metabolism
SAM23877_RS01275	1	Chr	NA	WP_053126039.1	hypothetical protein	NA	NA	NA
SAM23877_RS01455	1	Chr	NA	WP_053126097.1	hypothetical protein	NA	NA	NA
SAM23877_RS01460	1	Chr	NA	WP_053126099.1	hypothetical protein	NA	NA	NA
SAM23877_RS02000	1	Chr	NA	WP_053126272.1	hypothetical protein	NA	NA	NA
SAM23877_RS02540	1	Chr	NA	WP_053126463.1	hypothetical protein	NA	NA	NA
SAM23877_RS02665	1	Chr	NA	WP_053126502.1	methylmalonyl-CoA mutase	NA	NA	Protein Metabolism
SAM23877_RS03010	1	Chr	NA	WP_053126637.1	glyceraldehyde-3-phosphate dehydrogenase	NA	NA	Cofactors, Vitamins, Prosthetic Groups, Pigments*Carbohydrates*Stress Response
SAM23877_RS03080	1	Chr	NA	WP_053142113.1	beta-galactosidase	NA	NA	Sulfur Metabolism*Carbohydrates
SAM23877_RS03085	1	Chr	NA	WP_053126663.1	aminotransferase	NA	NA	NA
SAM23877_RS03155	1	Chr	NA	WP_053126688.1	phenylacetic acid degradation protein PaaD	NA	NA	NA
SAM23877_RS03180	1	Chr	NA	WP_053126696.1	phenylacetate--CoA ligase	NA	NA	NA
SAM23877_RS03520	1	Chr	NA	WP_053126816.1	radical SAM protein	NA	NA	NA
SAM23877_RS04660	1	Chr	NA	WP_053127193.1	transcription termination factor Rho	NA	NA	RNA Metabolism
SAM23877_RS04665	1	Chr	NA	WP_053127194.1	D-alanyl-D-alanine carboxypeptidase	NA	NA	Cell Wall and Capsule*Protein Metabolism
SAM23877_RS04680	1	Chr	NA	WP_053127197.1	chromosome condensation protein CrcB	NA	NA	NA
SAM23877_RS04700	1	Chr	NA	WP_053127201.1	glyceraldehyde-3-phosphate dehydrogenase	NA	NA	Carbohydrates*Stress Response
SAM23877_RS04770	1	Chr	NA	WP_053127213.1	hypothetical protein	NA	NA	NA
SAM23877_RS06415	1	Chr	NA	WP_053127774.1	monooxygenase	NA	NA	Metabolism of Aromatic Compounds
SAM23877_RS06455	1	Chr	NA	WP_053127787.1	3-oxoacyl-ACP reductase	NA	NA	Fatty Acids, Lipids, and Isoprenoids
SAM23877_RS06515	1	Chr	NA	WP_053127810.1	peptidase	NA	NA	NA
SAM23877_RS06525	1	Chr	NA	WP_053127814.1	hypothetical protein	NA	NA	NA
SAM23877_RS07150	1	Chr	NA	WP_053128024.1	Holliday junction resolvase	NA	NA	NA
SAM23877_RS07505	1	Chr	NA	WP_053128155.1	acetyltransferase	NA	NA	NA
SAM23877_RS07530	1	Chr	NA	WP_053128164.1	TetR family transcriptional regulator	NA	NA	NA
SAM23877_RS08130	1	Chr	NA	WP_053142275.1	acyl-CoA dehydrogenase	NA	NA	NA
SAM23877_RS08135	1	Chr	NA	WP_053128382.1	acyl-CoA dehydrogenase	NA	NA	NA
SAM23877_RS08145	1	Chr	NA	WP_053128386.1	acyl-CoA synthetase	NA	NA	Fatty Acids, Lipids, and Isoprenoids*Cofactors, Vitamins, Prosthetic Groups, Pigments
SAM23877_RS08150	1	Chr	NA	WP_053128388.1	dehydrogenase	NA	NA	Carbohydrates
SAM23877_RS08240	1	Chr	NA	WP_053128425.1	molybdopterin-binding oxidoreductase	NA	NA	Respiration
SAM23877_RS08375	1	Chr	NA	WP_053128478.1	DNA polymerase	NA	NA	DNA Metabolism
SAM23877_RS08380	1	Chr	NA	WP_053142280.1	DNA polymerase III subunit alpha	NA	NA	Phages, Prophages, Transposable elements, Plasmids
SAM23877_RS08545	1	Chr	NA	WP_053128546.1	CTP synthetase	NA	NA	Nucleosides and Nucleotides
SAM23877_RS08750	1	Chr	NA	WP_053128612.1	phosphohistidine phosphatase	NA	NA	NA
SAM23877_RS09225	1	Chr	NA	WP_053128808.1	alcohol dehydrogenase	NA	NA	NA
SAM23877_RS09255	1	Chr	NA	WP_053128827.1	endonuclease/exonuclease/phosphatase	NA	NA	NA
SAM23877_RS09400	1	Chr	NA	WP_053128890.1	sugar ABC transporter permease	NA	NA	Membrane Transport
SAM23877_RS09405	1	Chr	NA	WP_053128893.1	ABC transporter permease	NA	NA	Membrane Transport
SAM23877_RS09410	1	Chr	NA	WP_053128895.1	sugar ABC transporter substrate-binding protein	NA	NA	Membrane Transport
SAM23877_RS09415	1	Chr	NA	WP_053128903.1	alpha-glucosidase	NA	NA	Membrane Transport
SAM23877_RS10875	1	Chr	NA	WP_053129771.1	sulfonate ABC transporter ATP-binding protein	NA	NA	Carbohydrates
SAM23877_RS11855	1	Chr	NA	WP_053130378.1	multidrug ABC transporter ATPase	NA	NA	NA
SAM23877_RS12025	1	Chr	NA	WP_053130499.1	lysine transporter LysE	NA	NA	NA
SAM23877_RS12080	1	Chr	NA	WP_053130532.1	hypothetical protein	NA	NA	NA
SAM23877_RS12360	1	Chr	NA	WP_053130719.1	ribosome silencing factor	NA	NA	NA
SAM23877_RS12495	1	Chr	NA	WP_030381728.1	rod shape-determining protein MreB	NA	NA	Cell Division and Cell Cycle
SAM23877_RS12635	1	Chr	NA	WP_053130879.1	serine protease	NA	NA	Protein Metabolism
SAM23877_RS12690	1	Chr	NA	WP_053130920.1	4-alpha-glucanotransferase	NA	NA	Carbohydrates
SAM23877_RS13035	1	Chr	NA	WP_053131179.1	alkylhydroperoxidase	NA	NA	NA
SAM23877_RS13095	1	Chr	NA	WP_053131214.1	hypothetical protein	NA	NA	NA
SAM23877_RS13150	1	Chr	NA	WP_053142422.1	hypothetical protein	NA	NA	NA
SAM23877_RS14225	1	Chr	NA	WP_053131903.1	sugar ABC transporter permease	NA	NA	Membrane Transport
SAM23877_RS14790	1	Chr	NA	WP_053132261.1	ABC transporter	NA	NA	Amino Acids and Derivatives
SAM23877_RS14795	1	Chr	NA	WP_053132274.1	ABC transporter	NA	NA	NA
SAM23877_RS15150	1	Chr	NA	WP_053132535.1	TetR family transcriptional regulator	NA	NA	NA
SAM23877_RS15200	1	Chr	NA	WP_053132552.1	hypothetical protein	NA	NA	NA
SAM23877_RS15615	1	Chr	NA	WP_053132781.1	AsnC family transcriptional regulator	NA	NA	NA
SAM23877_RS15875	1	Chr	NA	WP_053132917.1	MarR family transcriptional regulator	NA	NA	NA
SAM23877_RS16235	1	Chr	NA	WP_053133121.1	LuxR family transcriptional regulator	NA	NA	NA
SAM23877_RS16240	1	Chr	NA	WP_053133124.1	hypothetical protein	NA	NA	NA
SAM23877_RS16250	1	Chr	NA	WP_053133128.1	hydrogenase expression protein	NA	NA	NA
SAM23877_RS16255	1	Chr	NA	WP_053133131.1	phage tail protein	NA	NA	NA
SAM23877_RS16260	1	Chr	NA	WP_053133134.1	phage tail protein	NA	NA	NA
SAM23877_RS16265	1	Chr	NA	WP_053133137.1	hypothetical protein	NA	NA	NA
SAM23877_RS16285	1	Chr	NA	WP_053133150.1	phage tail protein	NA	NA	NA
SAM23877_RS16290	1	Chr	NA	WP_053133155.1	peptidase M23	NA	NA	NA
SAM23877_RS16295	1	Chr	NA	WP_053133158.1	type IV secretion protein Rhs	NA	NA	NA
SAM23877_RS16425	1	Chr	NA	WP_053133215.1	hypothetical protein	NA	NA	NA
SAM23877_RS16470	1	Chr	NA	WP_053133240.1	hypothetical protein	NA	NA	NA
SAM23877_RS16525	1	Chr	NA	WP_053133270.1	dehydrogenase	NA	NA	Amino Acids and Derivatives
SAM23877_RS16705	1	Chr	NA	WP_053133374.1	hypothetical protein	NA	NA	NA
SAM23877_RS16925	1	Chr	NA	WP_053133483.1	sigma factor sigB regulation protein rsbQ	NA	NA	NA
SAM23877_RS17430	1	Chr	NA	WP_053133700.1	long-chain fatty acid--CoA ligase	NA	NA	NA
SAM23877_RS17500	1	Chr	NA	WP_053142589.1	hypothetical protein	NA	NA	NA
SAM23877_RS17570	1	Chr	NA	WP_053133773.1	hypothetical protein	NA	NA	NA
SAM23877_RS17575	1	Chr	NA	WP_053133776.1	ABC transporter	NA	NA	NA
SAM23877_RS17585	1	Chr	NA	WP_053133781.1	ABC transporter	NA	NA	NA
SAM23877_RS17610	1	Chr	NA	WP_053133792.1	hydrolase	NA	NA	NA
SAM23877_RS18365	1	Chr	NA	WP_053134211.1	hypothetical protein	NA	NA	NA
SAM23877_RS18550	1	Chr	NA	WP_053134302.1	Tat pathway signal sequence domain protein	NA	NA	NA
SAM23877_RS18645	1	Chr	NA	WP_053134353.1	hypothetical protein	NA	NA	Miscellaneous
SAM23877_RS18765	1	Chr	NA	WP_053134409.1	ABC transporter ATP-binding protein	NA	NA	NA
SAM23877_RS18770	1	Chr	NA	WP_053134411.1	hypothetical protein	NA	NA	NA
SAM23877_RS19045	1	Chr	NA	WP_053134551.1	potassium transporter TrkA	NA	NA	Potassium metabolism
SAM23877_RS19320	1	Chr	NA	WP_032488464.1	excisionase	NA	NA	NA
SAM23877_RS19440	1	Chr	NA	WP_053134722.1	ATP-binding protein	NA	NA	NA
SAM23877_RS19740	1	Chr	NA	WP_053134872.1	dihydropteroate synthase	NA	NA	Cofactors, Vitamins, Prosthetic Groups, Pigments
SAM23877_RS19940	1	Chr	NA	WP_053142672.1	hypothetical protein	NA	NA	NA
SAM23877_RS20690	1	Chr	NA	WP_053142702.1	hypothetical protein	NA	NA	NA
SAM23877_RS20880	1	Chr	NA	WP_053135417.1	hypothetical protein	NA	NA	NA
SAM23877_RS20935	1	Chr	NA	WP_053135444.1	multidrug ABC transporter ATP-binding protein	NA	NA	Amino Acids and Derivatives
SAM23877_RS20950	1	Chr	NA	WP_053135453.1	hypothetical protein	NA	NA	NA
SAM23877_RS21075	1	Chr	NA	WP_053135517.1	transglycosylase	NA	NA	NA
SAM23877_RS22380	1	Chr	NA	WP_053142753.1	hypothetical protein	NA	NA	Virulence, Disease and Defense*Membrane Transport
SAM23877_RS22390	1	Chr	NA	WP_053136124.1	hypothetical protein	NA	NA	NA
SAM23877_RS22415	1	Chr	NA	WP_053136142.1	phage-shock protein	NA	NA	NA
SAM23877_RS22615	1	Chr	NA	WP_053136252.1	NmrA family transcriptional regulator	NA	NA	NA
SAM23877_RS22640	1	Chr	NA	WP_053136263.1	hypothetical protein	NA	NA	NA
SAM23877_RS22745	1	Chr	NA	WP_053136330.1	phosphoenolpyruvate carboxykinase	NA	NA	Carbohydrates
SAM23877_RS23760	1	Chr	NA	WP_053136875.1	Epi-isozizaene 5-monooxygenase/(E)-beta-farnesene synthase	Terpene synthase	Albaflavenone	Secondary Metabolism
SAM23877_RS24110	1	Chr	NA	WP_053142819.1	hypothetical protein	NA	NA	NA
SAM23877_RS24425	1	Chr	NA	WP_053137204.1	transporter	NA	NA	Protein Metabolism
SAM23877_RS24650	1	Chr	NA	WP_053137323.1	ABC transporter	NA	NA	Amino Acids and Derivatives
SAM23877_RS25330	1	Chr	NA	WP_053137654.1	MFS transporter	NA	NA	NA
SAM23877_RS25345	1	Chr	NA	WP_053137663.1	DNA primase	NA	NA	NA
SAM23877_RS26530	1	Chr	NA	WP_053138359.1	amidase	NA	NA	Protein Metabolism
SAM23877_RS26535	1	Chr	NA	WP_053138362.1	TetR family transcriptional regulator	NA	NA	NA
SAM23877_RS26565	1	Chr	NA	WP_053138380.1	extracellular exo-alpha-L-arabinofuranosidase	NA	NA	Carbohydrates
SAM23877_RS26690	1	Chr	NA	WP_053138489.1	putative NDP-aminohexose N-dimethyltransferase	Type I PKS	Spiramycin	Secondary Metabolism
SAM23877_RS26850	1	Chr	NA	WP_053138558.1	nonribosomal peptide synthase	NRPS	Unknown NRP	Iron acquisition and metabolism*Secondary Metabolism
SAM23877_RS26990	1	Chr	NA	WP_053138621.1	F420-dependent oxidoreductase	NA	NA	NA
SAM23877_RS27095	1	Chr	NA	WP_053138686.1	hypothetical protein	NA	NA	NA
SAM23877_RS27110	1	Chr	NA	WP_053138694.1	hypothetical protein	NA	NA	NA
SAM23877_RS27410	1	Chr	NA	WP_053138863.1	hypothetical protein	NA	NA	NA
SAM23877_RS28605	1	Chr	NA	WP_053139313.1	AAA family ATPase	NA	NA	Protein Metabolism
SAM23877_RS28635	1	Chr	NA	WP_053139323.1	acyltransferase	NA	NA	Amino Acids and Derivatives
SAM23877_RS28745	1	Chr	NA	WP_053139361.1	hypothetical protein	NA	NA	NA
SAM23877_RS29100	1	Chr	NA	WP_053139456.1	hypothetical protein	NA	NA	NA
SAM23877_RS29105	1	Chr	NA	WP_053139458.1	hypothetical protein	NA	NA	NA
SAM23877_RS29115	1	Chr	NA	WP_053139462.1	hypothetical protein	NA	NA	NA
SAM23877_RS29130	1	Chr	NA	WP_053139469.1	hypothetical protein	NA	NA	NA
SAM23877_RS29555	1	Chr	NA	WP_053139644.1	hypothetical protein	NA	NA	NA
SAM23877_RS30000	1	Chr	NA	WP_053139815.1	transketolase	NA	NA	Carbohydrates
SAM23877_RS30325	1	Chr	NA	WP_053139933.1	BCCT transporter	NA	NA	Stress Response
SAM23877_RS30350	1	Chr	NA	WP_053139941.1	SalK	NA	NA	NA
SAM23877_RS30790	1	Chr	NA	WP_053140103.1	hypothetical protein	NA	NA	NA
SAM23877_RS31235	1	Chr	NA	WP_053140349.1	hypothetical protein	NA	NA	NA
SAM23877_RS31315	1	Chr	NA	WP_053140390.1	hypothetical protein	NA	NA	NA
SAM23877_RS31740	1	Chr	NA	WP_053140631.1	hypothetical protein	NA	NA	NA
SAM23877_RS32095	1	Chr	NA	WP_053140831.1	beta-galactosidase	NA	NA	NA
SAM23877_RS32260	1	Chr	NA	WP_053140925.1	multidrug DMT transporter permease	NA	NA	NA
SAM23877_RS32455	1	Chr	NA	WP_053140990.1	ABC transporter	NA	NA	NA
SAM23877_RS32485	1	Chr	NA	WP_053141002.1	ABC transporter	NA	NA	NA
SAM23877_RS32510	1	Chr	NA	WP_053141010.1	30S ribosomal protein S6 modification protein RimK	NA	NA	NA
SAM23877_RS33220	1	Chr	NA	WP_053141277.1	peptidase	NA	NA	NA
SAM23877_RS33535	1	Chr	NA	WP_053141381.1	TetR family transcriptional regulator	NA	NA	NA
SAM23877_RS33550	1	Chr	NA	WP_053143120.1	hypothetical protein	NA	NA	Carbohydrates
SAM23877_RS33610	1	Chr	NA	WP_053141401.1	putative methyltransferase	Carotenoid synthase	Isorenieratene	Fatty Acids, Lipids, and Isoprenoids*Secondary Metabolism
SAM23877_RS33650	1	Chr	NA	WP_053141417.1	alkylhydroperoxidase	NA	NA	NA
SAM23877_RS33785	1	Chr	NA	WP_053141458.1	type I polyketide synthase	Type I PKS	Stambomycin	Fatty Acids, Lipids, and Isoprenoids*Secondary Metabolism
SAM23877_RS33800	1	Chr	NA	WP_053141465.1	type I polyketide synthase	Type I PKS	Stambomycin	Fatty Acids, Lipids, and Isoprenoids*Secondary Metabolism
SAM23877_RS33805	1	Chr	NA	WP_053141467.1	type I polyketide synthase	Type I PKS	Stambomycin	Fatty Acids, Lipids, and Isoprenoids*Secondary Metabolism
SAM23877_RS33810	1	Chr	NA	WP_053141469.1	type I polyketide synthase	Type I PKS	Stambomycin	Fatty Acids, Lipids, and Isoprenoids*Secondary Metabolism
SAM23877_RS33825	1	Chr	NA	WP_053141471.1	putative ABC transporter, ATP-binding subunit	Type I PKS	Stambomycin	Secondary Metabolism
SAM23877_RS33830	1	Chr	NA	WP_053141473.1	putative integral membrane protein	Type I PKS	Stambomycin	Secondary Metabolism
SAM23877_RS33855	1	Chr	NA	WP_053141486.1	type I polyketide synthase	Type I PKS	Stambomycin	Fatty Acids, Lipids, and Isoprenoids*Secondary Metabolism
SAM23877_RS33985	1	Chr	NA	WP_053141540.1	peptidase M15	NA	NA	Protein Metabolism
SAM23877_RS34145	1	Chr	NA	WP_053141596.1	ABC transporter permease	NA	NA	NA
SAM23877_RS34460	1	Chr	NA	WP_053141714.1	ferredoxin-NADP reductase	NA	NA	Respiration*Sulfur Metabolism
SAM23877_RS35210	1	Chr	NA	WP_053141944.1	MarR family transcriptional regulator	Butyrolactone synthase	Butyrolactone	Secondary Metabolism
SAM23877_RS35215	1	Chr	dupl	WP_053141946.1	AfsA-like protein	Butyrolactone synthase	Butyrolactone	Secondary Metabolism
SAM23877_RS35220	1	Chr	dupl	WP_053141948.1	cytochrome P450	Butyrolactone synthase	Butyrolactone	Secondary Metabolism
SAM23877_RS35265	1	Chr	dupl	WP_053125912.1	TetR-family transcriptional regulator - member of the gamma-butyrolactone binding protein family AlpZ	Type II PKS	Alpomycin/Kinamycin	Secondary Metabolism
SAM23877_RS35280	1	Chr	dupl	WP_053125906.1	TetR-family transcriptional regulator AlpW	Type II PKS	Alpomycin/Kinamycin	Secondary Metabolism
SAM23877_RS35285	1	Chr	dupl	WP_053125904.1	SARP family pathway specific regulatory protein AlpV	Type II PKS	Alpomycin/Kinamycin	Secondary Metabolism
SAM23877_RS35290	1	Chr	dupl	WP_053125903.1	SARP family pathway specific regulatory protein AlpU	Type II PKS	Alpomycin/Kinamycin	Secondary Metabolism
SAM23877_RS35490	1	Chr	dupl	WP_053125818.1	MFS transporter	NA	NA	NA
SAM23877_RS35725	1	Chr	dupl	WP_053125739.1	DEAD/DEAH box helicase	NA	NA	NA
SAM23877_RS35785	1	Chr	dupl	WP_053125719.1	hypothetical protein	NA	NA	NA
SAM23877_RS36645	1	pSAM1	NA	WP_053143377.1	hypothetical protein	NA	NA	NA
SAM23877_RS36655	1	pSAM1	NA	WP_053143427.1	negative regulator of beta-lactamase	NA	NA	NA
SAM23877_RS36680	1	pSAM1	NA	WP_053143387.1	hypothetical protein	NA	NA	NA
SAM23877_RS36685	1	pSAM1	NA	WP_053143390.1	hypothetical protein	NA	NA	NA
SAM23877_RS36730	1	pSAM1	NA	WP_053143406.1	hypothetical protein	NA	NA	NA
SAM23877_RS36735	1	pSAM1	NA	WP_053143409.1	hypothetical protein	NA	NA	NA
SAM23877_RS00690	2	Chr	dupl	WP_053141994.1	adenylosuccinate lyase	NA	NA	Nucleosides and Nucleotides
SAM23877_RS01430	2	Chr	NA	WP_053126088.1	TetR family transcriptional regulator	NA	NA	NA
SAM23877_RS01775	2	Chr	NA	WP_053126211.1	hypothetical protein	Terpene-NRPS-Type I PKS	Antimycin	Secondary Metabolism
SAM23877_RS02050	2	Chr	NA	WP_053126287.1	hypothetical protein	NA	NA	NA
SAM23877_RS02555	2	Chr	NA	WP_053126469.1	peptidase	NA	NA	NA
SAM23877_RS02770	2	Chr	NA	WP_053126548.1	chitin-binding protein	NA	NA	Carbohydrates
SAM23877_RS02800	2	Chr	NA	WP_053126560.1	peptidase S15	NA	NA	NA
SAM23877_RS03390	2	Chr	NA	WP_053126768.1	ABC transporter substrate-binding protein	NA	NA	NA
SAM23877_RS03415	2	Chr	NA	WP_053126775.1	transcriptional regulator	NA	NA	Stress Response*Nitrogen Metabolism*RNA Metabolism
SAM23877_RS03810	2	Chr	NA	WP_053126926.1	hypothetical protein	NA	NA	NA
SAM23877_RS04120	2	Chr	NA	WP_053127039.1	hypothetical protein	NA	NA	NA
SAM23877_RS04195	2	Chr	NA	WP_053127066.1	hypothetical protein	NA	NA	NA
SAM23877_RS04350	2	Chr	NA	WP_053127123.1	hypothetical protein	NA	NA	NA
SAM23877_RS04810	2	Chr	NA	WP_053127221.1	secretion protein snm4	NA	NA	NA
SAM23877_RS04830	2	Chr	NA	WP_053127224.1	hypothetical protein	NA	NA	NA
SAM23877_RS04840	2	Chr	NA	WP_053127225.1	hypothetical protein	NA	NA	NA
SAM23877_RS04990	2	Chr	NA	WP_053127267.1	NUDIX hydrolase	NA	NA	NA
SAM23877_RS05065	2	Chr	NA	WP_053142178.1	ATPase	NA	NA	Protein Metabolism
SAM23877_RS05315	2	Chr	NA	WP_053127379.1	hypothetical protein	NA	NA	NA
SAM23877_RS05370	2	Chr	NA	WP_053127402.1	hypothetical protein	NA	NA	NA
SAM23877_RS05510	2	Chr	NA	WP_053127455.1	molybdopterin dehydrogenase	NA	NA	Nucleosides and Nucleotides
SAM23877_RS05520	2	Chr	NA	WP_053127459.1	TetR family transcriptional regulator	NA	NA	NA
SAM23877_RS05740	2	Chr	NA	WP_053127537.1	aldehyde dehydrogenase	NA	NA	Fatty Acids, Lipids, and Isoprenoids*Carbohydrates
SAM23877_RS05795	2	Chr	NA	WP_053127560.1	MarR family transcriptional regulator	NA	NA	NA
SAM23877_RS05800	2	Chr	NA	WP_053127561.1	UDP-glucose 4-epimerase	NA	NA	NA
SAM23877_RS05805	2	Chr	NA	WP_053127564.1	hypothetical protein	NA	NA	NA
SAM23877_RS05810	2	Chr	NA	WP_053127566.1	hypothetical protein	NA	NA	NA
SAM23877_RS06270	2	Chr	NA	WP_053127725.1	hypothetical protein	NA	NA	NA
SAM23877_RS06290	2	Chr	NA	WP_053127733.1	3-ketoacyl-ACP reductase	NA	NA	Fatty Acids, Lipids, and Isoprenoids
SAM23877_RS06690	2	Chr	NA	WP_053127872.1	diguanylate cyclase	NA	NA	NA
SAM23877_RS06705	2	Chr	NA	WP_053127878.1	ATP-binding protein	NA	NA	NA
SAM23877_RS06845	2	Chr	NA	WP_053127925.1	acyl-CoA dehydrogenase	NA	NA	NA
SAM23877_RS06975	2	Chr	NA	WP_053127967.1	carbon-nitrogen hydrolase	NA	NA	Amino Acids and Derivatives
SAM23877_RS07005	2	Chr	NA	WP_053127975.1	transcriptional regulator	NA	NA	NA
SAM23877_RS07115	2	Chr	NA	WP_053128010.1	X-Pro dipeptidase	NA	NA	NA
SAM23877_RS07185	2	Chr	NA	WP_053128037.1	hypothetical protein	NA	NA	NA
SAM23877_RS07510	2	Chr	NA	WP_053128156.1	RNA polymerase subunit sigma	NA	NA	NA
SAM23877_RS07515	2	Chr	NA	WP_053128158.1	glycerophosphodiester phosphodiesterase	NA	NA	Carbohydrates
SAM23877_RS07775	2	Chr	NA	WP_053128263.1	hypothetical protein	NA	NA	NA
SAM23877_RS07915	2	Chr	NA	WP_053142266.1	AAA family ATPase	NA	NA	Protein Metabolism
SAM23877_RS08250	2	Chr	NA	WP_053128427.1	hypothetical protein	NA	NA	NA
SAM23877_RS08355	2	Chr	NA	WP_053128471.1	chitin-binding protein	NA	NA	NA
SAM23877_RS08430	2	Chr	NA	WP_053128500.1	hypothetical protein	NA	NA	NA
SAM23877_RS08645	2	Chr	NA	WP_053142298.1	hypothetical protein	NA	NA	NA
SAM23877_RS08680	2	Chr	NA	WP_053128587.1	HNH nuclease	NA	NA	NA
SAM23877_RS08910	2	Chr	NA	WP_053128672.1	transcriptional regulator	NA	NA	NA
SAM23877_RS08950	2	Chr	NA	WP_053128695.1	cobalamin biosynthesis protein CobD	NA	NA	Cofactors, Vitamins, Prosthetic Groups, Pigments
SAM23877_RS08955	2	Chr	NA	WP_053128697.1	cobalamin biosynthesis protein CobQ	NA	NA	Cofactors, Vitamins, Prosthetic Groups, Pigments
SAM23877_RS09245	2	Chr	NA	WP_053128822.1	Tat pathway signal sequence domain protein	NA	NA	NA
SAM23877_RS09425	2	Chr	NA	WP_053128913.1	PadR family transcriptional regulator	NA	NA	NA
SAM23877_RS09450	2	Chr	NA	WP_053128919.1	preprotein translocase subunit SecG	NA	NA	Regulation and Cell signaling
SAM23877_RS09495	2	Chr	NA	WP_053128941.1	hypothetical protein	NA	NA	NA
SAM23877_RS09580	2	Chr	NA	WP_053128994.1	glycerophosphodiester phosphodiesterase	NA	NA	Carbohydrates
SAM23877_RS09735	2	Chr	NA	WP_053129082.1	hypothetical protein	NA	NA	NA
SAM23877_RS09845	2	Chr	NA	WP_053129136.1	pyruvate kinase	NA	NA	Carbohydrates
SAM23877_RS09910	2	Chr	NA	WP_053129196.1	glutamate synthase	NA	NA	Nitrogen Metabolism*Amino Acids and Derivatives
SAM23877_RS09915	2	Chr	NA	WP_053129199.1	hypothetical protein	NA	NA	NA
SAM23877_RS10110	2	Chr	NA	WP_053129299.1	alkaline phosphatase	NA	NA	NA
SAM23877_RS10360	2	Chr	NA	WP_053129467.1	bacterioferritin	NA	NA	NA
SAM23877_RS10380	2	Chr	NA	WP_053129487.1	anthranilate synthase	NA	NA	Amino Acids and Derivatives
SAM23877_RS11030	2	Chr	NA	WP_053129875.1	methionine aminopeptidase	NA	NA	Protein Metabolism
SAM23877_RS11155	2	Chr	NA	WP_053129951.1	AraC family transcriptional regulator	NA	NA	NA
SAM23877_RS11285	2	Chr	NA	WP_053130025.1	hemolysin-type calcium-binding protein	NA	NA	Phosphorus Metabolism
SAM23877_RS11335	2	Chr	NA	WP_053130059.1	hypothetical protein	NA	NA	NA
SAM23877_RS11370	2	Chr	NA	WP_053130086.1	hypothetical protein	NA	NA	NA
SAM23877_RS11500	2	Chr	NA	WP_053130152.1	tetracenomycin C resistance and export protein	NA	NA	Regulation and Cell signaling
SAM23877_RS11690	2	Chr	NA	WP_053130266.1	hypothetical protein	NA	NA	NA
SAM23877_RS11695	2	Chr	NA	WP_053130269.1	hypothetical protein	NA	NA	NA
SAM23877_RS11790	2	Chr	NA	WP_053130329.1	hypothetical protein	NA	NA	NA
SAM23877_RS12050	2	Chr	NA	WP_053130523.1	Fur family transcriptional regulator	NA	NA	Stress Response*Regulation and Cell signaling
SAM23877_RS12135	2	Chr	NA	WP_053130557.1	hypothetical protein	NA	NA	NA
SAM23877_RS12225	2	Chr	NA	WP_053130628.1	hypothetical protein	NA	NA	NA
SAM23877_RS12440	2	Chr	NA	WP_004931419.1	50S ribosomal protein L21	NA	NA	Protein Metabolism
SAM23877_RS13005	2	Chr	NA	WP_053131167.1	copper-transporting ATPase	NA	NA	Virulence, Disease and Defense
SAM23877_RS13010	2	Chr	NA	WP_053131170.1	carbonate dehydratase	NA	NA	Virulence, Disease and Defense*Membrane Transport
SAM23877_RS13155	2	Chr	NA	WP_053131250.1	ABC transporter	NA	NA	Respiration
SAM23877_RS13160	2	Chr	NA	WP_053131251.1	hypothetical protein	NA	NA	NA
SAM23877_RS13315	2	Chr	NA	WP_053131347.1	AraC family transcriptional regulator	NA	NA	NA
SAM23877_RS15065	2	Chr	NA	WP_053132473.1	AraC family transcriptional regulator	NA	NA	DNA Metabolism
SAM23877_RS15070	2	Chr	NA	WP_053142493.1	hypothetical protein	NA	NA	NA
SAM23877_RS15100	2	Chr	NA	WP_053132510.1	cobalt ABC transporter permease	NA	NA	Membrane Transport
SAM23877_RS15690	2	Chr	NA	WP_053132818.1	hypothetical protein	NA	NA	NA
SAM23877_RS15700	2	Chr	NA	WP_053132821.1	transcriptional regulator	NA	NA	NA
SAM23877_RS15995	2	Chr	NA	WP_053132985.1	hypothetical protein	NA	NA	NA
SAM23877_RS16985	2	Chr	NA	WP_053133502.1	hypothetical protein	NA	NA	NA
SAM23877_RS17205	2	Chr	NA	WP_053133601.1	hypothetical protein	NA	NA	DNA Metabolism
SAM23877_RS17355	2	Chr	NA	WP_053142579.1	glycosyl transferase	NA	NA	NA
SAM23877_RS17755	2	Chr	NA	WP_053133874.1	helicase DnaB	NA	NA	NA
SAM23877_RS17810	2	Chr	NA	WP_053133901.1	PadR family transcriptional regulator	NA	NA	NA
SAM23877_RS17870	2	Chr	NA	WP_053133940.1	GCN5 family acetyltransferase	NA	NA	NA
SAM23877_RS18235	2	Chr	NA	WP_053142597.1	branched-chain alpha-keto acid dehydrogenase subunit E2	NA	NA	Amino Acids and Derivatives*Carbohydrates
SAM23877_RS18405	2	Chr	NA	WP_053134235.1	hypothetical protein	NA	NA	NA
SAM23877_RS18670	2	Chr	NA	WP_053134367.1	aldo/keto reductase	NA	NA	NA
SAM23877_RS18820	2	Chr	NA	WP_053142627.1	aminotransferase	NA	NA	Amino Acids and Derivatives
SAM23877_RS18940	2	Chr	NA	WP_053134488.1	adenylosuccinate synthetase	NA	NA	Nucleosides and Nucleotides
SAM23877_RS19515	2	Chr	NA	WP_053134760.1	hypothetical protein	NA	NA	NA
SAM23877_RS21010	2	Chr	NA	WP_053135484.1	hypothetical protein	NA	NA	Respiration
SAM23877_RS21080	2	Chr	NA	WP_053135519.1	hypothetical protein	NA	NA	Miscellaneous
SAM23877_RS21225	2	Chr	NA	WP_003948652.1	30S ribosomal protein S12	NA	NA	Protein Metabolism*Virulence, Disease and Defense
SAM23877_RS21230	2	Chr	NA	WP_003974303.1	30S ribosomal protein S7	NA	NA	Virulence, Disease and Defense*Protein Metabolism
SAM23877_RS21235	2	Chr	NA	WP_053135583.1	elongation factor G	NA	NA	Virulence, Disease and Defense*Protein Metabolism
SAM23877_RS21455	2	Chr	NA	WP_003974244.1	30S ribosomal protein S13	NA	NA	Protein Metabolism
SAM23877_RS21495	2	Chr	NA	WP_052839842.1	30S ribosomal protein S9	NA	NA	Protein Metabolism
SAM23877_RS21780	2	Chr	NA	WP_053135799.1	serine/threonine protein kinase	NA	NA	NA
SAM23877_RS21820	2	Chr	NA	WP_053135818.1	pyridoxamine 5'-phosphate oxidase	NA	NA	NA
SAM23877_RS22370	2	Chr	NA	WP_053142750.1	reverse transcriptase	NA	NA	RNA Metabolism
SAM23877_RS22595	2	Chr	NA	WP_053142759.1	DNA-binding protein	NA	NA	NA
SAM23877_RS23195	2	Chr	NA	WP_053136578.1	hypothetical protein	NA	NA	NA
SAM23877_RS23235	2	Chr	NA	WP_053136600.1	peptide ABC transporter ATPase	NA	NA	Membrane Transport
SAM23877_RS23240	2	Chr	NA	WP_053136604.1	peptide ABC transporter ATPase	NA	NA	Membrane Transport
SAM23877_RS23245	2	Chr	NA	WP_053136607.1	ABC transporter permease	NA	NA	Membrane Transport
SAM23877_RS23250	2	Chr	NA	WP_053136609.1	ABC transporter	NA	NA	NA
SAM23877_RS23255	2	Chr	NA	WP_053136612.1	ABC transporter permease	NA	NA	Membrane Transport
SAM23877_RS23390	2	Chr	NA	WP_053136681.1	preprotein translocase	NA	NA	Membrane Transport
SAM23877_RS23405	2	Chr	NA	WP_053136686.1	hypothetical protein	NA	NA	NA
SAM23877_RS23410	2	Chr	NA	WP_053136689.1	magnesium transporter	NA	NA	Membrane Transport
SAM23877_RS23420	2	Chr	NA	WP_053136695.1	hypothetical protein	NA	NA	NA
SAM23877_RS23425	2	Chr	NA	WP_053136698.1	magnesium transporter CorA	NA	NA	Membrane Transport
SAM23877_RS23455	2	Chr	NA	WP_053136716.1	NYN domain containing protein	NA	NA	NA
SAM23877_RS23475	2	Chr	NA	WP_053136726.1	hypothetical protein	NA	NA	NA
SAM23877_RS23580	2	Chr	NA	WP_053136779.1	DNA-binding protein	NA	NA	Regulation and Cell signaling
SAM23877_RS23660	2	Chr	NA	WP_053136824.1	hypothetical protein	NA	NA	NA
SAM23877_RS23905	2	Chr	NA	WP_053136948.1	superoxide dismutase	NA	NA	NA
SAM23877_RS24125	2	Chr	NA	WP_053137057.1	polyketide cyclase WhiE VII	Type II PKS	Grey spore pigment	Dormancy and Sporulation*Secondary Metabolism
SAM23877_RS24165	2	Chr	NA	WP_053137078.1	patatin	NA	NA	NA
SAM23877_RS24295	2	Chr	NA	WP_019326852.1	F0F1 ATP synthase subunit epsilon	NA	NA	NA
SAM23877_RS24490	2	Chr	NA	WP_053137240.1	methylmalonyl-CoA mutase	NA	NA	NA
SAM23877_RS24625	2	Chr	NA	WP_053137311.1	peptidase	NA	NA	NA
SAM23877_RS24840	2	Chr	NA	WP_053137419.1	hypothetical protein	NA	NA	NA
SAM23877_RS25275	2	Chr	NA	WP_053137624.1	cell division initiation protein	NA	NA	NA
SAM23877_RS25380	2	Chr	NA	WP_053137683.1	hypothetical protein	NA	NA	NA
SAM23877_RS25395	2	Chr	NA	WP_053137692.1	30S ribosomal protein S16	NA	NA	Protein Metabolism
SAM23877_RS25555	2	Chr	NA	WP_053137776.1	hypothetical protein	NA	NA	NA
SAM23877_RS25680	2	Chr	NA	WP_053137853.1	aldehyde dehydrogenase	NA	NA	NA
SAM23877_RS25790	2	Chr	NA	WP_053137918.1	translation initiation factor IF-2	NA	NA	Protein Metabolism
SAM23877_RS25835	2	Chr	NA	WP_006130415.1	30S ribosomal protein S15	NA	NA	Protein Metabolism
SAM23877_RS25900	2	Chr	NA	WP_053137972.1	DegT/DnrJ/EryC1/StrS aminotransferase	NA	NA	NA
SAM23877_RS26355	2	Chr	NA	WP_053138272.1	GntR family transcriptional regulator	NA	NA	NA
SAM23877_RS26385	2	Chr	NA	WP_053142883.1	bleomycin resistance protein	NA	NA	NA
SAM23877_RS26450	2	Chr	NA	WP_053138315.1	thioesterase	NA	NA	NA
SAM23877_RS26505	2	Chr	NA	WP_053138344.1	RNA methyltransferase	NA	NA	NA
SAM23877_RS26595	2	Chr	NA	WP_053138412.1	transcriptional regulatory protein	Type I PKS	Spiramycin	Protein Metabolism*Secondary Metabolism
SAM23877_RS26675	2	Chr	NA	WP_053138458.1	putative NDP-hexose dehydratase	Type I PKS	Spiramycin	Secondary Metabolism
SAM23877_RS26685	2	Chr	NA	WP_053138480.1	Transcriptional regulatory protein	Type I PKS	Spiramycin	Secondary Metabolism
SAM23877_RS26795	2	Chr	NA	WP_053142901.1	putative O-methyltransferase	Type I PKS	Spiramycin	Secondary Metabolism
SAM23877_RS26855	2	Chr	NA	WP_053138561.1	multidrug ABC transporter ATP-binding protein	NRPS	Unknown NRP	Amino Acids and Derivatives*Secondary Metabolism
SAM23877_RS26860	2	Chr	NA	WP_053138566.1	ABC transporter integral membrane protein	NRPS	Unknown NRP	Cofactors, Vitamins, Prosthetic Groups, Pigments*Secondary Metabolism
SAM23877_RS26935	2	Chr	NA	WP_053142916.1	cobalt ABC transporter	NA	NA	Membrane Transport
SAM23877_RS26940	2	Chr	NA	WP_053138596.1	cobalt transporter	NA	NA	Membrane Transport
SAM23877_RS26945	2	Chr	NA	WP_053138598.1	cobalamin biosynthesis protein CbiN	NA	NA	Membrane Transport
SAM23877_RS26950	2	Chr	NA	WP_053138601.1	cobalt transporter	NA	NA	Membrane Transport
SAM23877_RS27175	2	Chr	NA	WP_053138739.1	alpha-mannosidase	NA	NA	Carbohydrates
SAM23877_RS27820	2	Chr	NA	WP_053142937.1	homocysteine methyltransferase	NA	NA	Amino Acids and Derivatives
SAM23877_RS28490	2	Chr	NA	WP_053139281.1	hypothetical protein	NA	NA	Iron acquisition and metabolism
SAM23877_RS28505	2	Chr	NA	WP_053139286.1	argininosuccinate lyase	NA	NA	Amino Acids and Derivatives
SAM23877_RS28510	2	Chr	NA	WP_053139288.1	cysteine synthase	NA	NA	Amino Acids and Derivatives
SAM23877_RS28515	2	Chr	NA	WP_053142962.1	hypothetical protein	NA	NA	Cofactors, Vitamins, Prosthetic Groups, Pigments
SAM23877_RS28525	2	Chr	NA	WP_053142964.1	hypothetical protein	NA	NA	NA
SAM23877_RS28545	2	Chr	NA	WP_053139295.1	cobalt transporter	NA	NA	NA
SAM23877_RS28550	2	Chr	NA	WP_053139296.1	ArsR family transcriptional regulator	NA	NA	NA
SAM23877_RS28755	2	Chr	NA	WP_053142978.1	metal ABC transporter ATPase	NA	NA	Virulence, Disease and Defense*Membrane Transport
SAM23877_RS28935	2	Chr	NA	WP_053142992.1	DNA primase	NA	NA	Phages, Prophages, Transposable elements, Plasmids
SAM23877_RS29350	2	Chr	NA	WP_053139569.1	peptide ABC transporter substrate-binding protein	NA	NA	NA
SAM23877_RS29395	2	Chr	NA	WP_053139587.1	luciferase	NA	NA	NA
SAM23877_RS30010	2	Chr	NA	WP_053139818.1	6-phospho-beta-glucosidase	NA	NA	NA
SAM23877_RS30380	2	Chr	NA	WP_053139950.1	cobalt-zinc-cadmium resistance protein CzcD	Isoprenoid synthase	Aminobacteriohopanetriol	Virulence, Disease and Defense*Secondary Metabolism
SAM23877_RS30875	2	Chr	NA	WP_053140132.1	hypothetical protein	NA	NA	NA
SAM23877_RS31020	2	Chr	NA	WP_053140211.1	mechanosensitive ion channel protein	NA	NA	NA
SAM23877_RS31230	2	Chr	NA	WP_053140344.1	peptidase	NA	NA	NA
SAM23877_RS31260	2	Chr	NA	WP_053140365.1	short-chain dehydrogenase	NA	NA	Carbohydrates
SAM23877_RS31265	2	Chr	NA	WP_053140368.1	hypothetical protein	NA	NA	NA
SAM23877_RS31930	2	Chr	NA	WP_053140745.1	hypothetical protein	NA	NA	NA
SAM23877_RS31965	2	Chr	NA	WP_053140763.1	1,3-beta-glucanase	NA	NA	NA
SAM23877_RS32050	2	Chr	NA	WP_053140803.1	nitroreductase	NA	NA	NA
SAM23877_RS32055	2	Chr	NA	WP_053140806.1	ketosteroid isomerase	NA	NA	NA
SAM23877_RS32125	2	Chr	NA	WP_053140850.1	protease inhibitor protein	NA	NA	NA
SAM23877_RS32205	2	Chr	NA	WP_053140898.1	MarR family transcriptional regulator	NA	NA	NA
SAM23877_RS32330	2	Chr	NA	WP_053140946.1	hypothetical protein	NA	NA	NA
SAM23877_RS32935	2	Chr	NA	WP_053141174.1	NADPH-dependent FMN reductase	NA	NA	NA
SAM23877_RS32960	2	Chr	NA	WP_053143094.1	oxidoreductase	NA	NA	NA
SAM23877_RS32975	2	Chr	NA	WP_053143100.1	FAD dependent dehydrogenase	NA	NA	NA
SAM23877_RS33190	2	Chr	NA	WP_053141265.1	hypothetical protein	NA	NA	NA
SAM23877_RS33370	2	Chr	NA	WP_053141325.1	hypothetical protein	NA	NA	NA
SAM23877_RS33965	2	Chr	NA	WP_053143143.1	hypothetical protein	NA	NA	NA
SAM23877_RS34950	2	Chr	NA	WP_053141866.1	TetR family transcriptional regulator	NA	NA	NA
SAM23877_RS35635	2	Chr	dupl	WP_053141957.1	hypothetical protein	NA	NA	NA
SAM23877_RS01010	3	Chr	NA	WP_053125955.1	hypothetical protein	NA	NA	NA
SAM23877_RS01595	3	Chr	NA	WP_053126144.1	TetR family transcriptional regulator	NA	NA	NA
SAM23877_RS02085	3	Chr	NA	WP_053126300.1	hypothetical protein	NA	NA	NA
SAM23877_RS02710	3	Chr	NA	WP_053142097.1	permease	NA	NA	Nucleosides and Nucleotides
SAM23877_RS02775	3	Chr	NA	WP_053126550.1	chitinase	NA	NA	NA
SAM23877_RS03385	3	Chr	NA	WP_053126766.1	peptidase	NA	NA	NA
SAM23877_RS03600	3	Chr	NA	WP_053126851.1	hypothetical protein	NA	NA	NA
SAM23877_RS03845	3	Chr	NA	WP_053126941.1	pep a2	NA	NA	NA
SAM23877_RS03850	3	Chr	NA	WP_053126943.1	hypothetical protein	NA	NA	NA
SAM23877_RS03905	3	Chr	NA	WP_053126961.1	histidine kinase	NA	NA	NA
SAM23877_RS04220	3	Chr	NA	WP_053127076.1	chorismate synthase	NA	NA	NA
SAM23877_RS05005	3	Chr	NA	WP_053142172.1	glutamate racemase	NA	NA	Cell Wall and Capsule*Amino Acids and Derivatives
SAM23877_RS05110	3	Chr	NA	WP_053127304.1	hypothetical protein	NA	NA	Cofactors, Vitamins, Prosthetic Groups, Pigments
SAM23877_RS05460	3	Chr	NA	WP_053127437.1	hypothetical protein	NA	NA	NA
SAM23877_RS05515	3	Chr	NA	WP_053127457.1	(2Fe-2S)-binding protein	NA	NA	NA
SAM23877_RS05750	3	Chr	NA	WP_053142196.1	DNA polymerase III subunit beta	NA	NA	NA
SAM23877_RS06055	3	Chr	NA	WP_053127643.1	glycoside hydrolase	NA	NA	NA
SAM23877_RS06065	3	Chr	NA	WP_053127647.1	XRE family transcriptional regulator	NA	NA	NA
SAM23877_RS06180	3	Chr	NA	WP_053127694.1	lipase	NA	NA	NA
SAM23877_RS06530	3	Chr	NA	WP_053127816.1	oxidoreductase	NA	NA	NA
SAM23877_RS06550	3	Chr	NA	WP_053127824.1	hypothetical protein	NA	NA	NA
SAM23877_RS06980	3	Chr	NA	WP_053127969.1	transporter	NA	NA	NA
SAM23877_RS06995	3	Chr	NA	WP_053142241.1	inosine-5-monophosphate dehydrogenase	NA	NA	Nucleosides and Nucleotides
SAM23877_RS07110	3	Chr	NA	WP_053128008.1	elongation factor P	NA	NA	Protein Metabolism
SAM23877_RS07475	3	Chr	NA	WP_053128142.1	metal ABC transporter substrate-binding protein	NA	NA	Amino Acids and Derivatives
SAM23877_RS07675	3	Chr	NA	WP_053128230.1	RNA methyltransferase	NA	NA	RNA Metabolism
SAM23877_RS07770	3	Chr	NA	WP_053128261.1	ABC transporter substrate-binding protein	NA	NA	NA
SAM23877_RS08095	3	Chr	NA	WP_053128373.1	hypothetical protein	NA	NA	NA
SAM23877_RS08305	3	Chr	NA	WP_053128449.1	lipase	NA	NA	NA
SAM23877_RS08390	3	Chr	NA	WP_053128480.1	streptogrisin	NA	NA	NA
SAM23877_RS08640	3	Chr	NA	WP_053128577.1	chromosome partitioning protein ParA	NA	NA	NA
SAM23877_RS08665	3	Chr	NA	WP_053128581.1	3-methyladenine DNA glycosylase	NA	NA	DNA Metabolism
SAM23877_RS09145	3	Chr	NA	WP_053128772.1	oxidoreductase	NA	NA	NA
SAM23877_RS09200	3	Chr	NA	WP_053128798.1	NAD-dependent dehydratase	NA	NA	Carbohydrates*Cell Wall and Capsule
SAM23877_RS10095	3	Chr	NA	WP_053129289.1	hypothetical protein	NA	NA	NA
SAM23877_RS10265	3	Chr	NA	WP_053129412.1	hypothetical protein	NA	NA	NA
SAM23877_RS10475	3	Chr	NA	WP_053142350.1	hypothetical protein	NA	NA	NA
SAM23877_RS10520	3	Chr	NA	WP_053142353.1	glycerate kinase	NA	NA	Nitrogen Metabolism*Carbohydrates*Fatty Acids, Lipids, and Isoprenoids*Amino Acids and Derivatives
SAM23877_RS10940	3	Chr	NA	WP_053129819.1	NAD+ synthetase	NA	NA	Cofactors, Vitamins, Prosthetic Groups, Pigments
SAM23877_RS11215	3	Chr	NA	WP_053129989.1	transporter	NA	NA	NA
SAM23877_RS11220	3	Chr	NA	WP_053129992.1	hypothetical protein	NA	NA	NA
SAM23877_RS11260	3	Chr	NA	WP_053130013.1	hypothetical protein	NA	NA	NA
SAM23877_RS11265	3	Chr	NA	WP_053130016.1	hypothetical protein	NA	NA	NA
SAM23877_RS11315	3	Chr	NA	WP_053130040.1	toxin	NA	NA	NA
SAM23877_RS11635	3	Chr	NA	WP_053130231.1	hypothetical protein	NA	NA	NA
SAM23877_RS11930	3	Chr	NA	WP_053130430.1	peptidase C60	NA	NA	NA
SAM23877_RS12280	3	Chr	NA	WP_030180898.1	30S ribosomal protein S20	NA	NA	Protein Metabolism
SAM23877_RS12435	3	Chr	NA	WP_003976205.1	50S ribosomal protein L27	NA	NA	Protein Metabolism
SAM23877_RS12560	3	Chr	NA	WP_053130836.1	hypothetical protein	NA	NA	NA
SAM23877_RS12670	3	Chr	NA	WP_053130908.1	hypothetical protein	NA	NA	NA
SAM23877_RS13290	3	Chr	NA	WP_053131335.1	Tat pathway signal sequence domain protein	NA	NA	NA
SAM23877_RS13515	3	Chr	NA	WP_053131481.1	hypothetical protein	NA	NA	NA
SAM23877_RS14025	3	Chr	NA	WP_053142457.1	IclR family transcriptional regulator	NA	NA	Metabolism of Aromatic Compounds
SAM23877_RS14435	3	Chr	NA	WP_053132019.1	hypothetical protein	NA	NA	NA
SAM23877_RS14445	3	Chr	NA	WP_053132025.1	adenosylhomocysteinase	NA	NA	Amino Acids and Derivatives
SAM23877_RS14780	3	Chr	NA	WP_053132249.1	4-hydroxybenzoate 3-monooxygenase	NA	NA	Metabolism of Aromatic Compounds
SAM23877_RS14880	3	Chr	NA	WP_053132354.1	transcription-repair coupling factor	NA	NA	RNA Metabolism
SAM23877_RS14950	3	Chr	NA	WP_053132397.1	50S ribosomal protein L25	NA	NA	Protein Metabolism
SAM23877_RS15445	3	Chr	NA	WP_053132695.1	TetR family transcriptional regulator	NA	NA	NA
SAM23877_RS15630	3	Chr	NA	WP_053132789.1	oxidase	NA	NA	Cofactors, Vitamins, Prosthetic Groups, Pigments
SAM23877_RS16330	3	Chr	NA	WP_053133174.1	sugar ABC transporter ATP-binding protein	NA	NA	Carbohydrates
SAM23877_RS16460	3	Chr	NA	WP_053133235.1	phosphoglycerate mutase	NA	NA	Miscellaneous*Carbohydrates
SAM23877_RS16585	3	Chr	NA	WP_053133304.1	Fur family transcriptional regulator	NA	NA	Stress Response
SAM23877_RS16775	3	Chr	NA	WP_053133414.1	hypothetical protein	NA	NA	NA
SAM23877_RS16815	3	Chr	NA	WP_053142564.1	acetyltransferase	NA	NA	NA
SAM23877_RS16940	3	Chr	NA	WP_053133489.1	RNA helicase	NA	NA	NA
SAM23877_RS16990	3	Chr	NA	WP_003949541.1	DNA-binding protein	NA	NA	NA
SAM23877_RS17105	3	Chr	NA	WP_053133559.1	phosphoribosylamine--glycine ligase	NA	NA	NA
SAM23877_RS17300	3	Chr	NA	WP_053133640.1	RNA polymerase subunit sigma	NA	NA	Stress Response*RNA Metabolism
SAM23877_RS17760	3	Chr	NA	WP_053133876.1	MATE family efflux transporter	NA	NA	NA
SAM23877_RS17815	3	Chr	NA	WP_053133904.1	inositol-3-phosphate synthase	NA	NA	NA
SAM23877_RS17830	3	Chr	NA	WP_053133913.1	RNA nucleotidyltransferase	NA	NA	RNA Metabolism
SAM23877_RS17860	3	Chr	NA	WP_053133932.1	thioredoxin reductase	NA	NA	Sulfur Metabolism*Nucleosides and Nucleotides
SAM23877_RS17865	3	Chr	NA	WP_053133937.1	thioredoxin	NA	NA	NA
SAM23877_RS18030	3	Chr	NA	WP_053134024.1	hypothetical protein	NA	NA	NA
SAM23877_RS18200	3	Chr	NA	WP_053134118.1	peptidylprolyl isomerase	NA	NA	NA
SAM23877_RS18325	3	Chr	NA	WP_053134185.1	hypothetical protein	NA	NA	NA
SAM23877_RS18470	3	Chr	NA	WP_053134270.1	TetR family transcriptional regulator	NA	NA	NA
SAM23877_RS18795	3	Chr	NA	WP_053142615.1	hypothetical protein	NA	NA	NA
SAM23877_RS18800	3	Chr	NA	WP_053142624.1	hypothetical protein	NA	NA	NA
SAM23877_RS18850	3	Chr	NA	WP_053134444.1	fructose-bisphosphate aldolase	NA	NA	Carbohydrates
SAM23877_RS19040	3	Chr	NA	WP_053134548.1	peptide hydrolase	NA	NA	NA
SAM23877_RS19725	3	Chr	NA	WP_053134862.1	2-amino-4-hydroxy-6-hydroxymethyldihydropteridine pyrophosphokinase	NA	NA	Cofactors, Vitamins, Prosthetic Groups, Pigments
SAM23877_RS19830	3	Chr	NA	WP_053126455.1	transposase	NA	NA	NA
SAM23877_RS20130	3	Chr	NA	WP_053135062.1	delta-aminolevulinic acid dehydratase	NA	NA	Regulation and Cell signaling*Cofactors, Vitamins, Prosthetic Groups, Pigments
SAM23877_RS20955	3	Chr	NA	WP_053135456.1	peptidase M28	NA	NA	Protein Metabolism
SAM23877_RS21165	3	Chr	NA	WP_053135550.1	preprotein translocase subunit SecE	NA	NA	NA
SAM23877_RS21175	3	Chr	NA	WP_006130605.1	50S ribosomal protein L11	NA	NA	Protein Metabolism
SAM23877_RS21180	3	Chr	NA	WP_053135556.1	50S ribosomal protein L1	NA	NA	Protein Metabolism
SAM23877_RS21240	3	Chr	NA	WP_053135585.1	elongation factor Tu	NA	NA	Virulence, Disease and Defense*Protein Metabolism
SAM23877_RS21490	3	Chr	NA	WP_003974239.1	50S ribosomal protein L13	NA	NA	Protein Metabolism
SAM23877_RS21655	3	Chr	NA	WP_053135738.1	hypothetical protein	NA	NA	NA
SAM23877_RS21660	3	Chr	NA	WP_053135741.1	hypothetical protein	NA	NA	NA
SAM23877_RS21670	3	Chr	NA	WP_053135748.1	hypothetical protein	NA	NA	NA
SAM23877_RS21895	3	Chr	NA	WP_053135863.1	lipase	NA	NA	NA
SAM23877_RS22755	3	Chr	NA	WP_053136333.1	hypothetical protein	NA	NA	NA
SAM23877_RS23140	3	Chr	NA	WP_053136547.1	serine protease	NA	NA	NA
SAM23877_RS23160	3	Chr	NA	WP_053136559.1	DNA mismatch repair protein MutT	NA	NA	NA
SAM23877_RS23530	3	Chr	NA	WP_053136753.1	peptidase	NA	NA	NA
SAM23877_RS23585	3	Chr	NA	WP_053136782.1	hypothetical protein	NA	NA	NA
SAM23877_RS23645	3	Chr	NA	WP_053136818.1	hypothetical protein	NA	NA	NA
SAM23877_RS23670	3	Chr	NA	WP_053136827.1	Fur family transcriptional regulator	NA	NA	Stress Response
SAM23877_RS23800	3	Chr	NA	WP_053136900.1	GntR family transcriptional regulator	NA	NA	Carbohydrates
SAM23877_RS23870	3	Chr	NA	WP_053136932.1	hypothetical protein	NA	NA	NA
SAM23877_RS23915	3	Chr	NA	WP_053136954.1	zf-CGNR multi-domain protein	NA	NA	NA
SAM23877_RS24050	3	Chr	NA	WP_053137018.1	hypothetical protein	NA	NA	NA
SAM23877_RS24055	3	Chr	NA	WP_053137021.1	TetR family transcriptional regulator	NA	NA	NA
SAM23877_RS24535	3	Chr	NA	WP_053137267.1	6-phosphofructokinase	NA	NA	Carbohydrates
SAM23877_RS24795	3	Chr	NA	WP_053137393.1	transcriptional regulator	NA	NA	NA
SAM23877_RS25320	3	Chr	NA	WP_003973418.1	hypothetical protein	NA	NA	NA
SAM23877_RS25585	3	Chr	NA	WP_053137793.1	AsnC family transcriptional regulator	NA	NA	NA
SAM23877_RS26200	3	Chr	NA	WP_053138199.1	TerD-family protein	NA	NA	NA
SAM23877_RS26270	3	Chr	NA	WP_053138233.1	GntR family transcriptional regulator	NA	NA	NA
SAM23877_RS26350	3	Chr	NA	WP_053138269.1	peptidase	NA	NA	NA
SAM23877_RS26500	3	Chr	NA	WP_053138341.1	DNA-binding protein	NA	NA	NA
SAM23877_RS26610	3	Chr	NA	WP_053138421.1	3-hydroxyacyl-CoA dehydrogenase; 3-hydroxybutyryl-CoA dehydrogenase	Type I PKS	Spiramycin	Amino Acids and Derivatives*Fatty Acids, Lipids, and Isoprenoids*Carbohydrates*Secondary Metabolism
SAM23877_RS26615	3	Chr	NA	WP_053138424.1	acyl carrier protein; methoxymalonate biosynthesis protein	Type I PKS	Spiramycin	Fatty Acids, Lipids, and Isoprenoids*Secondary Metabolism
SAM23877_RS26630	3	Chr	NA	WP_053138433.1	putative NDP-hexose methyltransferase	Type I PKS	Spiramycin	Secondary Metabolism
SAM23877_RS26635	3	Chr	NA	WP_053138436.1	putative NDP-hexose reductase	Type I PKS	Spiramycin	Carbohydrates*Secondary Metabolism
SAM23877_RS26640	3	Chr	NA	WP_053138439.1	putative NDP-hexose ketoreductase	Type I PKS	Spiramycin	Carbohydrates*Cell Wall and Capsule*Secondary Metabolism
SAM23877_RS26650	3	Chr	NA	WP_053138447.1	glycosyltransferase	Type I PKS	Spiramycin	Carbohydrates*Cell Wall and Capsule*Secondary Metabolism
SAM23877_RS26655	3	Chr	NA	WP_053138450.1	glycosyltransferase auxiliary protein	Type I PKS	Spiramycin	Secondary Metabolism
SAM23877_RS26665	3	Chr	NA	WP_053138455.1	reductase	Type I PKS	Spiramycin	Secondary Metabolism
SAM23877_RS26700	3	Chr	NA	WP_053142891.1	putative NDP-hexose dehydratase	Type I PKS	Spiramycin	Secondary Metabolism
SAM23877_RS26705	3	Chr	NA	WP_053142893.1	putative type II thioesterase	Type I PKS	Spiramycin	Iron acquisition and metabolism*Secondary Metabolism
SAM23877_RS26710	3	Chr	NA	WP_053142895.1	putative dTDP-glucose 4,6-dehydratase	Type I PKS	Spiramycin	Cell Wall and Capsule*Secondary Metabolism
SAM23877_RS26720	3	Chr	NA	WP_053138498.1	putative NDP-hexose aminotransferase	Type I PKS	Spiramycin	Secondary Metabolism
SAM23877_RS26725	3	Chr	NA	WP_053142897.1	putative NDP-hexose isomerase	Type I PKS	Spiramycin	Secondary Metabolism
SAM23877_RS26730	3	Chr	NA	WP_053138501.1	cytochrome P-450 hydroxylase	Type I PKS	Spiramycin	Secondary Metabolism
SAM23877_RS26780	3	Chr	NA	WP_053138530.1	glycosyltransferase auxiliary protein	Type I PKS	Spiramycin	Secondary Metabolism
SAM23877_RS26800	3	Chr	NA	WP_053138539.1	O-acyltransferase	Type I PKS	Spiramycin	Secondary Metabolism
SAM23877_RS27200	3	Chr	NA	WP_053138754.1	ABC transporter substrate-binding protein	NA	NA	NA
SAM23877_RS27205	3	Chr	NA	WP_053138757.1	sugar ABC transporter ATP-binding protein	NA	NA	Stress Response
SAM23877_RS28185	3	Chr	NA	WP_053139172.1	hypothetical protein	NA	NA	NA
SAM23877_RS28495	3	Chr	NA	WP_053139283.1	methyltransferase	NA	NA	NA
SAM23877_RS28500	3	Chr	NA	WP_053139284.1	MFS transporter permease	NA	NA	NA
SAM23877_RS28600	3	Chr	NA	WP_053139312.1	gamma-glutamyltransferase	NA	NA	NA
SAM23877_RS28780	3	Chr	NA	WP_053139369.1	NUDIX hydrolase	NA	NA	NA
SAM23877_RS28800	3	Chr	NA	WP_053139375.1	methylsuccinyl-CoA dehydrogenase	NA	NA	Carbohydrates
SAM23877_RS28950	3	Chr	NA	WP_053139412.1	terminase	NA	NA	Phages, Prophages, Transposable elements, Plasmids
SAM23877_RS29020	3	Chr	NA	WP_053139432.1	hypothetical protein	NA	NA	Phages, Prophages, Transposable elements, Plasmids
SAM23877_RS29070	3	Chr	NA	WP_053139448.1	hypothetical protein	NA	NA	NA
SAM23877_RS30410	3	Chr	NA	WP_053139961.1	ABC transporter membrane component	Isoprenoid synthase	Aminobacteriohopanetriol	Secondary Metabolism
SAM23877_RS30415	3	Chr	NA	WP_053139963.1	ABC transporter ATP-binding protein	Isoprenoid synthase	Aminobacteriohopanetriol	Cell Wall and Capsule*Secondary Metabolism
SAM23877_RS30650	3	Chr	NA	WP_053140060.1	hypothetical protein	NA	NA	NA
SAM23877_RS31070	3	Chr	NA	WP_053140244.1	LacI family transcriptional regulator	NA	NA	NA
SAM23877_RS31225	3	Chr	NA	WP_053140341.1	6-phosphogluconate dehydrogenase	NA	NA	Carbohydrates
SAM23877_RS31300	3	Chr	NA	WP_053140384.1	hypothetical protein	NA	NA	NA
SAM23877_RS31370	3	Chr	NA	WP_053140425.1	hypothetical protein	NA	NA	NA
SAM23877_RS31525	3	Chr	NA	WP_053140513.1	hypothetical protein	NA	NA	NA
SAM23877_RS31880	3	Chr	NA	WP_053140718.1	GlcNAc-PI de-N-acetylase	NA	NA	NA
SAM23877_RS32105	3	Chr	NA	WP_053140837.1	hypothetical protein	NA	NA	Regulation and Cell signaling
SAM23877_RS32215	3	Chr	NA	WP_053140904.1	hypothetical protein	NA	NA	NA
SAM23877_RS32505	3	Chr	NA	WP_053141008.1	hypothetical protein	NA	NA	NA
SAM23877_RS32740	3	Chr	NA	WP_053141099.1	methyltransferase	NA	NA	NA
SAM23877_RS32995	3	Chr	NA	WP_053141188.1	50S ribosomal protein L33	NA	NA	Protein Metabolism
SAM23877_RS33295	3	Chr	NA	WP_053141301.1	hypothetical protein	NA	NA	NA
SAM23877_RS33870	3	Chr	NA	WP_053141492.1	acetyltransferase	NA	NA	NA
SAM23877_RS34255	3	Chr	NA	WP_053141643.1	MerR family transcriptional regulator	NA	NA	Protein Metabolism*Stress Response
SAM23877_RS34355	3	Chr	NA	WP_053141678.1	TetR family transcriptional regulator	NA	NA	NA
SAM23877_RS34410	3	Chr	NA	WP_053141698.1	sugar ABC transporter substrate-binding protein	NA	NA	NA
SAM23877_RS35235	3	Chr	dupl	WP_053125924.1	HxlR family transcriptional regulator	NA	NA	NA
SAM23877_RS35650	3	Chr	dupl	WP_053125767.1	DeoR faimly transcriptional regulator	NA	NA	Carbohydrates
SAM23877_RS36025	3	Chr	dupl	WP_053125639.1	hypothetical protein	NA	NA	NA
SAM23877_RS36115	3	Chr	dupl	WP_053141963.1	hypothetical protein	NA	NA	NA
SAM23877_RS01085	4	Chr	NA	WP_053125976.1	hypothetical protein	NA	NA	NA
SAM23877_RS01405	4	Chr	NA	WP_053126081.1	6-phosphogluconate dehydrogenase	NA	NA	NA
SAM23877_RS01470	4	Chr	NA	WP_053126104.1	histidine kinase	NA	NA	NA
SAM23877_RS01485	4	Chr	NA	WP_053142026.1	calcium-binding protein	NA	NA	NA
SAM23877_RS01800	4	Chr	NA	WP_053126214.1	RNA polymerase subunit sigma-24	NA	NA	RNA Metabolism
SAM23877_RS01870	4	Chr	NA	WP_053126233.1	alcohol dehydrogenase	NA	NA	NA
SAM23877_RS02335	4	Chr	NA	WP_053126388.1	hypothetical protein	NA	NA	NA
SAM23877_RS02360	4	Chr	NA	WP_053126398.1	oxidoreductase	NA	NA	Stress Response
SAM23877_RS02950	4	Chr	NA	WP_053126616.1	hypothetical protein	NA	NA	NA
SAM23877_RS03490	4	Chr	NA	WP_053126804.1	sugar ABC transporter substrate-binding protein	NA	NA	NA
SAM23877_RS04060	4	Chr	NA	WP_053127016.1	histidine kinase	NA	NA	NA
SAM23877_RS04065	4	Chr	NA	WP_053127018.1	hypothetical protein	NA	NA	NA
SAM23877_RS04085	4	Chr	NA	WP_053127026.1	hypothetical protein	NA	NA	NA
SAM23877_RS04090	4	Chr	NA	WP_053127028.1	polyprenyl diphosphate synthase	NA	NA	Fatty Acids, Lipids, and Isoprenoids
SAM23877_RS04095	4	Chr	NA	WP_053127030.1	threonine dehydratase	NA	NA	Amino Acids and Derivatives
SAM23877_RS04290	4	Chr	NA	WP_053127100.1	hypothetical protein	NA	NA	NA
SAM23877_RS04330	4	Chr	NA	WP_053127115.1	hypothetical protein	NA	NA	Protein Metabolism
SAM23877_RS04335	4	Chr	NA	WP_053127117.1	phosphotransferase	NA	NA	NA
SAM23877_RS04405	4	Chr	NA	WP_053127142.1	hypothetical protein	NA	NA	NA
SAM23877_RS05250	4	Chr	NA	WP_053127357.1	hypothetical protein	NA	NA	NA
SAM23877_RS05555	4	Chr	NA	WP_053127472.1	hypothetical protein	NA	NA	NA
SAM23877_RS05695	4	Chr	NA	WP_053127522.1	hypothetical protein	NA	NA	NA
SAM23877_RS05730	4	Chr	NA	WP_053127535.1	hypothetical protein	NA	NA	Regulation and Cell signaling*Cell Wall and Capsule
SAM23877_RS05900	4	Chr	NA	WP_053142202.1	histidine kinase	NA	NA	NA
SAM23877_RS05905	4	Chr	NA	WP_053127592.1	sodium:solute symporter	NA	NA	NA
SAM23877_RS06595	4	Chr	NA	WP_053127840.1	MerR family transcriptional regulator	NA	NA	NA
SAM23877_RS06605	4	Chr	NA	WP_053127844.1	MerR family transcriptional regulator	NA	NA	NA
SAM23877_RS06610	4	Chr	NA	WP_053127846.1	hypothetical protein	NA	NA	NA
SAM23877_RS06615	4	Chr	NA	WP_053127848.1	hypothetical protein	NA	NA	NA
SAM23877_RS06880	4	Chr	NA	WP_053127936.1	hypothetical protein	NA	NA	Membrane Transport
SAM23877_RS06905	4	Chr	NA	WP_053127944.1	3,4-dihydroxy-2-butanone 4-phosphate synthase	NA	NA	Cofactors, Vitamins, Prosthetic Groups, Pigments
SAM23877_RS07190	4	Chr	NA	WP_053128039.1	histidyl-tRNA synthetase	NA	NA	Protein Metabolism
SAM23877_RS07430	4	Chr	NA	WP_053128122.1	hypothetical protein	NA	NA	NA
SAM23877_RS07665	4	Chr	NA	WP_053128226.1	phenylalanyl-tRNA synthetase subunit alpha	NA	NA	Protein Metabolism
SAM23877_RS08285	4	Chr	NA	WP_053128437.1	hypothetical protein	NA	NA	NA
SAM23877_RS08290	4	Chr	NA	WP_053128439.1	hypothetical protein	NA	NA	NA
SAM23877_RS08295	4	Chr	NA	WP_053128441.1	nickel transporter	NA	NA	NA
SAM23877_RS08300	4	Chr	NA	WP_053128447.1	protein kinase	NA	NA	NA
SAM23877_RS08420	4	Chr	NA	WP_053128496.1	transporter	NA	NA	NA
SAM23877_RS08445	4	Chr	NA	WP_053128505.1	hypothetical protein	NA	NA	NA
SAM23877_RS08530	4	Chr	NA	WP_053128540.1	alanine dehydrogenase	NA	NA	Carbohydrates
SAM23877_RS08670	4	Chr	NA	WP_053128583.1	sporulation protein	NA	NA	NA
SAM23877_RS08705	4	Chr	NA	WP_053128597.1	chaplin	NA	NA	NA
SAM23877_RS08755	4	Chr	NA	WP_053128613.1	hypothetical protein	NA	NA	NA
SAM23877_RS08820	4	Chr	NA	WP_053128640.1	acetate permease	NA	NA	NA
SAM23877_RS09095	4	Chr	NA	WP_053128748.1	penicillin-binding protein	NA	NA	Cell Wall and Capsule*RNA Metabolism*Cell Division and Cell Cycle
SAM23877_RS09240	4	Chr	NA	WP_053128820.1	RNA-binding protein	NA	NA	NA
SAM23877_RS09475	4	Chr	NA	WP_053128930.1	sporulation protein	NA	NA	NA
SAM23877_RS09480	4	Chr	NA	WP_053128931.1	hypothetical protein	NA	NA	NA
SAM23877_RS09560	4	Chr	NA	WP_053128982.1	export associated protein	NA	NA	NA
SAM23877_RS09570	4	Chr	NA	WP_053128988.1	excinuclease ABC subunit B	NA	NA	DNA Metabolism
SAM23877_RS09695	4	Chr	NA	WP_053129061.1	histone acetyltransferase	NA	NA	NA
SAM23877_RS09770	4	Chr	NA	WP_053129103.1	hypothetical protein	NA	NA	NA
SAM23877_RS10055	4	Chr	NA	WP_053129271.1	hypothetical protein	NA	NA	NA
SAM23877_RS10345	4	Chr	NA	WP_053129458.1	serine/threonine protein kinase	NA	NA	NA
SAM23877_RS10620	4	Chr	NA	WP_053129623.1	histidine kinase	NA	NA	NA
SAM23877_RS10625	4	Chr	NA	WP_053129626.1	hypothetical protein	NA	NA	NA
SAM23877_RS10630	4	Chr	NA	WP_053129635.1	F0F1 ATP synthase	NA	NA	NA
SAM23877_RS10635	4	Chr	NA	WP_053129636.1	phage-shock protein	NA	NA	NA
SAM23877_RS10790	4	Chr	NA	WP_053129723.1	hypothetical protein	NA	NA	NA
SAM23877_RS10880	4	Chr	NA	WP_053142359.1	glycosidase	NA	NA	NA
SAM23877_RS10980	4	Chr	NA	WP_053129840.1	hypothetical protein	NA	NA	NA
SAM23877_RS10990	4	Chr	NA	WP_053129852.1	ABC transporter	NA	NA	NA
SAM23877_RS10995	4	Chr	NA	WP_053129855.1	ABC transporter	NA	NA	NA
SAM23877_RS11885	4	Chr	NA	WP_053130405.1	pyridine nucleotide-disulfide oxidoreductase	NA	NA	Respiration
SAM23877_RS12100	4	Chr	NA	WP_053130541.1	hypothetical protein	NA	NA	NA
SAM23877_RS12115	4	Chr	NA	WP_053130549.1	DNA-binding protein	NA	NA	NA
SAM23877_RS12160	4	Chr	NA	WP_053130570.1	phosphate starvation-inducible protein PhoH	NA	NA	Phosphorus Metabolism
SAM23877_RS12165	4	Chr	NA	WP_053130573.1	rRNA maturation RNase YbeY	NA	NA	NA
SAM23877_RS12175	4	Chr	NA	WP_053130580.1	MmcQ-like protein	NA	NA	NA
SAM23877_RS12255	4	Chr	NA	WP_053130663.1	hypothetical protein	NA	NA	NA
SAM23877_RS12375	4	Chr	NA	WP_053130728.1	peptidase M48	NA	NA	NA
SAM23877_RS12420	4	Chr	NA	WP_053130757.1	glycosyl transferase family A	NA	NA	Cell Wall and Capsule
SAM23877_RS12425	4	Chr	NA	WP_053130761.1	hypothetical protein	NA	NA	NA
SAM23877_RS12460	4	Chr	NA	WP_053130786.1	hypothetical protein	NA	NA	NA
SAM23877_RS12475	4	Chr	NA	WP_053130795.1	rod shape-determining protein RodA	NA	NA	Cell Division and Cell Cycle
SAM23877_RS12480	4	Chr	NA	WP_053130800.1	penicillin-binding protein	NA	NA	Cell Wall and Capsule*Cell Division and Cell Cycle*RNA Metabolism
SAM23877_RS12485	4	Chr	NA	WP_053130803.1	rod shape-determining protein MreD	NA	NA	Cell Division and Cell Cycle
SAM23877_RS12490	4	Chr	NA	WP_053130806.1	rod shape-determining protein MreC	NA	NA	Cell Division and Cell Cycle
SAM23877_RS12630	4	Chr	NA	WP_053130876.1	hypothetical protein	NA	NA	NA
SAM23877_RS12650	4	Chr	NA	WP_053130887.1	aspartate-semialdehyde dehydrogenase	NA	NA	Amino Acids and Derivatives
SAM23877_RS12660	4	Chr	NA	WP_053130894.1	aminopeptidase	NA	NA	NA
SAM23877_RS12750	4	Chr	NA	WP_053142403.1	hypothetical protein	NA	NA	NA
SAM23877_RS12755	4	Chr	NA	WP_053130990.1	sugar-binding protein	NA	NA	NA
SAM23877_RS12760	4	Chr	NA	WP_053131004.1	hypothetical protein	NA	NA	NA
SAM23877_RS12800	4	Chr	NA	WP_053131028.1	thioesterase	NA	NA	NA
SAM23877_RS13395	4	Chr	NA	WP_053131385.1	hypothetical protein	NA	NA	NA
SAM23877_RS13410	4	Chr	NA	WP_053131402.1	helicase	NA	NA	NA
SAM23877_RS13590	4	Chr	NA	WP_053131524.1	hypothetical protein	NA	NA	NA
SAM23877_RS13785	4	Chr	NA	WP_053131625.1	glyoxalase	NA	NA	Carbohydrates*Stress Response
SAM23877_RS13800	4	Chr	NA	WP_053131631.1	SGNH hydrolase	NA	NA	NA
SAM23877_RS13850	4	Chr	NA	WP_053131678.1	HNH endonuclease	NA	NA	NA
SAM23877_RS14240	4	Chr	NA	WP_053131912.1	glycosyl transferase	NA	NA	Cell Wall and Capsule
SAM23877_RS14265	4	Chr	NA	WP_053131935.1	UDP-glucose 4-epimerase	NA	NA	Carbohydrates*Cell Wall and Capsule
SAM23877_RS14325	4	Chr	NA	WP_053131974.1	phosphatase	NA	NA	NA
SAM23877_RS14380	4	Chr	NA	WP_007450247.1	two-component system response regulator	NA	NA	NA
SAM23877_RS14515	4	Chr	NA	WP_053132078.1	F420-0--gamma-glutamyl ligase	NA	NA	Cofactors, Vitamins, Prosthetic Groups, Pigments
SAM23877_RS14550	4	Chr	NA	WP_053142473.1	transcriptional regulator	NA	NA	Regulation and Cell signaling
SAM23877_RS14555	4	Chr	NA	WP_053142475.1	LytR family transcriptional regulator	NA	NA	Regulation and Cell signaling
SAM23877_RS14560	4	Chr	NA	WP_053132097.1	transcriptional regulator	NA	NA	Regulation and Cell signaling
SAM23877_RS14575	4	Chr	NA	WP_053132106.1	transcriptional regulator	NA	NA	Regulation and Cell signaling
SAM23877_RS14705	4	Chr	NA	WP_053132216.1	imidazolonepropionase	NA	NA	Amino Acids and Derivatives
SAM23877_RS14710	4	Chr	NA	WP_053132219.1	N-formimino-L-glutamate deiminase	NA	NA	Amino Acids and Derivatives
SAM23877_RS14740	4	Chr	NA	WP_053132232.1	hypothetical protein	NA	NA	NA
SAM23877_RS14890	4	Chr	NA	WP_053132360.1	peptide ABC transporter ATP-binding protein	NA	NA	Amino Acids and Derivatives
SAM23877_RS15040	4	Chr	NA	WP_053132456.1	hypothetical protein	NA	NA	NA
SAM23877_RS15175	4	Chr	NA	WP_053132544.1	cyclohexanone monooxygenase	NA	NA	NA
SAM23877_RS15280	4	Chr	NA	WP_053132605.1	hypothetical protein	NA	NA	NA
SAM23877_RS15305	4	Chr	NA	WP_053132637.1	MFS transporter	NA	NA	NA
SAM23877_RS15320	4	Chr	NA	WP_053132639.1	RNA polymerase subunit sigma	NA	NA	RNA Metabolism*Stress Response
SAM23877_RS15500	4	Chr	NA	WP_053142521.1	D-alanyl-D-alanine carboxypeptidase	NA	NA	Cell Wall and Capsule*Protein Metabolism
SAM23877_RS16205	4	Chr	NA	WP_053142540.1	hypothetical protein	NA	NA	NA
SAM23877_RS16415	4	Chr	NA	WP_053133209.1	polyketide cyclase	NA	NA	NA
SAM23877_RS16555	4	Chr	NA	WP_053133286.1	hypothetical protein	NA	NA	NA
SAM23877_RS16565	4	Chr	NA	WP_053133292.1	asparaginase	NA	NA	NA
SAM23877_RS16570	4	Chr	NA	WP_053133295.1	aerial mycelium formation protein	NA	NA	NA
SAM23877_RS16770	4	Chr	NA	WP_053133411.1	hypothetical protein	NA	NA	NA
SAM23877_RS17050	4	Chr	NA	WP_053133535.1	phosphoribosylformylglycinamidine synthase	NA	NA	Nucleosides and Nucleotides
SAM23877_RS17510	4	Chr	NA	WP_053133735.1	phosphatase	NA	NA	Stress Response
SAM23877_RS17580	4	Chr	NA	WP_053133779.1	hypothetical protein	NA	NA	NA
SAM23877_RS17615	4	Chr	NA	WP_053133795.1	peptidase M23	NA	NA	NA
SAM23877_RS17685	4	Chr	NA	WP_053142591.1	transcriptional regulator	NA	NA	Metabolism of Aromatic Compounds
SAM23877_RS17690	4	Chr	NA	WP_007388908.1	membrane protein	NA	NA	NA
SAM23877_RS17855	4	Chr	NA	WP_053133930.1	hypothetical protein	NA	NA	NA
SAM23877_RS17975	4	Chr	NA	WP_053142593.1	FkbM family methyltransferase	NA	NA	NA
SAM23877_RS18065	4	Chr	NA	WP_053134044.1	cell division protein FtsW	NA	NA	Cell Division and Cell Cycle
SAM23877_RS18420	4	Chr	NA	WP_053134244.1	hypothetical protein	NA	NA	NA
SAM23877_RS18425	4	Chr	NA	WP_053134247.1	alpha-amylase	NA	NA	Carbohydrates
SAM23877_RS18495	4	Chr	NA	WP_053134280.1	hypothetical protein	NA	NA	NA
SAM23877_RS18555	4	Chr	NA	WP_053134305.1	hypothetical protein	NA	NA	NA
SAM23877_RS18600	4	Chr	NA	WP_053134327.1	hydrolase	NA	NA	NA
SAM23877_RS19085	4	Chr	NA	WP_053134572.1	hypothetical protein	NA	NA	NA
SAM23877_RS19500	4	Chr	NA	WP_053134751.1	potassium transporter	NA	NA	Phosphorus Metabolism
SAM23877_RS19595	4	Chr	NA	WP_053134797.1	50S ribosomal protein L28	NA	NA	Protein Metabolism
SAM23877_RS19745	4	Chr	NA	WP_053134875.1	hypothetical protein	NA	NA	NA
SAM23877_RS19750	4	Chr	NA	WP_053134878.1	esterase	NA	NA	NA
SAM23877_RS19890	4	Chr	NA	WP_053134943.1	transporter	NA	NA	NA
SAM23877_RS19900	4	Chr	NA	WP_053134946.1	histidine kinase	NA	NA	NA
SAM23877_RS19905	4	Chr	NA	WP_053134949.1	transcriptional regulator	NA	NA	NA
SAM23877_RS19910	4	Chr	NA	WP_053134950.1	hypothetical protein	NA	NA	NA
SAM23877_RS20335	4	Chr	NA	WP_053142680.1	hypothetical protein	NA	NA	NA
SAM23877_RS20600	4	Chr	NA	WP_053142695.1	hypothetical protein	NA	NA	NA
SAM23877_RS20630	4	Chr	NA	WP_053142700.1	type II secretion system protein	NA	NA	NA
SAM23877_RS20635	4	Chr	NA	WP_053135297.1	type II secretion system protein	NA	NA	NA
SAM23877_RS20905	4	Chr	NA	WP_053135426.1	glycosyl transferase family 2	NA	NA	NA
SAM23877_RS21140	4	Chr	NA	WP_053135542.1	UDP-N-acetylenolpyruvoylglucosamine reductase	NA	NA	Cell Wall and Capsule
SAM23877_RS21290	4	Chr	NA	WP_053142717.1	hypothetical protein	NA	NA	Protein Metabolism
SAM23877_RS21710	4	Chr	NA	WP_053135765.1	serine/threonine protein kinase	NA	NA	NA
SAM23877_RS21850	4	Chr	NA	WP_053135835.1	hypothetical protein	NA	NA	NA
SAM23877_RS21855	4	Chr	NA	WP_053142737.1	histidine kinase	NA	NA	NA
SAM23877_RS21860	4	Chr	NA	WP_053135838.1	LuxR family transcriptional regulator	NA	NA	NA
SAM23877_RS21905	4	Chr	NA	WP_053135866.1	hypothetical protein	NA	NA	NA
SAM23877_RS22025	4	Chr	NA	WP_053135921.1	betaine-aldehyde dehydrogenase	NA	NA	Stress Response
SAM23877_RS22050	4	Chr	NA	WP_053135935.1	carboxyvinyl-carboxyphosphonate phosphorylmutase	NA	NA	NA
SAM23877_RS22055	4	Chr	NA	WP_053135937.1	alkylhydroperoxidase	NA	NA	NA
SAM23877_RS22120	4	Chr	NA	WP_053135973.1	D-alanyl-D-alanine carboxypeptidase	NA	NA	Protein Metabolism*Cell Wall and Capsule
SAM23877_RS22275	4	Chr	NA	WP_053136068.1	hypothetical protein	NA	NA	NA
SAM23877_RS22325	4	Chr	NA	WP_053136095.1	hypothetical protein	NA	NA	NA
SAM23877_RS22440	4	Chr	NA	WP_053136157.1	RNA polymerase	NA	NA	NA
SAM23877_RS22570	4	Chr	NA	WP_053142755.1	hypothetical protein	NA	NA	NA
SAM23877_RS22720	4	Chr	NA	WP_053136314.1	dolichol-phosphate mannosyltransferase	NA	NA	NA
SAM23877_RS22725	4	Chr	NA	WP_053136317.1	galactose oxidase	NA	NA	NA
SAM23877_RS22925	4	Chr	NA	WP_053136442.1	hypothetical protein	NA	NA	NA
SAM23877_RS22945	4	Chr	NA	WP_053136453.1	hypothetical protein	NA	NA	NA
SAM23877_RS22950	4	Chr	NA	WP_053136456.1	macrolide ABC transporter ATP-binding protein	NA	NA	Amino Acids and Derivatives
SAM23877_RS22955	4	Chr	NA	WP_053142773.1	PadR family transcriptional regulator	NA	NA	NA
SAM23877_RS22970	4	Chr	NA	WP_053136464.1	penicillin-binding protein	NA	NA	Cell Wall and Capsule
SAM23877_RS23035	4	Chr	NA	WP_053136499.1	exodeoxyribonuclease VII large subunit	NA	NA	DNA Metabolism
SAM23877_RS23590	4	Chr	NA	WP_053136785.1	ABC transporter ATP-binding protein	NA	NA	NA
SAM23877_RS23775	4	Chr	NA	WP_053136884.1	ribonucleoside-diphosphate reductase	NA	NA	Nucleosides and Nucleotides
SAM23877_RS23925	4	Chr	NA	WP_053136960.1	arginine ABC transporter ATP-binding protein	NA	NA	NA
SAM23877_RS23955	4	Chr	NA	WP_053136973.1	peptidase	NA	NA	NA
SAM23877_RS23965	4	Chr	NA	WP_053136978.1	hypothetical protein	NA	NA	NA
SAM23877_RS24185	4	Chr	NA	WP_053137088.1	diaminopimelate decarboxylase	NA	NA	Amino Acids and Derivatives
SAM23877_RS24195	4	Chr	NA	WP_053137094.1	L-threonine synthase	NA	NA	Amino Acids and Derivatives
SAM23877_RS24665	4	Chr	NA	WP_053142833.1	hypothetical protein	NA	NA	NA
SAM23877_RS24670	4	Chr	NA	WP_053142835.1	hypothetical protein	NA	NA	NA
SAM23877_RS24830	4	Chr	NA	WP_053137412.1	type I restriction endonuclease subunit M	NA	NA	DNA Metabolism
SAM23877_RS24835	4	Chr	NA	WP_053137416.1	hypothetical protein	NA	NA	DNA Metabolism
SAM23877_RS25060	4	Chr	NA	WP_053137532.1	citramalate synthase	NA	NA	Amino Acids and Derivatives
SAM23877_RS25205	4	Chr	NA	WP_053137583.1	DNA-binding protein	NA	NA	DNA Metabolism
SAM23877_RS25240	4	Chr	NA	WP_053137607.1	thiamine monophosphate kinase	NA	NA	Cofactors, Vitamins, Prosthetic Groups, Pigments
SAM23877_RS25245	4	Chr	NA	WP_053137610.1	bifunctional hydroxymethylpyrimidine kinase/phosphomethylpyrimidine kinase	NA	NA	NA
SAM23877_RS25565	4	Chr	NA	WP_053137782.1	glyoxalase	NA	NA	NA
SAM23877_RS25745	4	Chr	NA	WP_053137892.1	4-hydroxy-3-methylbut-2-en-1-yl diphosphate synthase	NA	NA	Fatty Acids, Lipids, and Isoprenoids
SAM23877_RS25925	4	Chr	NA	WP_053137985.1	cell division protein FtsK	NA	NA	Cell Division and Cell Cycle
SAM23877_RS25980	4	Chr	NA	WP_053138020.1	DEAD/DEAH box helicase	NA	NA	NA
SAM23877_RS26020	4	Chr	NA	WP_053138098.1	recombinase RecA	NA	NA	DNA Metabolism
SAM23877_RS26025	4	Chr	NA	WP_053138101.1	hypothetical protein	NA	NA	DNA Metabolism
SAM23877_RS26165	4	Chr	NA	WP_053138182.1	Siderophore biosynthesis diaminobutyrate--2-oxoglutarate aminotransferase	Siderophore synthase	Unknown siderophore	Iron acquisition and metabolism*Amino Acids and Derivatives*Secondary Metabolism
SAM23877_RS26195	4	Chr	NA	WP_053138196.1	vitamin B12-dependent ribonucleotide reductase	NA	NA	Nucleosides and Nucleotides
SAM23877_RS26255	4	Chr	NA	WP_053138227.1	glycogen debranching protein	NA	NA	NA
SAM23877_RS26290	4	Chr	NA	WP_053138238.1	DNA topoisomerase IV	NA	NA	Virulence, Disease and Defense*DNA Metabolism
SAM23877_RS26525	4	Chr	NA	WP_053138356.1	amidase	NA	NA	NA
SAM23877_RS26555	4	Chr	NA	WP_053138374.1	XRE family transcriptional regulator	NA	NA	NA
SAM23877_RS26590	4	Chr	NA	WP_053138410.1	putative glycosidase	Type I PKS	Spiramycin	Secondary Metabolism
SAM23877_RS26835	4	Chr	NA	WP_053138552.1	nonribosomal peptide synthetase/acyl-CoA dehydrogenase fusion protein	NRPS	Unknown NRP	Secondary Metabolism
SAM23877_RS27070	4	Chr	NA	WP_053142919.1	salicylyl-CoA 5-hydroxylase	NA	NA	NA
SAM23877_RS27255	4	Chr	NA	WP_053138785.1	transcriptional regulator	NA	NA	Regulation and Cell signaling
SAM23877_RS27350	4	Chr	NA	WP_053138835.1	protease	NA	NA	NA
SAM23877_RS27440	4	Chr	NA	WP_053138881.1	histidine kinase	NA	NA	NA
SAM23877_RS27610	4	Chr	NA	WP_053138977.1	hypothetical protein	NA	NA	NA
SAM23877_RS27625	4	Chr	NA	WP_053138983.1	sulfate ABC transporter permease	NA	NA	Sulfur Metabolism
SAM23877_RS27630	4	Chr	NA	WP_053138984.1	sulfate ABC transporter ATP-binding protein	NA	NA	Sulfur Metabolism
SAM23877_RS27905	4	Chr	NA	WP_053139077.1	hypothetical protein	NA	NA	NA
SAM23877_RS28150	4	Chr	NA	WP_053139161.1	AMP-dependent synthetase	NA	NA	Carbohydrates
SAM23877_RS28155	4	Chr	NA	WP_053139163.1	hypothetical protein	NA	NA	Amino Acids and Derivatives*Cofactors, Vitamins, Prosthetic Groups, Pigments*Fatty Acids, Lipids, and Isoprenoids
SAM23877_RS28645	4	Chr	NA	WP_053139327.1	5,10-methylene tetrahydromethanopterin reductase	NA	NA	NA
SAM23877_RS28650	4	Chr	NA	WP_053139329.1	nitrate reductase	NA	NA	Nucleosides and Nucleotides
SAM23877_RS28740	4	Chr	NA	WP_053139359.1	beta-galactosidase	NA	NA	Sulfur Metabolism*Carbohydrates
SAM23877_RS28890	4	Chr	NA	WP_053139401.1	hypothetical protein	NA	NA	NA
SAM23877_RS28895	4	Chr	NA	WP_053139403.1	hypothetical protein	NA	NA	NA
SAM23877_RS29080	4	Chr	NA	WP_053139451.1	hypothetical protein	NA	NA	NA
SAM23877_RS29090	4	Chr	NA	WP_053139455.1	hypothetical protein	NA	NA	NA
SAM23877_RS29095	4	Chr	NA	WP_053143008.1	hypothetical protein	NA	NA	NA
SAM23877_RS29145	4	Chr	NA	WP_053139475.1	DNA methyltransferase	NA	NA	DNA Metabolism
SAM23877_RS29150	4	Chr	NA	WP_053139476.1	hypothetical protein	NA	NA	DNA Metabolism
SAM23877_RS29155	4	Chr	NA	WP_053139478.1	hypothetical protein	NA	NA	NA
SAM23877_RS29220	4	Chr	NA	WP_053139506.1	hypothetical protein	NA	NA	NA
SAM23877_RS29225	4	Chr	NA	WP_053139509.1	hypothetical protein	NA	NA	NA
SAM23877_RS29230	4	Chr	NA	WP_053139512.1	hypothetical protein	NA	NA	NA
SAM23877_RS29250	4	Chr	NA	WP_053139532.1	hypothetical protein	NA	NA	NA
SAM23877_RS29325	4	Chr	NA	WP_053139561.1	hypothetical protein	NA	NA	NA
SAM23877_RS29790	4	Chr	NA	WP_053139742.1	elongation factor G	NA	NA	Protein Metabolism
SAM23877_RS29820	4	Chr	NA	WP_053143022.1	hypothetical protein	NA	NA	NA
SAM23877_RS29835	4	Chr	NA	WP_053139756.1	glycoside hydrolase	NA	NA	NA
SAM23877_RS30645	4	Chr	NA	WP_053140058.1	hypothetical protein	NA	NA	NA
SAM23877_RS30980	4	Chr	NA	WP_053140188.1	hypothetical protein	NA	NA	NA
SAM23877_RS30985	4	Chr	NA	WP_053140191.1	hypothetical protein	NA	NA	NA
SAM23877_RS30995	4	Chr	NA	WP_053140196.1	peptidase S8	NA	NA	NA
SAM23877_RS31000	4	Chr	NA	WP_053140199.1	RNA polymerase subunit sigma-24	NA	NA	NA
SAM23877_RS31005	4	Chr	NA	WP_053140202.1	hypothetical protein	NA	NA	NA
SAM23877_RS31490	4	Chr	NA	WP_053140491.1	hypothetical protein	NA	NA	NA
SAM23877_RS31625	4	Chr	NA	WP_053140568.1	putative nucleotidyl N-acetylglucosamine dehydrogenase	NRPS	Congocidine	Secondary Metabolism
SAM23877_RS31730	4	Chr	NA	WP_053140624.1	hypothetical protein	NA	NA	NA
SAM23877_RS31915	4	Chr	NA	WP_053140739.1	hypothetical protein	NA	NA	NA
SAM23877_RS32250	4	Chr	NA	WP_053140919.1	hypothetical protein	NA	NA	NA
SAM23877_RS33435	4	Chr	NA	WP_053141347.1	hypothetical protein	NA	NA	NA
SAM23877_RS33455	4	Chr	NA	WP_053141353.1	hypothetical protein	NA	NA	NA
SAM23877_RS33735	4	Chr	NA	WP_053143136.1	putative glucose-1-phosphate thymidylyltransferase	Type I PKS	Stambomycin	Cell Wall and Capsule*Secondary Metabolism
SAM23877_RS33740	4	Chr	NA	WP_053141440.1	putative dTDP-glucose 4,6-dehydratase	Type I PKS	Stambomycin	Cell Wall and Capsule*Secondary Metabolism
SAM23877_RS33910	4	Chr	NA	WP_053141504.1	ABC transporter ATP-binding protein	NA	NA	Respiration
SAM23877_RS33915	4	Chr	NA	WP_053141506.1	phosphoenolpyruvate synthase	NA	NA	Carbohydrates
SAM23877_RS33980	4	Chr	NA	WP_053141535.1	polyisoprenoid-binding protein	NA	NA	NA
SAM23877_RS34215	4	Chr	NA	WP_053141627.1	sulfate ABC transporter ATP-binding protein	NA	NA	Sulfur Metabolism
SAM23877_RS34595	4	Chr	NA	WP_053141755.1	alpha/beta hydrolase	NA	NA	NA
SAM23877_RS35140	4	Chr	NA	WP_053141924.1	hypothetical protein	NA	NA	NA
SAM23877_RS35560	4	Chr	dupl	WP_053125795.1	alkylhydroperoxidase	NA	NA	NA
SAM23877_RS35710	4	Chr	dupl	WP_053125745.1	hypothetical protein	NA	NA	NA
SAM23877_RS35715	4	Chr	dupl	WP_053125743.1	hypothetical protein	NA	NA	NA
SAM23877_RS35810	4	Chr	dupl	WP_053125710.1	phosphatase	NA	NA	Stress Response
SAM23877_RS35925	4	Chr	dupl	WP_053125666.1	hypothetical protein	NA	NA	Amino Acids and Derivatives*Protein Metabolism
SAM23877_RS36245	4	pSAM1	NA	WP_053143225.1	hypothetical protein	NA	NA	NA
SAM23877_RS36255	4	pSAM1	NA	WP_053143230.1	hypothetical protein	NA	NA	NA
SAM23877_RS36270	4	pSAM1	NA	WP_053143236.1	hypothetical protein	NA	NA	NA
SAM23877_RS36285	4	pSAM1	NA	WP_053143242.1	hypothetical protein	NA	NA	NA
SAM23877_RS36290	4	pSAM1	NA	WP_053143244.1	hypothetical protein	NA	NA	NA
SAM23877_RS36295	4	pSAM1	NA	WP_053143246.1	hypothetical protein	NA	NA	NA
SAM23877_RS36400	4	pSAM1	NA	WP_053143284.1	hypothetical protein	NA	NA	DNA Metabolism
SAM23877_RS36405	4	pSAM1	NA	WP_053143286.1	hypothetical protein	NA	NA	NA
SAM23877_RS36470	4	pSAM1	NA	WP_053143310.1	hypothetical protein	NA	NA	NA
SAM23877_RS36475	4	pSAM1	NA	WP_053143312.1	hypothetical protein	NA	NA	NA
SAM23877_RS36495	4	pSAM1	NA	WP_053143318.1	hypothetical protein	NA	NA	NA
SAM23877_RS36515	4	pSAM1	NA	WP_053143326.1	hypothetical protein	NA	NA	NA
SAM23877_RS36580	4	pSAM1	NA	WP_053143352.1	hypothetical protein	NA	NA	NA
SAM23877_RS36660	4	pSAM1	NA	WP_053143380.1	hypothetical protein	NA	NA	NA
SAM23877_RS36755	4	pSAM1	NA	WP_053143417.1	hypothetical protein	NA	NA	Phages, Prophages, Transposable elements, Plasmids
SAM23877_RS01150	5	Chr	NA	WP_053126000.1	hypothetical protein	NA	NA	NA
SAM23877_RS02230	5	Chr	NA	WP_053126348.1	anti-anti-sigma factor	NA	NA	NA
SAM23877_RS02240	5	Chr	NA	WP_053126352.1	histidine kinase	NA	NA	Stress Response
SAM23877_RS02255	5	Chr	NA	WP_053126358.1	hypothetical protein	NA	NA	NA
SAM23877_RS02820	5	Chr	NA	WP_053126568.1	sugar hydrolase	NA	NA	NA
SAM23877_RS03720	5	Chr	NA	WP_053126891.1	short-chain dehydrogenase	NA	NA	Fatty Acids, Lipids, and Isoprenoids
SAM23877_RS05650	5	Chr	NA	WP_053142192.1	ATPase	NA	NA	NA
SAM23877_RS05745	5	Chr	NA	WP_053127540.1	LacI family transcriptional regulator	NA	NA	NA
SAM23877_RS06010	5	Chr	NA	WP_053127625.1	urease subunit alpha	NA	NA	Protein Metabolism*Amino Acids and Derivatives
SAM23877_RS06020	5	Chr	NA	WP_053127629.1	urease subunit gamma	NA	NA	Amino Acids and Derivatives*Protein Metabolism
SAM23877_RS07200	5	Chr	NA	WP_053128043.1	peptidylprolyl isomerase	NA	NA	NA
SAM23877_RS07250	5	Chr	NA	WP_053128064.1	transcriptional regulator	NA	NA	Cofactors, Vitamins, Prosthetic Groups, Pigments*DNA Metabolism
SAM23877_RS07810	5	Chr	NA	WP_053128275.1	cytochrome	NA	NA	NA
SAM23877_RS07820	5	Chr	NA	WP_053128279.1	hypothetical protein	NA	NA	NA
SAM23877_RS07825	5	Chr	NA	WP_043374875.1	dynein regulation protein LC7	NA	NA	NA
SAM23877_RS07955	5	Chr	NA	WP_053128326.1	hydrolase	NA	NA	NA
SAM23877_RS08605	5	Chr	NA	WP_053128568.1	cytochrome C oxidase subunit II	NA	NA	NA
SAM23877_RS09865	5	Chr	NA	WP_053129147.1	aminopeptidase	NA	NA	Protein Metabolism
SAM23877_RS10385	5	Chr	NA	WP_053129491.1	2-hydroxyacid dehydrogenase	NA	NA	Carbohydrates
SAM23877_RS10710	5	Chr	NA	WP_053129679.1	pyruvate dehydrogenase	NA	NA	Carbohydrates*Amino Acids and Derivatives*Cofactors, Vitamins, Prosthetic Groups, Pigments
SAM23877_RS10905	5	Chr	NA	WP_053129791.1	sugar ABC transporter substrate-binding protein	NA	NA	Carbohydrates*Motility and Chemotaxis
SAM23877_RS10950	5	Chr	NA	WP_053129825.1	hypothetical protein	NA	NA	Cell Wall and Capsule
SAM23877_RS11310	5	Chr	NA	WP_053130037.1	XRE family transcriptional regulator	NA	NA	NA
SAM23877_RS11655	5	Chr	NA	WP_053130243.1	sugar ABC transporter substrate-binding protein	NA	NA	NA
SAM23877_RS14850	5	Chr	NA	WP_053132327.1	hypothetical protein	NA	NA	NA
SAM23877_RS15545	5	Chr	NA	WP_053132743.1	DNA-binding protein	NA	NA	NA
SAM23877_RS15550	5	Chr	NA	WP_053132746.1	hypothetical protein	NA	NA	NA
SAM23877_RS16090	5	Chr	NA	WP_053133041.1	threonine synthase	NA	NA	Amino Acids and Derivatives
SAM23877_RS17535	5	Chr	NA	WP_053133751.1	hypothetical protein	NA	NA	Respiration
SAM23877_RS17540	5	Chr	NA	WP_053133754.1	hypothetical protein	NA	NA	Respiration
SAM23877_RS17655	5	Chr	NA	WP_053133819.1	serine/threonine protein kinase	NA	NA	NA
SAM23877_RS17805	5	Chr	NA	WP_053133898.1	penicillin-binding protein	NA	NA	Cell Wall and Capsule
SAM23877_RS17915	5	Chr	NA	WP_053133964.1	chromosomal replication initiation protein	NA	NA	NA
SAM23877_RS18320	5	Chr	NA	WP_053134182.1	aspartyl-tRNA synthetase	NA	NA	Protein Metabolism
SAM23877_RS18990	5	Chr	NA	WP_053134517.1	serine/threonine protein kinase	NA	NA	NA
SAM23877_RS19050	5	Chr	NA	WP_053134554.1	hypothetical protein	NA	NA	NA
SAM23877_RS19170	5	Chr	NA	WP_053134613.1	NUDIX hydrolase	NA	NA	NA
SAM23877_RS20865	5	Chr	NA	WP_053135411.1	hypothetical protein	NA	NA	NA
SAM23877_RS20970	5	Chr	NA	WP_053135464.1	hypothetical protein	NA	NA	NA
SAM23877_RS22590	5	Chr	NA	WP_053136240.1	hypothetical protein	NA	NA	NA
SAM23877_RS22835	5	Chr	NA	WP_053136394.1	septum formation initiator	NA	NA	NA
SAM23877_RS23815	5	Chr	NA	WP_053136909.1	sugar ABC transporter permease	NA	NA	Carbohydrates
SAM23877_RS23985	5	Chr	NA	WP_053136984.1	ATPase	NA	NA	NA
SAM23877_RS24225	5	Chr	NA	WP_053137105.1	peptide chain release factor 1	NA	NA	Protein Metabolism
SAM23877_RS24555	5	Chr	NA	WP_053142827.1	sugar ABC transporter substrate-binding protein	NA	NA	Carbohydrates
SAM23877_RS24630	5	Chr	NA	WP_053137314.1	peptidase M4	NA	NA	NA
SAM23877_RS24975	5	Chr	NA	WP_053137481.1	acetolactate synthase 1 catalytic subunit	NA	NA	Carbohydrates*Amino Acids and Derivatives
SAM23877_RS26225	5	Chr	NA	WP_053138213.1	TetR family transcriptional regulator	NA	NA	NA
SAM23877_RS27135	5	Chr	NA	WP_053138714.1	hypothetical protein	NA	NA	NA
SAM23877_RS27785	5	Chr	NA	WP_053139040.1	DNA-binding protein	NA	NA	Regulation and Cell signaling
SAM23877_RS27955	5	Chr	NA	WP_053139092.1	hypothetical protein	NA	NA	NA
SAM23877_RS29845	5	Chr	NA	WP_053139759.1	hypothetical protein	NA	NA	NA
SAM23877_RS30705	5	Chr	NA	WP_053143038.1	hypothetical protein	NA	NA	NA
SAM23877_RS30925	5	Chr	NA	WP_053140161.1	sugar ABC transporter substrate-binding protein	NA	NA	Carbohydrates
SAM23877_RS31050	5	Chr	NA	WP_053140229.1	ABC transporter permease	NA	NA	NA
SAM23877_RS32460	5	Chr	NA	WP_053140991.1	hypothetical protein	NA	NA	NA
SAM23877_RS32755	5	Chr	NA	WP_053143088.1	hypothetical protein	NA	NA	NA
SAM23877_RS32855	5	Chr	NA	WP_053141139.1	hypothetical protein	NA	NA	Protein Metabolism
SAM23877_RS33105	5	Chr	NA	WP_053141231.1	response regulator	NA	NA	NA
SAM23877_RS34290	5	Chr	NA	WP_053141655.1	beta-N-acetylhexosaminidase	NA	NA	Carbohydrates
SAM23877_RS34710	5	Chr	NA	WP_053141798.1	TetR family transcriptional regulator	NA	NA	NA
SAM23877_RS35230	5	Chr	dupl	WP_053125927.1	growth inhibitor PemK	NA	NA	NA
SAM23877_RS35590	5	Chr	dupl	WP_053141988.1	saccharopine dehydrogenase	NA	NA	NA
SAM23877_RS35595	5	Chr	dupl	WP_053125783.1	hypothetical protein	NA	NA	NA
SAM23877_RS36125	5	Chr	dupl	WP_053125582.1	hypothetical protein	NA	NA	NA
SAM23877_RS01265	6	Chr	NA	WP_053126037.1	hypothetical protein	NA	NA	NA
SAM23877_RS01985	6	Chr	NA	WP_053126266.1	endolysin	NA	NA	NA
SAM23877_RS03090	6	Chr	NA	WP_053126664.1	hypothetical protein	NA	NA	NA
SAM23877_RS03095	6	Chr	NA	WP_053126667.1	xylose isomerase	NA	NA	Carbohydrates
SAM23877_RS04310	6	Chr	NA	WP_053127107.1	protease	NA	NA	NA
SAM23877_RS04670	6	Chr	NA	WP_053127195.1	delta fatty acid desaturase	NA	NA	NA
SAM23877_RS05265	6	Chr	NA	WP_053142186.1	hypothetical protein	NA	NA	NA
SAM23877_RS05825	6	Chr	NA	WP_053127572.1	alcohol dehydrogenase	NA	NA	NA
SAM23877_RS06580	6	Chr	NA	WP_053127836.1	glycine dehydrogenase	NA	NA	Amino Acids and Derivatives
SAM23877_RS06875	6	Chr	NA	WP_053127934.1	hypothetical protein	NA	NA	NA
SAM23877_RS07445	6	Chr	NA	WP_053128128.1	protein kinase	NA	NA	NA
SAM23877_RS08320	6	Chr	NA	WP_053142278.1	polysaccharide deacetylase	NA	NA	Cell Wall and Capsule
SAM23877_RS08555	6	Chr	NA	WP_053128555.1	transcriptional regulator	NA	NA	Protein Metabolism
SAM23877_RS08635	6	Chr	NA	WP_053142297.1	HAD family hydrolase	NA	NA	NA
SAM23877_RS08845	6	Chr	NA	WP_053128649.1	hypothetical protein	NA	NA	NA
SAM23877_RS09365	6	Chr	NA	WP_053128871.1	hypothetical protein	NA	NA	NA
SAM23877_RS09565	6	Chr	NA	WP_053128985.1	Tellurium resistance protein terZ	NA	NA	NA
SAM23877_RS09660	6	Chr	NA	WP_053129041.1	hypothetical protein	NA	NA	NA
SAM23877_RS10060	6	Chr	NA	WP_053129274.1	ATP-dependent protease	NA	NA	NA
SAM23877_RS10595	6	Chr	NA	WP_053129611.1	hypothetical protein	NA	NA	NA
SAM23877_RS12795	6	Chr	NA	WP_053131025.1	hypothetical protein	NA	NA	NA
SAM23877_RS14245	6	Chr	NA	WP_053131916.1	hypothetical protein	NA	NA	NA
SAM23877_RS15770	6	Chr	NA	WP_053132855.1	acetyl-CoA carboxylase	NA	NA	Amino Acids and Derivatives
SAM23877_RS16430	6	Chr	NA	WP_053142551.1	hypothetical protein	NA	NA	NA
SAM23877_RS16440	6	Chr	NA	WP_053133221.1	hypothetical protein	NA	NA	NA
SAM23877_RS16820	6	Chr	NA	WP_053133429.1	histidine kinase	NA	NA	NA
SAM23877_RS16880	6	Chr	NA	WP_053133462.1	hydroxyglutarate oxidase	NA	NA	NA
SAM23877_RS17045	6	Chr	NA	WP_053133533.1	phosphoribosylglycinamide synthetase	NA	NA	Nucleosides and Nucleotides
SAM23877_RS19180	6	Chr	NA	WP_053142638.1	aminoglycoside phosphotransferase	NA	NA	NA
SAM23877_RS19710	6	Chr	NA	WP_053134853.1	cell division protein FtsH	NA	NA	Cofactors, Vitamins, Prosthetic Groups, Pigments
SAM23877_RS19735	6	Chr	NA	WP_053134869.1	3-dehydroquinate dehydratase	NA	NA	Cofactors, Vitamins, Prosthetic Groups, Pigments
SAM23877_RS19950	6	Chr	NA	WP_053134967.1	DNA repair protein RadA	NA	NA	DNA Metabolism*Protein Metabolism
SAM23877_RS20640	6	Chr	NA	WP_043381290.1	membrane protein	NA	NA	NA
SAM23877_RS20885	6	Chr	NA	WP_053135418.1	glycosyltransferase	NA	NA	NA
SAM23877_RS21775	6	Chr	NA	WP_053135796.1	serine/threonine protein kinase	NA	NA	NA
SAM23877_RS22420	6	Chr	NA	WP_053136145.1	hypothetical protein	NA	NA	NA
SAM23877_RS22460	6	Chr	NA	WP_053136168.1	betaine-aldehyde dehydrogenase	NA	NA	Fatty Acids, Lipids, and Isoprenoids*Carbohydrates
SAM23877_RS24005	6	Chr	NA	WP_053136995.1	lysozyme	NA	NA	NA
SAM23877_RS24390	6	Chr	NA	WP_053137184.1	ABC transporter ATP-binding protein	NA	NA	NA
SAM23877_RS24415	6	Chr	NA	WP_053137198.1	methylmalonyl-CoA epimerase	NA	NA	Carbohydrates
SAM23877_RS24420	6	Chr	NA	WP_053137201.1	acetyl-CoA acetyltransferase	NA	NA	Cofactors, Vitamins, Prosthetic Groups, Pigments*Amino Acids and Derivatives*Carbohydrates*Fatty Acids, Lipids, and Isoprenoids
SAM23877_RS24500	6	Chr	NA	WP_053137246.1	thioredoxin	NA	NA	NA
SAM23877_RS25865	6	Chr	NA	WP_053137960.1	hypothetical protein	NA	NA	NA
SAM23877_RS26150	6	Chr	NA	WP_053138172.1	ATP-binding protein	NA	NA	Protein Metabolism*Stress Response
SAM23877_RS26400	6	Chr	NA	WP_053138290.1	hypothetical protein	NA	NA	NA
SAM23877_RS27535	6	Chr	NA	WP_053138941.1	dehydrogenase	NA	NA	NA
SAM23877_RS28220	6	Chr	NA	WP_053139182.1	hypothetical protein	NA	NA	NA
SAM23877_RS28640	6	Chr	NA	WP_053139325.1	phenylhydantoinase	NA	NA	Nucleosides and Nucleotides
SAM23877_RS29110	6	Chr	NA	WP_053139460.1	hypothetical protein	NA	NA	NA
SAM23877_RS29140	6	Chr	NA	WP_053139473.1	hypothetical protein	NA	NA	NA
SAM23877_RS29160	6	Chr	NA	WP_053139480.1	hypothetical protein	NA	NA	NA
SAM23877_RS29165	6	Chr	NA	WP_053139483.1	hypothetical protein	NA	NA	NA
SAM23877_RS30250	6	Chr	NA	WP_053139905.1	regulator	NA	NA	Protein Metabolism
SAM23877_RS31485	6	Chr	NA	WP_053140488.1	glyoxalase	NA	NA	NA
SAM23877_RS31735	6	Chr	NA	WP_053140628.1	DNA-binding protein	NA	NA	NA
SAM23877_RS33605	6	Chr	NA	WP_053141399.1	putative lycopene cyclase	Carotenoid synthase	Isorenieratene	Fatty Acids, Lipids, and Isoprenoids*Secondary Metabolism
SAM23877_RS33790	6	Chr	NA	WP_053141461.1	type I polyketide synthase	Type I PKS	Stambomycin	Fatty Acids, Lipids, and Isoprenoids*Secondary Metabolism
SAM23877_RS33795	6	Chr	NA	WP_053141463.1	type I polyketide synthase	Type I PKS	Stambomycin	Fatty Acids, Lipids, and Isoprenoids*Secondary Metabolism
SAM23877_RS33845	6	Chr	NA	WP_053141482.1	type I polyketide synthase	Type I PKS	Stambomycin	Fatty Acids, Lipids, and Isoprenoids*Secondary Metabolism
SAM23877_RS33850	6	Chr	NA	WP_053141484.1	type I polyketide synthase	Type I PKS	Stambomycin	Fatty Acids, Lipids, and Isoprenoids*Secondary Metabolism
SAM23877_RS34115	6	Chr	NA	WP_053141586.1	methyltransferase type 12	NA	NA	NA
SAM23877_RS34120	6	Chr	NA	WP_053143147.1	hypothetical protein	NA	NA	NA
SAM23877_RS34630	6	Chr	NA	WP_053141770.1	cation diffusion facilitator family transporter	NA	NA	Virulence, Disease and Defense
SAM23877_RS36325	6	pSAM1	NA	WP_053143257.1	hypothetical protein	NA	NA	NA
SAM23877_RS36625	6	pSAM1	NA	WP_053143370.1	deoxycytidine triphosphate deaminase	NA	NA	Nucleosides and Nucleotides
SAM23877_RS02330	7	Chr	NA	WP_053126386.1	lantibiotic ABC transporter	NA	NA	NA
SAM23877_RS02700	7	Chr	NA	WP_053126524.1	permease	NA	NA	NA
SAM23877_RS02705	7	Chr	NA	WP_053126526.1	S-adenosylhomocysteine deaminase	NA	NA	NA
SAM23877_RS03055	7	Chr	NA	WP_053126654.1	LacI family transcriptional regulator	NA	NA	Carbohydrates
SAM23877_RS03730	7	Chr	NA	WP_053126895.1	cytochrome	NA	NA	NA
SAM23877_RS03815	7	Chr	NA	WP_053126928.1	porphobilinogen deaminase	NA	NA	Cofactors, Vitamins, Prosthetic Groups, Pigments
SAM23877_RS03880	7	Chr	NA	WP_053142141.1	hypothetical protein	NA	NA	Amino Acids and Derivatives
SAM23877_RS04720	7	Chr	NA	WP_053127205.1	succinate-semialdehyde dehydrogenase	NA	NA	Fatty Acids, Lipids, and Isoprenoids*Carbohydrates
SAM23877_RS05350	7	Chr	NA	WP_053127395.1	hypothetical protein	NA	NA	NA
SAM23877_RS05455	7	Chr	NA	WP_053127435.1	glycosylase	NA	NA	NA
SAM23877_RS05505	7	Chr	NA	WP_053127453.1	oxidoreductase	NA	NA	NA
SAM23877_RS05655	7	Chr	NA	WP_053127507.1	hypothetical protein	NA	NA	NA
SAM23877_RS05975	7	Chr	NA	WP_053127617.1	transcriptional regulator	NA	NA	NA
SAM23877_RS06165	7	Chr	NA	WP_053127688.1	GntR family transcriptional regulator	NA	NA	NA
SAM23877_RS06545	7	Chr	NA	WP_053127822.1	hypothetical protein	NA	NA	NA
SAM23877_RS06675	7	Chr	NA	WP_053127865.1	glycosyl hydrolase	NA	NA	Carbohydrates
SAM23877_RS07020	7	Chr	NA	WP_053127982.1	methionyl-tRNA formyltransferase	NA	NA	Protein Metabolism
SAM23877_RS07105	7	Chr	NA	WP_053128006.1	antitermination protein NusB	NA	NA	RNA Metabolism
SAM23877_RS07170	7	Chr	NA	WP_053128033.1	regulator	NA	NA	NA
SAM23877_RS07995	7	Chr	NA	WP_053128343.1	L-cysteine:1D-myo-inositol 2-amino-2-deoxy-alpha-D-glucopyranoside ligase	NA	NA	Stress Response
SAM23877_RS08905	7	Chr	NA	WP_053128670.1	enoyl-CoA hydratase	NA	NA	Fatty Acids, Lipids, and Isoprenoids*Carbohydrates*Amino Acids and Derivatives
SAM23877_RS08915	7	Chr	NA	WP_053128674.1	ABC transporter	NA	NA	NA
SAM23877_RS10050	7	Chr	NA	WP_053129268.1	oxidoreductase	NA	NA	NA
SAM23877_RS10525	7	Chr	NA	WP_053129563.1	cysteine desulfurase	NA	NA	Miscellaneous*Amino Acids and Derivatives
SAM23877_RS11365	7	Chr	NA	WP_053130078.1	HAD family hydrolase	NA	NA	NA
SAM23877_RS12215	7	Chr	NA	WP_053130616.1	peptidase S41	NA	NA	NA
SAM23877_RS13385	7	Chr	NA	WP_053131378.1	hypothetical protein	NA	NA	NA
SAM23877_RS14125	7	Chr	NA	WP_053131847.1	hypothetical protein	NA	NA	NA
SAM23877_RS14130	7	Chr	NA	WP_053131849.1	bifunctional uroporphyrinogen-III synthetase/response regulator domain protein	NA	NA	Cofactors, Vitamins, Prosthetic Groups, Pigments
SAM23877_RS14155	7	Chr	NA	WP_053131868.1	LysR family transcriptional regulator	NA	NA	NA
SAM23877_RS14895	7	Chr	NA	WP_053142488.1	transporter	NA	NA	NA
SAM23877_RS15120	7	Chr	NA	WP_053142497.1	hypothetical protein	NA	NA	NA
SAM23877_RS15290	7	Chr	NA	WP_053132623.1	PTS lactose transporter subunit IIC	NA	NA	Carbohydrates
SAM23877_RS15590	7	Chr	NA	WP_053132765.1	regulator	NA	NA	NA
SAM23877_RS15625	7	Chr	NA	WP_053132787.1	pyridoxamine 5'-phosphate oxidase	NA	NA	NA
SAM23877_RS15640	7	Chr	NA	WP_053132794.1	monooxygenase	NA	NA	NA
SAM23877_RS16485	7	Chr	NA	WP_053133248.1	D-inositol 3-phosphate glycosyltransferase	NA	NA	Stress Response
SAM23877_RS16810	7	Chr	NA	WP_053133426.1	type VI secretion protein	NA	NA	NA
SAM23877_RS16855	7	Chr	NA	WP_053133446.1	NADH dehydrogenase	NA	NA	Respiration
SAM23877_RS16875	7	Chr	NA	WP_053133459.1	MFS transporter	NA	NA	NA
SAM23877_RS16890	7	Chr	NA	WP_053133465.1	hypothetical protein	NA	NA	NA
SAM23877_RS17060	7	Chr	NA	WP_053133541.1	hypothetical protein	NA	NA	NA
SAM23877_RS17485	7	Chr	NA	WP_053133723.1	glycerophosphodiester phosphodiesterase	NA	NA	Carbohydrates
SAM23877_RS17715	7	Chr	NA	WP_053133851.1	LysR family transcriptional regulator	NA	NA	NA
SAM23877_RS18140	7	Chr	NA	WP_053134084.1	AsnC family transcriptional regulator	NA	NA	Amino Acids and Derivatives
SAM23877_RS18315	7	Chr	NA	WP_053134178.1	phosphatase	NA	NA	NA
SAM23877_RS18355	7	Chr	NA	WP_053134204.1	Toxic cation resistance protein	NA	NA	NA
SAM23877_RS19335	7	Chr	NA	WP_053134677.1	integral membrane regulator	NA	NA	NA
SAM23877_RS19415	7	Chr	NA	WP_053142649.1	transporter	NA	NA	NA
SAM23877_RS20170	7	Chr	NA	WP_053135085.1	hypothetical protein	NA	NA	NA
SAM23877_RS21445	7	Chr	NA	WP_003948620.1	translation initiation factor IF-1	NA	NA	Protein Metabolism
SAM23877_RS21980	7	Chr	NA	WP_053135896.1	hypothetical protein	NA	NA	NA
SAM23877_RS22305	7	Chr	NA	WP_053136083.1	hypothetical protein	NA	NA	NA
SAM23877_RS22825	7	Chr	NA	WP_053142764.1	hypothetical protein	NA	NA	NA
SAM23877_RS22980	7	Chr	NA	WP_053136470.1	hypothetical protein	NA	NA	NA
SAM23877_RS23865	7	Chr	NA	WP_003973726.1	anti-sigma regulatory factor	NA	NA	Stress Response
SAM23877_RS24450	7	Chr	NA	WP_053137216.1	MarR family transcriptional regulator	NA	NA	NA
SAM23877_RS24585	7	Chr	NA	WP_053137295.1	ATP-dependent DNA helicase	NA	NA	NA
SAM23877_RS25075	7	Chr	NA	WP_053142857.1	hypothetical protein	NA	NA	NA
SAM23877_RS25235	7	Chr	NA	WP_053137604.1	AsnC family transcriptional regulator	NA	NA	NA
SAM23877_RS25820	7	Chr	NA	WP_053137935.1	topoisomerase II	NA	NA	NA
SAM23877_RS26600	7	Chr	NA	WP_053138415.1	putative NDP-hexose epimerase	Type I PKS	Spiramycin	Cell Wall and Capsule*Secondary Metabolism
SAM23877_RS26605	7	Chr	NA	WP_053138418.1	macrolide glycosyltransferase	Type I PKS	Spiramycin	Secondary Metabolism
SAM23877_RS26660	7	Chr	NA	WP_053138452.1	putative NDP-hexose ketoreductase	Type I PKS	Spiramycin	Secondary Metabolism
SAM23877_RS26695	7	Chr	NA	WP_053138492.1	putative NDP-hexose aminotransferase	Type I PKS	Spiramycin	Secondary Metabolism
SAM23877_RS26715	7	Chr	NA	WP_053138495.1	putative NDP-glucose synthase	Type I PKS	Spiramycin	Cell Wall and Capsule
SAM23877_RS27005	7	Chr	NA	WP_053138632.1	hypothetical protein	NA	NA	NA
SAM23877_RS27035	7	Chr	NA	WP_053138650.1	hypothetical protein	NA	NA	NA
SAM23877_RS28520	7	Chr	NA	WP_053139290.1	hypothetical protein	NA	NA	NA
SAM23877_RS28615	7	Chr	NA	WP_053139317.1	XRE family transcriptional regulator	NA	NA	NA
SAM23877_RS29345	7	Chr	NA	WP_053143010.1	methyltransferase	NA	NA	NA
SAM23877_RS29825	7	Chr	NA	WP_053139752.1	sporulation domain-containing protein	NA	NA	NA
SAM23877_RS29960	7	Chr	NA	WP_053139793.1	shikimate dehydrogenase	NA	NA	Amino Acids and Derivatives
SAM23877_RS30035	7	Chr	NA	WP_053139826.1	XRE family transcriptional regulator	NA	NA	NA
SAM23877_RS30040	7	Chr	NA	WP_053139827.1	hypothetical protein	NA	NA	NA
SAM23877_RS30470	7	Chr	NA	WP_053139986.1	XRE family transcriptional regulator	Isoprenoid synthase	Aminobacteriohopanetriol	Secondary Metabolism
SAM23877_RS32265	7	Chr	NA	WP_053140927.1	protease	NA	NA	NA
SAM23877_RS32350	7	Chr	NA	WP_053140954.1	glycosyl hydrolase	NA	NA	NA
SAM23877_RS32390	7	Chr	NA	WP_053143077.1	acetyltransferase	NA	NA	NA
SAM23877_RS33320	7	Chr	NA	WP_053143104.1	esterase	NA	NA	NA
SAM23877_RS33680	7	Chr	NA	WP_053141423.1	peptidase M23	NA	NA	Cell Wall and Capsule*Sulfur Metabolism
SAM23877_RS33700	7	Chr	NA	WP_053141429.1	hypothetical protein	NA	NA	NA
SAM23877_RS34445	7	Chr	NA	WP_053141711.1	TetR family transcriptional regulator	NA	NA	NA
SAM23877_RS34475	7	Chr	NA	WP_053141718.1	lanthionine biosynthesis dehydratase LanB	Lantipeptide synthase	Lantibiotic-like peptide	Secondary Metabolism
SAM23877_RS35190	7	Chr	NA	WP_053141938.1	TetR family transcriptional regulator	NA	NA	NA
SAM23877_RS35685	7	Chr	dupl	WP_053125752.1	glyoxalase	NA	NA	NA
SAM23877_RS36015	7	Chr	dupl	WP_053125641.1	RHS repeat-associated core domain-containing protein	NA	NA	NA
SAM23877_RS36120	7	Chr	dupl	WP_053125584.1	hypothetical protein	NA	NA	NA
SAM23877_RS36130	7	Chr	dupl	WP_053125580.1	hypothetical protein	NA	NA	NA
SAM23877_RS36330	7	pSAM1	NA	WP_053143259.1	hypothetical protein	NA	NA	NA
SAM23877_RS02630	8	Chr	NA	WP_053142091.1	hypothetical protein	NA	NA	NA
SAM23877_RS03940	8	Chr	NA	WP_053126972.1	phosphatase	NA	NA	Stress Response
SAM23877_RS04055	8	Chr	NA	WP_053127013.1	chemotaxis protein CheY	NA	NA	Sulfur Metabolism*Nucleosides and Nucleotides
SAM23877_RS04130	8	Chr	NA	WP_053127043.1	FAD-binding monooxygenase	NA	NA	NA
SAM23877_RS04340	8	Chr	NA	WP_053127119.1	amidase	NA	NA	Cell Wall and Capsule*Regulation and Cell signaling
SAM23877_RS04415	8	Chr	NA	WP_053127144.1	histidine kinase	NA	NA	NA
SAM23877_RS06435	8	Chr	NA	WP_053127780.1	hypothetical protein	NA	NA	NA
SAM23877_RS06440	8	Chr	NA	WP_053127781.1	uracil-DNA glycosylase	NA	NA	DNA Metabolism
SAM23877_RS06860	8	Chr	NA	WP_053127931.1	hypothetical protein	NA	NA	NA
SAM23877_RS07070	8	Chr	NA	WP_053127994.1	carbamoyl phosphate synthase large subunit	NA	NA	Nucleosides and Nucleotides*Cell Division and Cell Cycle
SAM23877_RS07660	8	Chr	NA	WP_053128224.1	phenylalanyl-tRNA synthetase subunit beta	NA	NA	Protein Metabolism
SAM23877_RS07750	8	Chr	NA	WP_053128253.1	GntR family transcriptional regulator	NA	NA	NA
SAM23877_RS08220	8	Chr	NA	WP_053128415.1	aldehyde dehydrogenase	NA	NA	Fatty Acids, Lipids, and Isoprenoids*Carbohydrates
SAM23877_RS08450	8	Chr	NA	WP_053128507.1	hypothetical protein	NA	NA	NA
SAM23877_RS08735	8	Chr	NA	WP_053128606.1	ABC transporter ATPase	NA	NA	NA
SAM23877_RS09490	8	Chr	NA	WP_053128937.1	excinuclease ABC subunit C	NA	NA	DNA Metabolism
SAM23877_RS09525	8	Chr	NA	WP_053142323.1	excinuclease ABC subunit A	NA	NA	DNA Metabolism
SAM23877_RS09780	8	Chr	NA	WP_053129108.1	DNA polymerase I	NA	NA	DNA Metabolism
SAM23877_RS10140	8	Chr	NA	WP_053129325.1	hypothetical protein	NA	NA	NA
SAM23877_RS10145	8	Chr	NA	WP_053129327.1	hypothetical protein	NA	NA	NA
SAM23877_RS10230	8	Chr	NA	WP_053129393.1	cell division protein	NA	NA	Cell Division and Cell Cycle*RNA Metabolism*Cell Wall and Capsule
SAM23877_RS10860	8	Chr	NA	WP_053129762.1	hypothetical protein	NA	NA	NA
SAM23877_RS11180	8	Chr	NA	WP_053129964.1	hypothetical protein	NA	NA	NA
SAM23877_RS11465	8	Chr	NA	WP_053130134.1	chemical-damaging agent resistance protein C	NA	NA	NA
SAM23877_RS12105	8	Chr	NA	WP_053130543.1	hypothetical protein	NA	NA	NA
SAM23877_RS12170	8	Chr	NA	WP_053130577.1	hypothetical protein	NA	NA	Membrane Transport
SAM23877_RS12195	8	Chr	NA	WP_053130597.1	MFS transporter	NA	NA	NA
SAM23877_RS12355	8	Chr	NA	WP_053130716.1	phosphoglycerate mutase	NA	NA	NA
SAM23877_RS12415	8	Chr	NA	WP_053130753.1	glycosyl transferase	NA	NA	Cell Wall and Capsule
SAM23877_RS12765	8	Chr	NA	WP_053131007.1	serine/threonine protein kinase	NA	NA	NA
SAM23877_RS13405	8	Chr	NA	WP_053131399.1	hypothetical protein	NA	NA	NA
SAM23877_RS13600	8	Chr	NA	WP_053131527.1	glycosyl transferase	NA	NA	Cell Wall and Capsule
SAM23877_RS13605	8	Chr	NA	WP_053131530.1	galactose oxidase	NA	NA	NA
SAM23877_RS14350	8	Chr	NA	WP_053131989.1	cytoplasmic protein	NA	NA	NA
SAM23877_RS14370	8	Chr	NA	WP_053131997.1	hypothetical protein	NA	NA	NA
SAM23877_RS15205	8	Chr	NA	WP_053142501.1	GCN5 family acetyltransferase	NA	NA	Protein Metabolism
SAM23877_RS15540	8	Chr	NA	WP_053132741.1	hypothetical protein	NA	NA	NA
SAM23877_RS15775	8	Chr	NA	WP_053132858.1	exopolyphosphatase	NA	NA	NA
SAM23877_RS16750	8	Chr	NA	WP_053133398.1	inorganic phosphate transporter	NA	NA	Phosphorus Metabolism
SAM23877_RS16845	8	Chr	NA	WP_053133437.1	hypothetical protein	NA	NA	NA
SAM23877_RS16945	8	Chr	NA	WP_053133492.1	hypothetical protein	NA	NA	NA
SAM23877_RS17020	8	Chr	NA	WP_053133519.1	hypothetical protein	NA	NA	NA
SAM23877_RS17125	8	Chr	NA	WP_053133565.1	DNA polymerase III subunit gamma/tau	NA	NA	DNA Metabolism
SAM23877_RS17350	8	Chr	NA	WP_053133669.1	MFS transporter	NA	NA	NA
SAM23877_RS17680	8	Chr	NA	WP_053133836.1	regulator	NA	NA	NA
SAM23877_RS18060	8	Chr	NA	WP_053134041.1	penicillin-binding protein	NA	NA	RNA Metabolism*Cell Division and Cell Cycle*Cell Wall and Capsule
SAM23877_RS18205	8	Chr	NA	WP_053134122.1	serine/threonine protein kinase	NA	NA	NA
SAM23877_RS18250	8	Chr	NA	WP_053134142.1	D-alanyl-D-alanine carboxypeptidase	NA	NA	Cell Wall and Capsule*Protein Metabolism
SAM23877_RS18395	8	Chr	NA	WP_053134230.1	hypothetical protein	NA	NA	NA
SAM23877_RS19095	8	Chr	NA	WP_053134576.1	DNA-binding protein	NA	NA	NA
SAM23877_RS19105	8	Chr	NA	WP_053134581.1	DNA methyltransferase	NA	NA	NA
SAM23877_RS19675	8	Chr	NA	WP_053134839.1	hypothetical protein	NA	NA	Miscellaneous*Stress Response
SAM23877_RS19920	8	Chr	NA	WP_053134956.1	adenine glycosylase	NA	NA	DNA Metabolism
SAM23877_RS21210	8	Chr	NA	WP_053135573.1	DNA-directed RNA polymerase subunit beta'	NA	NA	RNA Metabolism*Virulence, Disease and Defense
SAM23877_RS21285	8	Chr	NA	WP_053135601.1	LysR family transcriptional regulator	NA	NA	NA
SAM23877_RS21625	8	Chr	NA	WP_053142725.1	ATP-dependent helicase	NA	NA	NA
SAM23877_RS21885	8	Chr	NA	WP_053135856.1	ATP-dependent DNA helicase PcrA	NA	NA	DNA Metabolism
SAM23877_RS21915	8	Chr	NA	WP_053142740.1	ATPase	NA	NA	NA
SAM23877_RS22430	8	Chr	NA	WP_053136151.1	histidine kinase	NA	NA	NA
SAM23877_RS22575	8	Chr	NA	WP_053136233.1	peptidase S8	NA	NA	NA
SAM23877_RS23200	8	Chr	NA	WP_053136581.1	hypothetical protein	NA	NA	Membrane Transport
SAM23877_RS23205	8	Chr	NA	WP_053136584.1	GTP-binding protein TypA	NA	NA	Protein Metabolism
SAM23877_RS23210	8	Chr	NA	WP_053136587.1	ABC transporter permease	NA	NA	Membrane Transport
SAM23877_RS23215	8	Chr	NA	WP_053142786.1	ABC transporter	NA	NA	NA
SAM23877_RS23380	8	Chr	NA	WP_053136676.1	hypothetical protein	NA	NA	NA
SAM23877_RS23385	8	Chr	NA	WP_053136679.1	protease	NA	NA	NA
SAM23877_RS23500	8	Chr	NA	WP_053136737.1	hypothetical protein	NA	NA	NA
SAM23877_RS23605	8	Chr	NA	WP_053136794.1	stress protein	NA	NA	NA
SAM23877_RS23950	8	Chr	NA	WP_053142812.1	hypothetical protein	NA	NA	NA
SAM23877_RS24375	8	Chr	NA	WP_053137175.1	alkane 1-monooxygenase	NA	NA	NA
SAM23877_RS24895	8	Chr	NA	WP_053137444.1	aromatic ring-opening dioxygenase LigA	NA	NA	DNA Metabolism
SAM23877_RS25350	8	Chr	NA	WP_053137666.1	NsdA	NA	NA	Protein Metabolism
SAM23877_RS25390	8	Chr	NA	WP_053137689.1	hypothetical protein	NA	NA	NA
SAM23877_RS25500	8	Chr	NA	WP_053137743.1	phosphatidate cytidylyltransferase	NA	NA	Fatty Acids, Lipids, and Isoprenoids
SAM23877_RS25785	8	Chr	NA	WP_053137916.1	transcription elongation factor NusA	NA	NA	RNA Metabolism
SAM23877_RS26245	8	Chr	NA	WP_053138223.1	ATP-dependent DNA helicase RecQ	NA	NA	DNA Metabolism
SAM23877_RS26425	8	Chr	NA	WP_003993508.1	two-component system response regulator	NA	NA	NA
SAM23877_RS26430	8	Chr	NA	WP_053138306.1	histidine kinase	NA	NA	NA
SAM23877_RS27635	8	Chr	NA	WP_053138986.1	sulfate ABC transporter substrate-binding protein	NA	NA	Sulfur Metabolism
SAM23877_RS27640	8	Chr	NA	WP_053138988.1	sulfate adenylyltransferase	NA	NA	Amino Acids and Derivatives*Sulfur Metabolism
SAM23877_RS27645	8	Chr	NA	WP_053138990.1	sulfate adenylyltransferase	NA	NA	Amino Acids and Derivatives*Sulfur Metabolism
SAM23877_RS27655	8	Chr	NA	WP_053138994.1	phosphoadenosine phosphosulfate reductase	NA	NA	Amino Acids and Derivatives*Sulfur Metabolism
SAM23877_RS28055	8	Chr	NA	WP_053142945.1	deacetylase	NA	NA	NA
SAM23877_RS29245	8	Chr	NA	WP_053139531.1	hypothetical protein	NA	NA	NA
SAM23877_RS29800	8	Chr	NA	WP_053139746.1	hypothetical protein	NA	NA	NA
SAM23877_RS29805	8	Chr	NA	WP_053139748.1	ATPase	NA	NA	NA
SAM23877_RS29810	8	Chr	NA	WP_053139750.1	VWA containing CoxE family protein	NA	NA	NA
SAM23877_RS29815	8	Chr	NA	WP_053143020.1	hypothetical protein	NA	NA	NA
SAM23877_RS29885	8	Chr	NA	WP_053139771.1	ABC transporter substrate-binding protein	NA	NA	Membrane Transport
SAM23877_RS30660	8	Chr	NA	WP_053140063.1	MFS transporter	NA	NA	NA
SAM23877_RS31905	8	Chr	NA	WP_053140734.1	hypothetical protein	NA	NA	NA
SAM23877_RS33140	8	Chr	NA	WP_053141244.1	pyruvate carboxylase	NA	NA	NA
SAM23877_RS35545	8	Chr	dupl	WP_053125800.1	RNA polymerase subunit sigma-70	NA	NA	NA
SAM23877_RS36165	8	pSAM1	NA	WP_053143195.1	hypothetical protein	NA	NA	NA
SAM23877_RS36170	8	pSAM1	NA	WP_053143198.1	hypothetical protein	NA	NA	NA
SAM23877_RS36175	8	pSAM1	NA	WP_053143200.1	hypothetical protein	NA	NA	NA
SAM23877_RS36180	8	pSAM1	NA	WP_053143202.1	hypothetical protein	NA	NA	NA
SAM23877_RS36235	8	pSAM1	NA	WP_053143419.1	hypothetical protein	NA	NA	NA
SAM23877_RS36355	8	pSAM1	NA	WP_053143269.1	hypothetical protein	NA	NA	NA
SAM23877_RS36540	8	pSAM1	NA	WP_053143336.1	hypothetical protein	NA	NA	DNA Metabolism
SAM23877_RS04100	9	Chr	NA	WP_053127031.1	serine/threonine protein kinase	NA	NA	NA
SAM23877_RS04215	9	Chr	NA	WP_053127074.1	LysR family transcriptional regulator	NA	NA	NA
SAM23877_RS04940	9	Chr	NA	WP_053127248.1	dehydrogenase	NA	NA	NA
SAM23877_RS05885	9	Chr	NA	WP_053127587.1	glutamine amidotransferase	NA	NA	NA
SAM23877_RS06070	9	Chr	NA	WP_053127650.1	toxin-antitoxin system, toxin component	NA	NA	NA
SAM23877_RS06685	9	Chr	NA	WP_053127870.1	D-alanyl-D-alanine dipeptidase	NA	NA	NA
SAM23877_RS07100	9	Chr	NA	WP_007447547.1	XRE family transcriptional regulator	NA	NA	NA
SAM23877_RS07545	9	Chr	NA	WP_053128171.1	pyridoxamine 5'-phosphate oxidase	NA	NA	NA
SAM23877_RS07830	9	Chr	NA	WP_053128281.1	ATPase	NA	NA	NA
SAM23877_RS08395	9	Chr	NA	WP_053128481.1	streptogrisin	NA	NA	NA
SAM23877_RS08540	9	Chr	NA	WP_053128544.1	ADP-ribose pyrophosphatase	NA	NA	Cofactors, Vitamins, Prosthetic Groups, Pigments*Nucleosides and Nucleotides
SAM23877_RS08550	9	Chr	NA	WP_053128553.1	glucoamylase	NA	NA	Carbohydrates
SAM23877_RS09290	9	Chr	NA	WP_053128847.1	TetR family transcriptional regulator	NA	NA	NA
SAM23877_RS09445	9	Chr	NA	WP_007448238.1	electron transporter	NA	NA	NA
SAM23877_RS09805	9	Chr	NA	WP_053129117.1	branched-chain amino acid ABC transporter substrate-binding protein	NA	NA	Membrane Transport
SAM23877_RS10045	9	Chr	NA	WP_053129266.1	histidinol dehydrogenase	NA	NA	Amino Acids and Derivatives
SAM23877_RS10845	9	Chr	NA	WP_053129752.1	hypothetical protein	NA	NA	NA
SAM23877_RS10850	9	Chr	NA	WP_053129755.1	hypothetical protein	NA	NA	NA
SAM23877_RS11615	9	Chr	NA	WP_053130222.1	beta-lactamase	NA	NA	Carbohydrates
SAM23877_RS11675	9	Chr	NA	WP_053130256.1	aminotransferase	NA	NA	NA
SAM23877_RS11795	9	Chr	NA	WP_053130332.1	hypothetical protein	NA	NA	NA
SAM23877_RS12030	9	Chr	NA	WP_053130502.1	glycine--tRNA ligase	NA	NA	Protein Metabolism
SAM23877_RS12735	9	Chr	NA	WP_053130942.1	ROK family transcriptional regulator	NA	NA	NA
SAM23877_RS13500	9	Chr	NA	WP_053131478.1	histidine kinase	NA	NA	NA
SAM23877_RS13685	9	Chr	NA	WP_053131575.1	hypothetical protein	NA	NA	NA
SAM23877_RS13750	9	Chr	NA	WP_053131607.1	hypothetical protein	NA	NA	Stress Response
SAM23877_RS14115	9	Chr	NA	WP_007450155.1	RNA polymerase sigma factor SigL	NA	NA	NA
SAM23877_RS14315	9	Chr	NA	WP_053131968.1	MarR family transcriptional regulator	NA	NA	NA
SAM23877_RS14430	9	Chr	NA	WP_053132017.1	hypothetical protein	NA	NA	NA
SAM23877_RS14615	9	Chr	NA	WP_053132137.1	UDP-glucose 6-dehydrogenase	NA	NA	NA
SAM23877_RS15185	9	Chr	NA	WP_053132547.1	exodeoxyribonuclease III	NA	NA	DNA Metabolism
SAM23877_RS15490	9	Chr	NA	WP_053132718.1	XRE family transcriptional regulator	NA	NA	NA
SAM23877_RS16790	9	Chr	NA	WP_053133418.1	hypothetical protein	NA	NA	NA
SAM23877_RS17200	9	Chr	NA	WP_053133598.1	hypothetical protein	NA	NA	NA
SAM23877_RS17255	9	Chr	NA	WP_003999914.1	hypothetical protein	NA	NA	NA
SAM23877_RS17530	9	Chr	NA	WP_053133748.1	hypothetical protein	NA	NA	Membrane Transport
SAM23877_RS18105	9	Chr	NA	WP_053134062.1	sulfurtransferase	NA	NA	NA
SAM23877_RS18705	9	Chr	NA	WP_053134381.1	deoxycytidine triphosphate deaminase	NA	NA	Nucleosides and Nucleotides
SAM23877_RS19855	9	Chr	NA	WP_053134929.1	hypothetical protein	NA	NA	NA
SAM23877_RS20090	9	Chr	NA	WP_053135039.1	hydrolase	NA	NA	Amino Acids and Derivatives
SAM23877_RS20445	9	Chr	NA	WP_053135225.1	sodium:proton antiporter	NA	NA	NA
SAM23877_RS20750	9	Chr	NA	WP_053142704.1	glycoside hydrolase	NA	NA	NA
SAM23877_RS23170	9	Chr	NA	WP_053136562.1	PAS sensor protein	NA	NA	Stress Response
SAM23877_RS23290	9	Chr	NA	WP_029393692.1	membrane protein	NA	NA	NA
SAM23877_RS23485	9	Chr	NA	WP_053142796.1	TetR family transcriptional regulator	NA	NA	NA
SAM23877_RS23750	9	Chr	NA	WP_053136869.1	peptide deformylase	NA	NA	Protein Metabolism
SAM23877_RS23920	9	Chr	NA	WP_053136957.1	methyltransferase	NA	NA	NA
SAM23877_RS24095	9	Chr	NA	WP_053137045.1	protein phosphatase	NA	NA	NA
SAM23877_RS24115	9	Chr	NA	WP_053137051.1	hypothetical protein	NA	NA	NA
SAM23877_RS24345	9	Chr	NA	WP_053137164.1	TetR family transcriptional regulator	NA	NA	NA
SAM23877_RS24520	9	Chr	NA	WP_053137259.1	pyruvate kinase	NA	NA	Carbohydrates
SAM23877_RS24860	9	Chr	NA	WP_053142847.1	type I deoxyribonuclease HsdR	NA	NA	DNA Metabolism
SAM23877_RS25025	9	Chr	NA	WP_053142853.1	3-isopropylmalate dehydrogenase	NA	NA	Amino Acids and Derivatives
SAM23877_RS25110	9	Chr	NA	WP_053137547.1	hypothetical protein	NA	NA	NA
SAM23877_RS25315	9	Chr	NA	WP_053137648.1	acylphosphatase	NA	NA	Carbohydrates
SAM23877_RS25675	9	Chr	NA	WP_053137850.1	PucR family transcriptional regulator	NA	NA	NA
SAM23877_RS26130	9	Chr	NA	WP_053138163.1	hypothetical protein	NA	NA	NA
SAM23877_RS26625	9	Chr	NA	WP_053138430.1	methoxymalonate biosynthesis protein	Type I PKS	Spiramycin	Secondary Metabolism
SAM23877_RS26645	9	Chr	NA	WP_053138443.1	putative glycosyltransferase	Type I PKS	Spiramycin	Secondary Metabolism
SAM23877_RS27010	9	Chr	NA	WP_053138635.1	AAA family ATPase	NA	NA	NA
SAM23877_RS27160	9	Chr	NA	WP_053138730.1	hypothetical protein	NA	NA	NA
SAM23877_RS27210	9	Chr	NA	WP_053138761.1	ABC transporter permease	NA	NA	NA
SAM23877_RS27295	9	Chr	NA	WP_053138806.1	3'-5' exonuclease	NA	NA	RNA Metabolism
SAM23877_RS28315	9	Chr	NA	WP_053139221.1	transcriptional regulator	NA	NA	NA
SAM23877_RS28410	9	Chr	NA	WP_053139254.1	sugar ABC transporter substrate-binding protein	NA	NA	Carbohydrates
SAM23877_RS28450	9	Chr	NA	WP_053139268.1	hypothetical protein	NA	NA	NA
SAM23877_RS28760	9	Chr	NA	WP_053139363.1	DNA-3-methyladenine glycosylase	NA	NA	DNA Metabolism
SAM23877_RS28925	9	Chr	NA	WP_053139406.1	hypothetical protein	NA	NA	NA
SAM23877_RS28965	9	Chr	NA	WP_053142996.1	hypothetical protein	NA	NA	NA
SAM23877_RS28985	9	Chr	NA	WP_053142998.1	hypothetical protein	NA	NA	NA
SAM23877_RS29330	9	Chr	NA	WP_053139563.1	polyketide cyclase	NA	NA	NA
SAM23877_RS29915	9	Chr	NA	WP_053139782.1	6-pyruvoyl tetrahydropterin synthase	NA	NA	NA
SAM23877_RS30780	9	Chr	NA	WP_053140099.1	hypothetical protein	NA	NA	NA
SAM23877_RS31365	9	Chr	NA	WP_053140423.1	hypothetical protein	NA	NA	NA
SAM23877_RS31590	9	Chr	NA	WP_053140553.1	transcriptional activator	NRPS	Congocidine	Nitrogen Metabolism*Secondary Metabolism
SAM23877_RS32475	9	Chr	NA	WP_053140998.1	ATPase	NA	NA	NA
SAM23877_RS32605	9	Chr	NA	WP_053141049.1	diguanylate cyclase	NA	NA	Stress Response
SAM23877_RS32800	9	Chr	NA	WP_053141121.1	phospholipase	NA	NA	Fatty Acids, Lipids, and Isoprenoids
SAM23877_RS33185	9	Chr	NA	WP_053141263.1	hypothetical protein	NA	NA	NA
SAM23877_RS35960	9	Chr	dupl	WP_053125653.1	stress response protein TerZ	NA	NA	Respiration
SAM23877_RS36080	9	Chr	dupl	WP_053125613.1	hypothetical protein	NA	NA	NA
SAM23877_RS36100	9	Chr	dupl	WP_053125604.1	glyoxalase	NA	NA	NA
