# Supplementary material for: Time-Resolved Transcriptomics and Constraint-Based Modeling Identify System-Level Metabolic Features and Overexpression Targets to Increase Spiramycin Production in Streptomyces ambofaciens
Source: Front Microbiol. 2017 May 12;8:835. doi: 10.3389/fmicb.2017.00835 (PMC5427115; doi:10.3389/fmicb.2017.00835)
Supplement: Supplementary file 4 [file Data_Sheet_4.zip › Fondi.Supplementary_FileS4.xml]

<?xml version="1.0" encoding="UTF-8"?>
<sbml xmlns="http://www.sbml.org/sbml/level2" level="2" version="1" xmlns:html="http://www.w3.org/1999/xhtml">
<model id="kb_g_217171_fbamdl0" name="Streptomyces_ambofaciens_illu_corrected_SEED_model">
<listOfUnitDefinitions>
	<unitDefinition id="mmol_per_gDW_per_hr">
		<listOfUnits>
			<unit kind="mole" scale="-3"/>
			<unit kind="gram" exponent="-1"/>
			<unit kind="second" multiplier=".00027777" exponent="-1"/>
		</listOfUnits>
	</unitDefinition>
</listOfUnitDefinitions>
<listOfCompartments>
<compartment id="c0" name="c0" />
<compartment id="e0" name="e0" />
</listOfCompartments>


<listOfSpecies>

<!-- Manually added after automaitc annotation BEGIN (10/11/14)-->

<species id="cpdBiomassAmbo" name="Biomass_c0" compartment="c0" charge="0" boundaryCondition="false"/>
<species id="cpdPropionylACP_c0" name="PropionylACP_c0" compartment="c0" charge="0" boundaryCondition="false"/>
<species id="cpd17029_c0" name="pentadecanoyl-ACP (n-C15:0ACP)" compartment="c0" charge="0" boundaryCondition="false"/> <!--C15H29OX-->
<species id="cpdHeptaDecanoylCoA_c0" name="HEPTADECANOYL-COA" compartment="c0" charge="0" boundaryCondition="false"/> <!--C15H29OX-->
<species id="cpd16662_c0" name="Phospholipid" compartment="c0" charge="0" boundaryCondition="false"/> 
<species id="cpd17018_c0" name="heptadecanoyl-ACP (n-C17:0ACP)" compartment="c0" charge="0" boundaryCondition="false"/> 
<species id="cpd12300_c0" name="Acylglycerone phosphate" compartment="c0" charge="0" boundaryCondition="false"/> 
<species id="cpd15609_c0" name="heptadecanoate (C17:0)" compartment="c0" charge="0" boundaryCondition="false"/> 
<species id="cpd00517_c0" name="1-Acyl-sn-glycerol 3-phosphate" compartment="c0" charge="0" boundaryCondition="false"/> 
<species id="cpd11427_c0" name="1,2-Diacyl-sn-glycero-3-cytidine-5'-diphosphate;/ CDPdiacylglycerol" compartment="c0" charge="0" boundaryCondition="false"/> 
<species id="cpd11455_c0" name="phosphatidylserine" compartment="c0" charge="0" boundaryCondition="false"/> 
<species id="cpd11456_c0" name="phosphatidylethanolamine" compartment="c0" charge="0" boundaryCondition="false"/> 
<species id="cpd11454_c0" name="phosphatidylglycerophosphate" compartment="c0" charge="0" boundaryCondition="false"/> 
<species id="cpd11453_c0" name="phosphatidylglycerol" compartment="c0" charge="0" boundaryCondition="false"/> 
<species id="cpd12801_c0" name="Cardiolipin" compartment="c0" charge="0" boundaryCondition="false"/> 
<species id="cpd11677_c0" name="Triacylglycerol" compartment="c0" charge="0" boundaryCondition="false"/> 
<species id="cpd11422_c0" name="1,2-diacyl-sn-glycerol 3-phosphate - Phosphatidate" compartment="c0" charge="0" boundaryCondition="false"/> 
<species id="cpdSmallMol_c0" name="SmallMolecules" compartment="c0" charge="0" boundaryCondition="false"/> 
<species id="cpdCarbHydrate_c0" name="CarbohydratesComposition" compartment="c0" charge="0" boundaryCondition="false"/> 
<species id="cpd12183_c0" name="Glycerophosphate)n" compartment="c0" charge="0" boundaryCondition="false"/> 
<species id="cpd12894_c0" name="Teichoic acid" compartment="c0" charge="0" boundaryCondition="false"/> 

<!-- menaquinone biosynthesis compounds -->

<species id="cpdC20772_c0" name="3-[(1-Carboxyvinyl)oxy]benzoate" compartment="c0" charge="0" boundaryCondition="false"/> <!-- C10H8O5 -->
<species id="cpdC20773_c0" name="6-Amino-6-deoxyfutalosine" compartment="c0" charge="0" boundaryCondition="false"/> <!-- C19H19N5O6 -->
<species id="cpdC16999_c0" name="Dehypoxanthine futalosine" compartment="c0" charge="0" boundaryCondition="false"/>  <!--C19H18N4O7-->
<species id="cpdC17017_c0" name="futalosine" compartment="c0" charge="0" boundaryCondition="false"/>  <!--C14H16O7-->
<species id="cpdC17018_c0" name="1,4-Dihydroxy-6-naphthoate" compartment="c0" charge="0" boundaryCondition="false"/>  <!--C11H8O4-->


<species id="cpd02172_c0" name="all-trans-Nonaprenyl diphosphate" compartment="c0" charge="-2" boundaryCondition="false"/> <!--C45H74O7P2 -->
<species id="cpd11451_c0" name="Menaquinol 7" compartment="c0" charge="0" boundaryCondition="false"/> <!-- >C46H66O2 -->
<species id="cpdTEST" name="Test compound for debugging" compartment="c0" charge="0" boundaryCondition="false"/> 

<species id="cpdPlatenoInt1_c0" name="Platenolide biosynthesis intermediate 1" compartment="c0" charge="0" boundaryCondition="false"/> 
<species id="cpdPlatenoInt2_c0" name="Platenolide biosynthesis intermediate 2" compartment="c0" charge="0" boundaryCondition="false"/> 
<species id="cpdPlatenoInt3_c0" name="Platenolide biosynthesis intermediate 3" compartment="c0" charge="0" boundaryCondition="false"/> 
<species id="cpdPlatenoInt4_c0" name="Platenolide biosynthesis intermediate 3" compartment="c0" charge="0" boundaryCondition="false"/> 
<species id="cpdPlatenoInt5_c0" name="Platenolide biosynthesis intermediate 3" compartment="c0" charge="0" boundaryCondition="false"/> 
<species id="cpdPlatenoInt6_c0" name="Platenolide biosynthesis intermediate 3" compartment="c0" charge="0" boundaryCondition="false"/> 
<species id="cpdPlatenolide_c0" name="Platenolide biosynthesis intermediate 3" compartment="c0" charge="0" boundaryCondition="false"/> 
<!-- ethylmalonyl-CoA-->
<species id="cpdEthylMalonilCoA_c0" name="ethylmalonyl-CoA" compartment="c0" charge="0" boundaryCondition="false"/> <!--C26H42N7O19P3S -->
<species id="cpd08719_c0" name="dTDP-4-oxo-2,6-dideoxy-D-glucose" compartment="c0" charge="0" boundaryCondition="false"/> <!--C16H22N2O14P2 -->
<species id="cpd08727_c0" name="dTDP 1-ester with (6R)-5,6-dihydro-4-hydroxy-6-methyl-5-oxo-2H-pyran" compartment="c0" charge="0" boundaryCondition="false"/> 
<species id="cpdC18032_c0" name="dTDP-4-oxo-2,3,6-trideoxy-D-glucose" compartment="c0" charge="0" boundaryCondition="false"/> <!--C16H22N2O13P2-->
<species id="cpdC18033_c0" name="dTDP-4-amino-2,3,4,6-tetradeoxy-D-glucose" compartment="c0" charge="0" boundaryCondition="false"/> <!--C16H27N3O12P2-->
<species id="cpdPC54758569_c0" name="dTDP-N-monodesmethyl-D-forosamine" compartment="c0" charge="0" boundaryCondition="false"/> <!--C16H27N3O12P2-->
<species id="cpdC18034_c0" name="dTDP-D-forosamine" compartment="c0" charge="0" boundaryCondition="false"/> <!--C16H27N3O12P2-->
<species id="cpdPC56927803_c0" name="dTDP-3-dehydro-6-deoxy-alpha-D-glucose" compartment="c0" charge="-2" boundaryCondition="false"/> <!--C16H22N2O15P2-->
<species id="cpdPC56927797_c0" name="dTDP-3-amino-3,6-dideoxy-α-D-glucopyranose" compartment="c0" charge="-1" boundaryCondition="false"/> <!--C16H26N3O14P2-->

<species id="cpd08730_c0" name="dTDP-D-mycaminose" compartment="c0" charge="-1" boundaryCondition="false"/> <!--C18H30N3O14P2-->
<species id="cpdMycaroseInt1_c0" name=" dTDP-4-dehydro-2,6-dideoxy-α-D-allose" compartment="c0" charge="0" boundaryCondition="false"/> <!--C16H22N2O14P2-->
<species id="cpdMycaroseInt2_c0" name=" dTDP-4-dehydro-3-C-methyl-2,6-dideoxy-α-L-allose" compartment="c0" charge="0" boundaryCondition="false"/> <!--C17H24N2O14P2-->	
<species id="cpdMycaroseInt3_c0" name=" dTDP-4-dehydro-3-C-methyl-2,6-dideoxy-β-L-galactose" compartment="c0" charge="0" boundaryCondition="false"/> <!--C17H24N2O14P2-->	

<species id="cpd09195_c0" name=" dTDP-beta-D-mycarose" compartment="c0" charge="0" boundaryCondition="false"/> <!--C17H26N2O14P2-->
<species id="cpd11945_c0" name=" Spiramycin" compartment="c0" charge="0" boundaryCondition="false"/> <!--C17H26N2O14P2-->
<species id="cpd11945_e0" name=" Spiramycin" compartment="e0" charge="0" boundaryCondition="false"/> <!--C17H26N2O14P2-->
<species id="cpdStambomycin_c0" name="Stambomycin" compartment="c0" charge="0" boundaryCondition="false"/> <!---->
<species id="cpdStambomycin_e0" name="Stambomycin" compartment="e0" charge="0" boundaryCondition="true"/> <!---->
<!--cpd17029_c0-->
<!--cpd12300-->

<!--cpd17018_c0-->

<!-- cpd15609	heptadecanoate (C17:0)	C17H33O2	None	heptadecanoate (C17:0)
cpd15610	heptadecanal	C17H34O	None	heptadecanal -->

<species id="cpd00402_c0" name="CDPglycerol" compartment="c0" charge="0" boundaryCondition="false"/> <!---->

<!-- Manually added Benedetta after automaitc annotation BEGIN-->

<species id="cpd4AP2_c0" name="4-acetamidopyrrole-2-carboxylate" compartment="c0" charge="0" boundaryCondition="false"/>
<species id="cpdCongocidine_c0" name="Congocidine" compartment="c0" charge="0" boundaryCondition="false"/> 
<species id="cpd23Trp23DOx_c0" name="2,3 Tryptophan-2,3-dioxygenase" compartment="c0" charge="0" boundaryCondition="false"/>
<species id="cpdNFLK_c0" name="N-Formyl-L-kynurenine" compartment="c0" charge="0" boundaryCondition="false"/>
<species id="cpdAnthr_c0" name="Anthranilate" compartment="c0" charge="0" boundaryCondition="false"/>
<species id="cpd3AS_c0" name="3-Aminosalicylate" compartment="c0" charge="0" boundaryCondition="false"/>
<species id="cpd11611_c0" name="Acyl-CoA" compartment="c0" charge="0" boundaryCondition="false"/>
<species id="cpdAntimycin_c0" name="Antimycin" compartment="c0" charge="0" boundaryCondition="false"/>
<species id="cpdAntimycin_e0" name="Antimycin" compartment="e0" charge="0" boundaryCondition="true"/>
<species id="cpdCongocidine_e0" name="Congocidine" compartment="e0" charge="0" boundaryCondition="true"/>
<species id="cpdint1_c0" name="Unknown Antimycin biosynthesis intermediate" compartment="c0" charge="0" boundaryCondition="false"/>
<species id="cpdint2_c0" name="Unknown Antimycin biosynthesis intermediate" compartment="c0" charge="0" boundaryCondition="false"/>
<species id="cpd3Ampr" name="3-Aminopropionamidine" compartment="c0" charge="0" boundaryCondition="false"/>
<species id="cpdNAg1ph_c0" name="N-acetylglucosamine-1-phosphate" compartment="c0" charge="0" boundaryCondition="false"/>
<species id="cpdTDP2A2PDA_c0" name="TDP-threo-2acetamido-2deoxy-pentopyra-4-pyranuronicb acid" compartment="c0" charge="0" boundaryCondition="false"/>
<species id="cpdTDP2A2DP4_c0" name="TDP-threo-2-acetamido-2-deoxy-pentopyran-4-ulose" compartment="c0" charge="0" boundaryCondition="false"/>
<species id="cpd4A23D2M_c0" name="4-acetamido-2,3-dihydropyrrole-2-methanol" compartment="c0" charge="0" boundaryCondition="false"/>
<species id="cpd00451_c0" name="Guanidinoacetic acid" compartment="c0" charge="0" boundaryCondition="false"/>

<species id="cpdCongoInt1_c0" name="Unknown Congocidine biosynthesis intermediate" compartment="c0" charge="0" boundaryCondition="false"/>
<species id="cpdCongoInt2_c0" name="Unknown Congocidine biosynthesis intermediate" compartment="c0" charge="0" boundaryCondition="false"/>
<species id="cpdCongoInt3_c0" name="Unknown Congocidine biosynthesis intermediate" compartment="c0" charge="0" boundaryCondition="false"/>
<species id="cpdCongoInt4_c0" name="Unknown Congocidine biosynthesis intermediate" compartment="c0" charge="0" boundaryCondition="false"/>
<species id="cpdCongoInt5_c0" name="Unknown Congocidine biosynthesis intermediate" compartment="c0" charge="0" boundaryCondition="false"/>
<species id="cpdCongoInt6_c0" name="Unknown Congocidine biosynthesis intermediate" compartment="c0" charge="0" boundaryCondition="false"/>
<species id="cpd00035_e0" name="L-Alanine_e0" compartment="e0" charge="0" boundaryCondition="false"/>
<species id="cpd00035_b" name="L-Alanine_b" compartment="e0" charge="0" boundaryCondition="true"/>
<!-- Manually added Benedetta after automaitc annotation END-->


<!-- Manually added after automaitc annotation END-->

<species id="cpd00113_c0" name="Isopentenyldiphosphate_c0" compartment="c0" charge="-2" boundaryCondition="false"/>
<species id="cpd02590_c0" name="all-trans-Heptaprenyl_diphosphate_c0" compartment="c0" charge="-2" boundaryCondition="false"/>
<species id="cpd02557_c0" name="Farnesylfarnesylgeraniol_c0" compartment="c0" charge="-2" boundaryCondition="false"/>
<species id="cpd00012_c0" name="PPi_c0" compartment="c0" charge="-2" boundaryCondition="false"/>
<species id="cpd00161_c0" name="L-Threonine_c0" compartment="c0" charge="0" boundaryCondition="false"/>
<species id="cpd00161_e0" name="L-Threonine_c0" compartment="c0" charge="0" boundaryCondition="false"/>
<species id="cpd00161_b" name="L-Threonine_b" compartment="e0" charge="0" boundaryCondition="true"/>
<species id="cpd00071_c0" name="Acetaldehyde_c0" compartment="c0" charge="0" boundaryCondition="false"/>
<species id="cpd00033_c0" name="Glycine_c0" compartment="c0" charge="0" boundaryCondition="false"/>
<species id="cpd00067_c0" name="H_c0" compartment="c0" charge="1" boundaryCondition="false"/>
<species id="cpd00002_c0" name="ATP_c0" compartment="c0" charge="-3" boundaryCondition="false"/>
<species id="cpd00196_c0" name="Acetylphosphate_c0" compartment="c0" charge="-1" boundaryCondition="false"/>
<species id="cpd00029_c0" name="Acetate_c0" compartment="c0" charge="-1" boundaryCondition="false"/>
<species id="cpd00008_c0" name="ADP_c0" compartment="c0" charge="-2" boundaryCondition="false"/>
<species id="cpd00259_c0" name="D-Lyxulose_c0" compartment="c0" charge="0" boundaryCondition="false"/>
<species id="cpd00198_c0" name="D-Xylulose5-phosphate_c0" compartment="c0" charge="-1" boundaryCondition="false"/>
<species id="cpd15672_c0" name="1-anteisoheptadecanoyl-sn-glycerol_3-phosphate_c0" compartment="c0" charge="-1" boundaryCondition="false"/>
<species id="cpd11434_c0" name="fa12coa_c0" compartment="c0" charge="-3" boundaryCondition="false"/>
<species id="cpd15678_c0" name="1_2-dianteisoheptadecanoyl-sn-glycerol_3-phosphate_c0" compartment="c0" charge="-1" boundaryCondition="false"/>
<species id="cpd00010_c0" name="CoA_c0" compartment="c0" charge="-3" boundaryCondition="false"/>
<species id="cpd02255_c0" name="3-oxoadipate-enol-lactone_c0" compartment="c0" charge="-1" boundaryCondition="false"/>
<species id="cpd00011_c0" name="CO2_c0" compartment="c0" charge="0" boundaryCondition="false"/>
<species id="cpd00938_c0" name="4-Carboxymuconolactone_c0" compartment="c0" charge="-2" boundaryCondition="false"/>
<species id="cpd02152_c0" name="L-Argininosuccinate_c0" compartment="c0" charge="-1" boundaryCondition="false"/>
<species id="cpd00106_c0" name="Fumarate_c0" compartment="c0" charge="-2" boundaryCondition="false"/>
<species id="cpd00051_c0" name="L-Arginine_c0" compartment="c0" charge="1" boundaryCondition="false"/>
<species id="cpd03671_c0" name="D-Glucosamine1-phosphate_c0" compartment="c0" charge="0" boundaryCondition="false"/>
<species id="cpd02611_c0" name="N-Acetyl-D-glucosamine1-phosphate_c0" compartment="c0" charge="-1" boundaryCondition="false"/>
<species id="cpd00022_c0" name="Acetyl-CoA_c0" compartment="c0" charge="-3" boundaryCondition="false"/>
<species id="cpd15269_c0" name="octadecenoate_c0" compartment="c0" charge="-1" boundaryCondition="false"/>
<species id="cpd00001_c0" name="H2O_c0" compartment="c0" charge="0" boundaryCondition="false"/>
<species id="cpd15349_c0" name="2-Acyl-sn-glycero-3-phosphoglycerol_octadec-11-enoyl_c0" compartment="c0" charge="-1" boundaryCondition="false"/>
<species id="cpd02090_c0" name="Glycerophosphoglycerol_c0" compartment="c0" charge="-1" boundaryCondition="false"/>
<species id="cpd03917_c0" name="Adenosylcobyric_acid_c0" compartment="c0" charge="1" boundaryCondition="false"/>
<species id="cpd03918_c0" name="Adenosyl_cobinamide_c0" compartment="c0" charge="2" boundaryCondition="false"/>
<species id="cpd02039_c0" name="1-Aminopropan-2-ol_c0" compartment="c0" charge="1" boundaryCondition="false"/>
<species id="cpd11420_c0" name="trdox_c0" compartment="c0" charge="0" boundaryCondition="false"/>
<species id="cpd00790_c0" name="O-Acetyl-L-homoserine_c0" compartment="c0" charge="0" boundaryCondition="false"/>
<species id="cpd00135_c0" name="Homocysteine_c0" compartment="c0" charge="0" boundaryCondition="false"/>
<species id="cpd00081_c0" name="Sulfite_c0" compartment="c0" charge="-1" boundaryCondition="false"/>
<species id="cpd00268_c0" name="H2S2O3_c0" compartment="c0" charge="-2" boundaryCondition="false"/>
<species id="cpd11421_c0" name="trdrd_c0" compartment="c0" charge="0" boundaryCondition="false"/>
<species id="cpd00650_c0" name="Crotonyl-CoA_c0" compartment="c0" charge="-3" boundaryCondition="false"/>
<species id="cpd00004_c0" name="NADH_c0" compartment="c0" charge="-2" boundaryCondition="false"/>
<species id="cpd00003_c0" name="NAD_c0" compartment="c0" charge="-1" boundaryCondition="false"/>
<species id="cpd00120_c0" name="Butyryl-CoA_c0" compartment="c0" charge="-3" boundaryCondition="false"/>
<species id="cpd00573_c0" name="L-Idonate_c0" compartment="c0" charge="-1" boundaryCondition="false"/>
<species id="cpd00006_c0" name="NADP_c0" compartment="c0" charge="-2" boundaryCondition="false"/>
<species id="cpd00781_c0" name="5-Dehydrogluconate_c0" compartment="c0" charge="-1" boundaryCondition="false"/>
<species id="cpd00005_c0" name="NADPH_c0" compartment="c0" charge="-3" boundaryCondition="false"/>
<species id="cpd00357_c0" name="TTP_c0" compartment="c0" charge="-3" boundaryCondition="false"/>
<species id="cpd00626_c0" name="dTDPglucose_c0" compartment="c0" charge="-2" boundaryCondition="false"/>
<species id="cpd00089_c0" name="Glucose-1-phosphate_c0" compartment="c0" charge="-1" boundaryCondition="false"/>
<species id="cpd00060_c0" name="L-Methionine_c0" compartment="c0" charge="0" boundaryCondition="false"/>
<species id="cpd00035_c0" name="L-Alanine_c0" compartment="c0" charge="0" boundaryCondition="false"/>
<species id="cpd11590_c0" name="met-L-ala-L_c0" compartment="c0" charge="-1" boundaryCondition="false"/>
<species id="cpd11582_c0" name="ala-L-Thr-L_c0" compartment="c0" charge="0" boundaryCondition="false"/>
<species id="cpd00009_c0" name="Phosphate_c0" compartment="c0" charge="-2" boundaryCondition="false"/>
<species id="cpd11590_e0" name="met-L-ala-L_e0" compartment="e0" charge="-1" boundaryCondition="false"/>
<species id="cpd15237_c0" name="hexadecenoate_c0" compartment="c0" charge="-1" boundaryCondition="false"/>
<species id="cpd00080_c0" name="Glycerol-3-phosphate_c0" compartment="c0" charge="-1" boundaryCondition="false"/>
<species id="cpd15326_c0" name="1-hexadec-9-enoyl-sn-glycerol_3-phosphate_c0" compartment="c0" charge="-1" boundaryCondition="false"/>
<species id="cpd03187_c0" name="Oxalosuccinate_c0" compartment="c0" charge="-3" boundaryCondition="false"/>
<species id="cpd00260_c0" name="Isocitrate_c0" compartment="c0" charge="-3" boundaryCondition="false"/>
<species id="cpd15357_c0" name="2-octadec-11-enoyl-sn-glycerol_3-phosphate_c0" compartment="c0" charge="-1" boundaryCondition="false"/>
<species id="cpd00156_c0" name="L-Valine_c0" compartment="c0" charge="0" boundaryCondition="false"/>
<species id="cpd00156_e0" name="L-Valine_e0" compartment="e0" charge="0" boundaryCondition="false"/>
<species id="cpd11583_c0" name="Ala-Leu_c0" compartment="c0" charge="0" boundaryCondition="false"/>
<species id="cpd11583_e0" name="Ala-Leu_e0" compartment="e0" charge="0" boundaryCondition="false"/>
<species id="cpd11527_c0" name="7-methyl-trans-oct-2-enoyl-ACP_c0" compartment="c0" charge="-1" boundaryCondition="false"/>
<species id="cpd11528_c0" name="7-methyl-octanoyl-ACP_c0" compartment="c0" charge="-1" boundaryCondition="false"/>
<species id="cpd01242_c0" name="Thyminose_c0" compartment="c0" charge="0" boundaryCondition="false"/>
<species id="cpd01242_e0" name="Thyminose_e0" compartment="e0" charge="0" boundaryCondition="false"/>
<species id="cpd08301_c0" name="2-C-methyl-D-erythritol2-4-cyclodiphosphate_c0" compartment="c0" charge="-2" boundaryCondition="false"/>
<species id="cpd08288_c0" name="2-phospho-4--cytidine5-diphospho-2-C-methyl-D-erythritol_c0" compartment="c0" charge="-3" boundaryCondition="false"/>
<species id="cpd00046_c0" name="CMP_c0" compartment="c0" charge="-1" boundaryCondition="false"/>
<species id="cpd03761_c0" name="Precorrin_6A_c0" compartment="c0" charge="-7" boundaryCondition="false"/>
<species id="cpd03760_c0" name="Precorrin_6B_c0" compartment="c0" charge="-7" boundaryCondition="false"/>
<species id="cpd00254_e0" name="Mg_e0" compartment="e0" charge="2" boundaryCondition="false"/>
<species id="cpd00254_c0" name="Mg_c0" compartment="c0" charge="2" boundaryCondition="false"/>
<species id="cpd00027_c0" name="D-Glucose_c0" compartment="c0" charge="0" boundaryCondition="false"/>
<species id="cpd00208_c0" name="LACT_c0" compartment="c0" charge="0" boundaryCondition="false"/>
<species id="cpd00108_c0" name="Galactose_c0" compartment="c0" charge="0" boundaryCondition="false"/>
<species id="cpd00842_c0" name="S-3-Hydroxybutyryl-CoA_c0" compartment="c0" charge="-3" boundaryCondition="false"/>
<species id="cpd02234_c0" name="R-3-Hydroxybutanoyl-CoA_c0" compartment="c0" charge="-3" boundaryCondition="false"/>
<species id="cpd00179_c0" name="Maltose_c0" compartment="c0" charge="0" boundaryCondition="false"/>
<species id="cpd00794_c0" name="TRHL_c0" compartment="c0" charge="0" boundaryCondition="false"/>
<species id="cpd00036_c0" name="Succinate_c0" compartment="c0" charge="-2" boundaryCondition="false"/>
<species id="cpd15500_c0" name="Menaquinone_8_c0" compartment="c0" charge="0" boundaryCondition="false"/>
<species id="cpd15499_c0" name="Menaquinol_8_c0" compartment="c0" charge="0" boundaryCondition="false"/>
<species id="cpd15603_c0" name="Gly-Cys_c0" compartment="c0" charge="0" boundaryCondition="false"/>
<species id="cpd15603_e0" name="Gly-Cys_e0" compartment="e0" charge="0" boundaryCondition="false"/>
<species id="cpd09878_c0" name="Sulfoacetate_c0" compartment="c0" charge="-2" boundaryCondition="false"/>
<species id="cpd00040_c0" name="Glyoxalate_c0" compartment="c0" charge="-1" boundaryCondition="false"/>
<species id="cpd01270_c0" name="FMNH2_c0" compartment="c0" charge="-1" boundaryCondition="false"/>
<species id="cpd00050_c0" name="FMN_c0" compartment="c0" charge="-1" boundaryCondition="false"/>
<species id="cpd00007_c0" name="O2_c0" compartment="c0" charge="0" boundaryCondition="false"/>
<species id="cpd00367_c0" name="Cytidine_c0" compartment="c0" charge="0" boundaryCondition="false"/>
<species id="cpd00038_c0" name="GTP_c0" compartment="c0" charge="-3" boundaryCondition="false"/>
<species id="cpd00031_c0" name="GDP_c0" compartment="c0" charge="-2" boundaryCondition="false"/>
<species id="cpd02857_c0" name="DAHP_c0" compartment="c0" charge="-2" boundaryCondition="false"/>
<species id="cpd00699_c0" name="5-Dehydroquinate_c0" compartment="c0" charge="-1" boundaryCondition="false"/>
<species id="cpd03519_c0" name="2_5-Diaminopyrimidine_nucleoside_triphosphate_c0" compartment="c0" charge="-3" boundaryCondition="false"/>
<species id="cpd03518_c0" name="Formamidopyrimidine_nucleoside_triphosphate_c0" compartment="c0" charge="-3" boundaryCondition="false"/>
<species id="cpd00047_c0" name="Formate_c0" compartment="c0" charge="-1" boundaryCondition="false"/>
<species id="cpd11493_c0" name="ACP_c0" compartment="c0" charge="-1" boundaryCondition="false"/>
<species id="cpd00481_c0" name="Isobutyryl-CoA_c0" compartment="c0" charge="-3" boundaryCondition="false"/>
<species id="cpd11545_c0" name="isobutyryl-ACP_c0" compartment="c0" charge="-1" boundaryCondition="false"/>
<species id="cpd00641_c0" name="L-Histidinol_c0" compartment="c0" charge="1" boundaryCondition="false"/>
<species id="cpd00807_c0" name="L-histidinol-phosphate_c0" compartment="c0" charge="0" boundaryCondition="false"/>
<species id="cpd11576_c0" name="L-methionine_R-oxide_c0" compartment="c0" charge="0" boundaryCondition="false"/>
<species id="cpd11576_e0" name="L-methionine_R-oxide_e0" compartment="e0" charge="0" boundaryCondition="false"/>
<species id="cpd00067_e0" name="H_e0" compartment="e0" charge="1" boundaryCondition="false"/>
<species id="cpd00098_c0" name="Choline_c0" compartment="c0" charge="1" boundaryCondition="false"/>
<species id="cpd00098_e0" name="Choline_e0" compartment="e0" charge="1" boundaryCondition="false"/>
<species id="cpd00121_c0" name="L-Inositol_c0" compartment="c0" charge="0" boundaryCondition="false"/>
<species id="cpd02484_c0" name="Inositol_3-phosphate_c0" compartment="c0" charge="-1" boundaryCondition="false"/>
<species id="cpd02187_c0" name="Methacrylyl-CoA_c0" compartment="c0" charge="-3" boundaryCondition="false"/>
<species id="cpd00130_c0" name="L-Malate_c0" compartment="c0" charge="-2" boundaryCondition="false"/>
<species id="cpd00032_c0" name="Oxaloacetate_c0" compartment="c0" charge="-2" boundaryCondition="false"/>
<species id="cpd00180_c0" name="Oxalate_c0" compartment="c0" charge="-2" boundaryCondition="false"/>
<species id="cpd00346_c0" name="L-Aspartate4-semialdehyde_c0" compartment="c0" charge="0" boundaryCondition="false"/>
<species id="cpd00227_c0" name="L-Homoserine_c0" compartment="c0" charge="0" boundaryCondition="false"/>
<species id="cpd11558_c0" name="10-methyl-3-oxo-undecanoyl-ACP_c0" compartment="c0" charge="-1" boundaryCondition="false"/>
<species id="cpd11559_c0" name="10-methyl-3-hydroxy-undecanoyl-ACP_c0" compartment="c0" charge="-1" boundaryCondition="false"/>
<species id="cpd11560_c0" name="10-methyl-trans-undec-2-enoyl-ACP_c0" compartment="c0" charge="-1" boundaryCondition="false"/>
<species id="cpd11561_c0" name="10-methyl-undecanoyl-ACP_c0" compartment="c0" charge="-1" boundaryCondition="false"/>
<species id="cpd02656_c0" name="6-7-Dimethyl-8--1-D-ribityllumazine_c0" compartment="c0" charge="0" boundaryCondition="false"/>
<species id="cpd02882_c0" name="4--1-D-Ribitylamino-5-aminouracil_c0" compartment="c0" charge="0" boundaryCondition="false"/>
<species id="cpd00220_c0" name="Riboflavin_c0" compartment="c0" charge="0" boundaryCondition="false"/>
<species id="cpd14955_c0" name="Lipoyl-AMP_c0" compartment="c0" charge="-1" boundaryCondition="false"/>
<species id="cpd00541_c0" name="Lipoate_c0" compartment="c0" charge="-1" boundaryCondition="false"/>
<species id="cpd02964_c0" name="UDP-N-acetylmuramoyl-L-alanyl-D-gamma-glutamyl-meso-2-6-diaminopimelate_c0" compartment="c0" charge="-4" boundaryCondition="false"/>
<species id="cpd00731_c0" name="Ala-Ala_c0" compartment="c0" charge="0" boundaryCondition="false"/>
<species id="cpd02968_c0" name="UDP-N-acetylmuramoyl-L-alanyl-D-glutamyl-6-carboxy-L-lysyl-D-alanyl-_D-alanine_c0" compartment="c0" charge="-4" boundaryCondition="false"/>
<species id="cpd00971_c0" name="Na_c0" compartment="c0" charge="1" boundaryCondition="false"/>
<species id="cpd00971_e0" name="Na_e0" compartment="e0" charge="1" boundaryCondition="false"/>
<species id="cpd00023_c0" name="L-Glutamate_c0" compartment="c0" charge="-1" boundaryCondition="false"/>
<species id="cpd00023_e0" name="L-Glutamate_e0" compartment="e0" charge="-1" boundaryCondition="false"/>
<species id="cpd00524_c0" name="2-Inosose_c0" compartment="c0" charge="0" boundaryCondition="false"/>
<species id="cpd00452_c0" name="Phenylacetyl-CoA_c0" compartment="c0" charge="-3" boundaryCondition="false"/>
<species id="cpd00018_c0" name="AMP_c0" compartment="c0" charge="-1" boundaryCondition="false"/>
<species id="cpd00430_c0" name="PACT_c0" compartment="c0" charge="0" boundaryCondition="false"/>
<species id="cpd02893_c0" name="5'-Phosphoribosyl-4-carboxy-5-aminoimidazole_c0" compartment="c0" charge="-1" boundaryCondition="false"/>
<species id="cpd02140_c0" name="AIR_c0" compartment="c0" charge="0" boundaryCondition="false"/>
<species id="cpd00242_c0" name="H2CO3_c0" compartment="c0" charge="-1" boundaryCondition="false"/>
<species id="cpd11589_c0" name="gly-asp-L_c0" compartment="c0" charge="-1" boundaryCondition="false"/>
<species id="cpd00041_c0" name="L-Aspartate_c0" compartment="c0" charge="-1" boundaryCondition="false"/>
<species id="cpd14960_c0" name="Cobalt-precorrin_5B_c0" compartment="c0" charge="-6" boundaryCondition="false"/>
<species id="cpd08371_c0" name="Cobalt-precorrin_5_c0" compartment="c0" charge="-5" boundaryCondition="false"/>
<species id="cpd03130_c0" name="2E-Octenoyl-CoA_c0" compartment="c0" charge="-3" boundaryCondition="false"/>
<species id="cpd01335_c0" name="Octanoyl-CoA_c0" compartment="c0" charge="-3" boundaryCondition="false"/>
<species id="cpd00908_c0" name="Glycerophosphoethanolamine_c0" compartment="c0" charge="0" boundaryCondition="false"/>
<species id="cpd15317_c0" name="1-Acyl-sn-glycero-3-phosphoethanolamine_hexadec-9-enoyl_c0" compartment="c0" charge="0" boundaryCondition="false"/>
<species id="cpd00123_c0" name="3-Methyl-2-oxobutanoate_c0" compartment="c0" charge="-1" boundaryCondition="false"/>
<species id="cpd01646_c0" name="2-Isopropylmalate_c0" compartment="c0" charge="-2" boundaryCondition="false"/>
<species id="cpd00239_c0" name="H2S_c0" compartment="c0" charge="0" boundaryCondition="false"/>
<species id="cpd12547_c0" name="L-2-Lysophosphatidylethanolamine_c0" compartment="c0" charge="0" boundaryCondition="false"/>
<species id="cpd02431_c0" name="1-Pyrroline-5-carboxylate_c0" compartment="c0" charge="-1" boundaryCondition="false"/>
<species id="cpd00102_c0" name="Glyceraldehyde3-phosphate_c0" compartment="c0" charge="-1" boundaryCondition="false"/>
<species id="cpd00020_c0" name="Pyruvate_c0" compartment="c0" charge="-1" boundaryCondition="false"/>
<species id="cpd08289_c0" name="1-deoxy-D-xylulose5-phosphate_c0" compartment="c0" charge="-1" boundaryCondition="false"/>
<species id="cpd03424_c0" name="Vitamin_B12_c0" compartment="c0" charge="6" boundaryCondition="false"/>
<species id="cpd03424_e0" name="Vitamin_B12_e0" compartment="e0" charge="6" boundaryCondition="false"/>
<species id="cpd11476_c0" name="hexadecanoyl-acp_c0" compartment="c0" charge="-1" boundaryCondition="false"/>
<species id="cpd11477_c0" name="2E-Hexadecenoyl-acp_c0" compartment="c0" charge="-1" boundaryCondition="false"/>
<species id="cpd03052_c0" name="Imidazole_acetaldehyde_c0" compartment="c0" charge="0" boundaryCondition="false"/>
<species id="cpd01831_c0" name="4-Imidazoleacetate_c0" compartment="c0" charge="-1" boundaryCondition="false"/>
<species id="cpd15693_c0" name="Dianteisopentadecanoylphosphatidylserine_c0" compartment="c0" charge="-2" boundaryCondition="false"/>
<species id="cpd00054_c0" name="L-Serine_c0" compartment="c0" charge="0" boundaryCondition="false"/>
<species id="cpd15687_c0" name="CDP-1_2-dianteisopentadecanoylglycerol_c0" compartment="c0" charge="-2" boundaryCondition="false"/>
<species id="cpd03480_c0" name="2-Hydroxyphenylacetate_c0" compartment="c0" charge="-1" boundaryCondition="false"/>
<species id="cpd00143_c0" name="Phenylpyruvate_c0" compartment="c0" charge="-1" boundaryCondition="false"/>
<species id="cpd00557_c0" name="Siroheme_c0" compartment="c0" charge="-8" boundaryCondition="false"/>
<species id="cpd03426_c0" name="Sirohydrochlorin_c0" compartment="c0" charge="-8" boundaryCondition="false"/>
<species id="cpd10515_c0" name="Fe2_c0" compartment="c0" charge="2" boundaryCondition="false"/>
<species id="cpd11509_c0" name="10-methyl-3-hydroxy-dodecanoyl-ACP_c0" compartment="c0" charge="-1" boundaryCondition="false"/>
<species id="cpd11508_c0" name="10-methyl-3-oxo-dodecanoyl-ACP_c0" compartment="c0" charge="-1" boundaryCondition="false"/>
<species id="cpd00061_c0" name="Phosphoenolpyruvate_c0" compartment="c0" charge="-2" boundaryCondition="false"/>
<species id="cpd00482_c0" name="2-Phospho-D-glycerate_c0" compartment="c0" charge="-2" boundaryCondition="false"/>
<species id="cpd00152_c0" name="Agmatine_c0" compartment="c0" charge="2" boundaryCondition="false"/>
<species id="cpd03572_c0" name="S-3-Hydroxyisobutyryl-CoA_c0" compartment="c0" charge="-3" boundaryCondition="false"/>
<species id="cpd03205_c0" name="Phytoene_c0" compartment="c0" charge="0" boundaryCondition="false"/>
<species id="cpd02168_c0" name="Prephytoene_diphosphate_c0" compartment="c0" charge="-2" boundaryCondition="false"/>
<species id="cpd15682_c0" name="1_2-diisohexadecanoyl-sn-glycerol_3-phosphate_c0" compartment="c0" charge="-1" boundaryCondition="false"/>
<species id="cpd15688_c0" name="CDP-1_2-diisohexadecanoylglycerol_c0" compartment="c0" charge="-2" boundaryCondition="false"/>
<species id="cpd00052_c0" name="CTP_c0" compartment="c0" charge="-3" boundaryCondition="false"/>
<species id="cpd15683_c0" name="CDP-1_2-diisoheptadecanoylglycerol_c0" compartment="c0" charge="-2" boundaryCondition="false"/>
<species id="cpd15716_c0" name="Diisoheptadecanoylphosphatidylglycerophosphate_c0" compartment="c0" charge="-2" boundaryCondition="false"/>
<species id="cpd00129_c0" name="L-Proline_c0" compartment="c0" charge="-1" boundaryCondition="false"/>
<species id="cpd00039_c0" name="L-Lysine_c0" compartment="c0" charge="1" boundaryCondition="false"/>
<species id="cpd00729_c0" name="5-Aminopentanamide_c0" compartment="c0" charge="1" boundaryCondition="false"/>
<species id="cpd15421_c0" name="CDP-1_2-dioctadecanoylglycerol_c0" compartment="c0" charge="-2" boundaryCondition="false"/>
<species id="cpd15526_c0" name="1_2-dioctadecanoyl-sn-glycerol_3-phosphate_c0" compartment="c0" charge="-1" boundaryCondition="false"/>
<species id="cpd00802_c0" name="D-fructose-1-phosphate_c0" compartment="c0" charge="-1" boundaryCondition="false"/>
<species id="cpd00290_c0" name="D-fructose-1_6-bisphosphate_c0" compartment="c0" charge="-2" boundaryCondition="false"/>
<species id="cpd02069_c0" name="3-Phosphonooxypyruvate_c0" compartment="c0" charge="-2" boundaryCondition="false"/>
<species id="cpd00169_c0" name="3-Phosphoglycerate_c0" compartment="c0" charge="-2" boundaryCondition="false"/>
<species id="cpd15342_c0" name="2-Acyl-sn-glycero-3-phosphoethanolamine_octadec-11-enoyl_c0" compartment="c0" charge="0" boundaryCondition="false"/>
<species id="cpd08023_c0" name="methanesulfonate_c0" compartment="c0" charge="-1" boundaryCondition="false"/>
<species id="cpd08023_e0" name="methanesulfonate_e0" compartment="e0" charge="-1" boundaryCondition="false"/>
<species id="cpd00205_c0" name="K_c0" compartment="c0" charge="1" boundaryCondition="false"/>
<species id="cpd00205_e0" name="K_e0" compartment="e0" charge="1" boundaryCondition="false"/>
<species id="cpd00034_e0" name="Zn2_e0" compartment="e0" charge="2" boundaryCondition="false"/>
<species id="cpd00034_c0" name="Zn2_c0" compartment="c0" charge="2" boundaryCondition="false"/>
<species id="cpd00009_e0" name="Phosphate_e0" compartment="e0" charge="-2" boundaryCondition="false"/>
<species id="cpd11483_c0" name="R-3-Hydroxyoctanoyl-acyl-carrier_protein_c0" compartment="c0" charge="-1" boundaryCondition="false"/>
<species id="cpd11490_c0" name="3-oxooctanoyl-acp_c0" compartment="c0" charge="-1" boundaryCondition="false"/>
<species id="cpd11548_c0" name="4-methyl-trans-pent-2-enoyl-ACP_c0" compartment="c0" charge="-1" boundaryCondition="false"/>
<species id="cpd11549_c0" name="4-methyl-pentanoyl-ACP_c0" compartment="c0" charge="-1" boundaryCondition="false"/>
<species id="cpd02333_c0" name="Quinolinate_c0" compartment="c0" charge="-2" boundaryCondition="false"/>
<species id="cpd03470_c0" name="Iminoaspartate_c0" compartment="c0" charge="-2" boundaryCondition="false"/>
<species id="cpd00095_c0" name="Glycerone-phosphate_c0" compartment="c0" charge="-1" boundaryCondition="false"/>
<species id="cpd11492_c0" name="Malonyl-acyl-carrierprotein-_c0" compartment="c0" charge="-2" boundaryCondition="false"/>
<species id="cpd11570_c0" name="3-Oxooctodecanoyl-ACP_c0" compartment="c0" charge="-1" boundaryCondition="false"/>
<species id="cpd00078_c0" name="Succinyl-CoA_c0" compartment="c0" charge="-4" boundaryCondition="false"/>
<species id="cpd00142_c0" name="Acetoacetate_c0" compartment="c0" charge="-1" boundaryCondition="false"/>
<species id="cpd00279_c0" name="Acetoacetyl-CoA_c0" compartment="c0" charge="-3" boundaryCondition="false"/>
<species id="cpd02229_c0" name="Bactoprenyl_diphosphate_c0" compartment="c0" charge="-2" boundaryCondition="false"/>
<species id="cpd15666_c0" name="Peptidoglycan_polymer_n-1_subunits_c0" compartment="c0" charge="-2" boundaryCondition="false"/>
<species id="cpd15665_c0" name="Peptidoglycan_polymer_n_subunits_c0" compartment="c0" charge="-4" boundaryCondition="false"/>
<species id="cpd03495_c0" name="Undecaprenyl-diphospho-N-acetylmuramoyl--N-acetylglucosamine-L-ala-D-glu-meso-2-6-diaminopimeloyl-D-ala-D-ala_c0" compartment="c0" charge="-4" boundaryCondition="false"/>
<species id="cpd03127_c0" name="2E-Tetradecenoyl-CoA_c0" compartment="c0" charge="-3" boundaryCondition="false"/>
<species id="cpd03115_c0" name="S-3-Hydroxytetradecanoyl-CoA_c0" compartment="c0" charge="-3" boundaryCondition="false"/>
<species id="cpd15531_c0" name="phosphatidylethanolamine_dihexadecanoyl_c0" compartment="c0" charge="0" boundaryCondition="false"/>
<species id="cpd15555_c0" name="phosphatidylserine_dihexadecanoyl_c0" compartment="c0" charge="-2" boundaryCondition="false"/>
<species id="cpd02826_c0" name="5'-Phosphoribosylformylglycinamidine_c0" compartment="c0" charge="0" boundaryCondition="false"/>
<species id="cpd04098_e0" name="Arsenite_e0" compartment="e0" charge="0" boundaryCondition="false"/>
<species id="cpd04098_c0" name="Arsenite_c0" compartment="c0" charge="0" boundaryCondition="false"/>
<species id="cpd00084_c0" name="L-Cysteine_c0" compartment="c0" charge="0" boundaryCondition="false"/>
<species id="cpd00722_c0" name="O-Acetyl-L-serine_c0" compartment="c0" charge="0" boundaryCondition="false"/>
<species id="cpd15606_c0" name="Gly-Tyr_c0" compartment="c0" charge="0" boundaryCondition="false"/>
<species id="cpd15606_e0" name="Gly-Tyr_e0" compartment="e0" charge="0" boundaryCondition="false"/>
<species id="cpd00207_c0" name="Guanine_c0" compartment="c0" charge="0" boundaryCondition="false"/>
<species id="cpd00277_c0" name="Deoxyguanosine_c0" compartment="c0" charge="0" boundaryCondition="false"/>
<species id="cpd00509_c0" name="deoxyribose-1-phosphate_c0" compartment="c0" charge="-1" boundaryCondition="false"/>
<species id="cpd11464_c0" name="Butyryl-ACP_c0" compartment="c0" charge="-1" boundaryCondition="false"/>
<species id="cpd11486_c0" name="3-Oxohexanoyl-acp_c0" compartment="c0" charge="-1" boundaryCondition="false"/>
<species id="cpd00086_c0" name="Propionyl-CoA_c0" compartment="c0" charge="-3" boundaryCondition="false"/>
<species id="cpd00287_c0" name="3-Oxo-2-methylpropanoate_c0" compartment="c0" charge="-1" boundaryCondition="false"/>
<species id="cpd00072_c0" name="D-fructose-6-phosphate_c0" compartment="c0" charge="-1" boundaryCondition="false"/>
<species id="cpd00079_c0" name="D-glucose-6-phosphate_c0" compartment="c0" charge="-1" boundaryCondition="false"/>
<species id="cpd00118_c0" name="Putrescine_c0" compartment="c0" charge="2" boundaryCondition="false"/>
<species id="cpd00147_c0" name="5-Methylthioadenosine_c0" compartment="c0" charge="0" boundaryCondition="false"/>
<species id="cpd00264_c0" name="Spermidine_c0" compartment="c0" charge="3" boundaryCondition="false"/>
<species id="cpd00837_c0" name="S-Adenosylmethioninamine_c0" compartment="c0" charge="2" boundaryCondition="false"/>
<species id="cpd15797_c0" name="Isopentadecanoylcardiolipin_B._subtilis_c0" compartment="c0" charge="-2" boundaryCondition="false"/>
<species id="cpd00100_c0" name="Glycerol_c0" compartment="c0" charge="0" boundaryCondition="false"/>
<species id="cpd15725_c0" name="Diisopentadecanoylphosphatidylglycerol_c0" compartment="c0" charge="-1" boundaryCondition="false"/>
<species id="cpd00770_c0" name="N-Formyl-L-glutamate_c0" compartment="c0" charge="-2" boundaryCondition="false"/>
<species id="cpd15561_c0" name="Ubiquinol-8_c0" compartment="c0" charge="0" boundaryCondition="false"/>
<species id="cpd15560_c0" name="Ubiquinone-8_c0" compartment="c0" charge="0" boundaryCondition="false"/>
<species id="cpd00013_c0" name="NH3_c0" compartment="c0" charge="1" boundaryCondition="false"/>
<species id="cpd00053_c0" name="L-Glutamine_c0" compartment="c0" charge="0" boundaryCondition="false"/>
<species id="cpd00039_e0" name="L-Lysine_e0" compartment="e0" charge="1" boundaryCondition="false"/>
<species id="cpd00094_c0" name="2-Oxobutyrate_c0" compartment="c0" charge="-1" boundaryCondition="false"/>
<species id="cpd00238_c0" name="Sedoheptulose7-phosphate_c0" compartment="c0" charge="-1" boundaryCondition="false"/>
<species id="cpd00101_c0" name="ribose-5-phosphate_c0" compartment="c0" charge="-1" boundaryCondition="false"/>
<species id="cpd08210_c0" name="ADC_c0" compartment="c0" charge="-1" boundaryCondition="false"/>
<species id="cpd00443_c0" name="ABEE_c0" compartment="c0" charge="-1" boundaryCondition="false"/>
<species id="cpd00599_c0" name="SALC_c0" compartment="c0" charge="-1" boundaryCondition="false"/>
<species id="cpd00658_c0" name="Isochorismate_c0" compartment="c0" charge="-2" boundaryCondition="false"/>
<species id="cpd00186_c0" name="D-Glutamate_c0" compartment="c0" charge="-1" boundaryCondition="false"/>
<species id="cpd00042_c0" name="GSH_c0" compartment="c0" charge="-1" boundaryCondition="false"/>
<species id="cpd02182_c0" name="R-S-Lactoylglutathione_c0" compartment="c0" charge="-1" boundaryCondition="false"/>
<species id="cpd00428_c0" name="2-Oxopropanal_c0" compartment="c0" charge="0" boundaryCondition="false"/>
<species id="cpd00863_c0" name="beta-D-Glucose_6-phosphate_c0" compartment="c0" charge="-1" boundaryCondition="false"/>
<species id="cpd00415_c0" name="Quinol_c0" compartment="c0" charge="0" boundaryCondition="false"/>
<species id="cpd03697_c0" name="Arbutin-6P_c0" compartment="c0" charge="-1" boundaryCondition="false"/>
<species id="cpd00340_c0" name="2_5-Dioxopentanoate_c0" compartment="c0" charge="-1" boundaryCondition="false"/>
<species id="cpd00515_c0" name="5-Dehydro-4-deoxy-D-glucarate_c0" compartment="c0" charge="-2" boundaryCondition="false"/>
<species id="cpd00203_c0" name="1_3-Bisphospho-D-glycerate_c0" compartment="c0" charge="-2" boundaryCondition="false"/>
<species id="cpd00162_c0" name="Aminoethanol_c0" compartment="c0" charge="1" boundaryCondition="false"/>
<species id="cpd00264_e0" name="Spermidine_e0" compartment="e0" charge="3" boundaryCondition="false"/>
<species id="cpd00911_c0" name="6-phospho-D-glucono-1-5-lactone_c0" compartment="c0" charge="-1" boundaryCondition="false"/>
<species id="cpd00358_c0" name="dUTP_c0" compartment="c0" charge="-3" boundaryCondition="false"/>
<species id="cpd00978_c0" name="dUDP_c0" compartment="c0" charge="-2" boundaryCondition="false"/>
<species id="cpd15322_c0" name="1-Acyl-sn-glycero-3-phosphoglycerol_hexadec-9-enoyl_c0" compartment="c0" charge="-1" boundaryCondition="false"/>
<species id="cpd00236_c0" name="D-Erythrose4-phosphate_c0" compartment="c0" charge="-1" boundaryCondition="false"/>
<species id="cpd00438_c0" name="Deoxyadenosine_c0" compartment="c0" charge="0" boundaryCondition="false"/>
<species id="cpd03279_c0" name="Deoxyinosine_c0" compartment="c0" charge="0" boundaryCondition="false"/>
<species id="cpd11565_c0" name="12-methyl-tridecanoyl-ACP_c0" compartment="c0" charge="-1" boundaryCondition="false"/>
<species id="cpd11564_c0" name="12-methyl-trans-tridec-2-enoyl-ACP_c0" compartment="c0" charge="-1" boundaryCondition="false"/>
<species id="cpd15324_c0" name="1-Acyl-sn-glycero-3-phosphoglycerol_octadec-11-enoyl_c0" compartment="c0" charge="-1" boundaryCondition="false"/>
<species id="cpd15419_c0" name="CDP-1_2-dihexadecanoylglycerol_c0" compartment="c0" charge="-2" boundaryCondition="false"/>
<species id="cpd03752_c0" name="Galactitol_1-phosphate_c0" compartment="c0" charge="-1" boundaryCondition="false"/>
<species id="cpd01171_e0" name="Dulcose_e0" compartment="e0" charge="0" boundaryCondition="false"/>
<species id="cpd00297_c0" name="dTDP_c0" compartment="c0" charge="-2" boundaryCondition="false"/>
<species id="cpd11830_c0" name="S-Aminomethyldihydrolipoylprotein_c0" compartment="c0" charge="1" boundaryCondition="false"/>
<species id="cpd12005_c0" name="Lipoylprotein_c0" compartment="c0" charge="0" boundaryCondition="false"/>
<species id="cpd00157_c0" name="Glycerone_c0" compartment="c0" charge="0" boundaryCondition="false"/>
<species id="cpd14545_c0" name="Iminoglycine_c0" compartment="c0" charge="-1" boundaryCondition="false"/>
<species id="cpd02691_c0" name="2-methyl-3-hydroxy-butyryl-CoA_c0" compartment="c0" charge="-3" boundaryCondition="false"/>
<species id="cpd02124_c0" name="2-Methylacetoacetyl-CoA_c0" compartment="c0" charge="-3" boundaryCondition="false"/>
<species id="cpd00655_c0" name="Dephospho-CoA_c0" compartment="c0" charge="-2" boundaryCondition="false"/>
<species id="cpd00343_c0" name="N-Carbamoyl-L-aspartate_c0" compartment="c0" charge="-2" boundaryCondition="false"/>
<species id="cpd00146_c0" name="Carbamoylphosphate_c0" compartment="c0" charge="-1" boundaryCondition="false"/>
<species id="cpd09878_e0" name="Sulfoacetate_e0" compartment="e0" charge="-2" boundaryCondition="false"/>
<species id="cpd00200_c0" name="4MOP_c0" compartment="c0" charge="-1" boundaryCondition="false"/>
<species id="cpd00024_c0" name="2-Oxoglutarate_c0" compartment="c0" charge="-2" boundaryCondition="false"/>
<species id="cpd00107_c0" name="L-Leucine_c0" compartment="c0" charge="0" boundaryCondition="false"/>
<species id="cpd01777_c0" name="Phosphoribosyl-AMP_c0" compartment="c0" charge="-2" boundaryCondition="false"/>
<species id="cpd01775_c0" name="Phosphoribosyl-ATP_c0" compartment="c0" charge="-4" boundaryCondition="false"/>
<species id="cpd00075_c0" name="Nitrite_c0" compartment="c0" charge="-1" boundaryCondition="false"/>
<species id="cpd00209_c0" name="Nitrate_c0" compartment="c0" charge="-1" boundaryCondition="false"/>
<species id="cpd00085_c0" name="beta-Alanine_c0" compartment="c0" charge="0" boundaryCondition="false"/>
<species id="cpd00191_c0" name="3-Oxopropanoate_c0" compartment="c0" charge="-1" boundaryCondition="false"/>
<species id="cpd00334_c0" name="L-Lactaldehyde_c0" compartment="c0" charge="0" boundaryCondition="false"/>
<species id="cpd00159_c0" name="L-Lactate_c0" compartment="c0" charge="-1" boundaryCondition="false"/>
<species id="cpd00834_c0" name="Phosphopantetheine_c0" compartment="c0" charge="-1" boundaryCondition="false"/>
<species id="cpd02666_c0" name="R-4'-Phosphopantothenoyl-L-cysteine_c0" compartment="c0" charge="-2" boundaryCondition="false"/>
<species id="cpd15378_c0" name="4-Hydroxy-benzylalcohol_c0" compartment="c0" charge="0" boundaryCondition="false"/>
<species id="cpd00069_c0" name="L-Tyrosine_c0" compartment="c0" charge="0" boundaryCondition="false"/>
<species id="cpd02654_c0" name="4-Methyl-5--2-phosphoethyl-thiazole_c0" compartment="c0" charge="-1" boundaryCondition="false"/>
<species id="cpd02979_c0" name="phosphoribosylformiminoaicar-phosphate_c0" compartment="c0" charge="-2" boundaryCondition="false"/>
<species id="cpd02991_c0" name="phosphoribulosylformimino-AICAR-phosphate_c0" compartment="c0" charge="-2" boundaryCondition="false"/>
<species id="cpd00106_e0" name="Fumarate_e0" compartment="e0" charge="-2" boundaryCondition="false"/>
<species id="cpd00129_e0" name="L-Proline_e0" compartment="e0" charge="-1" boundaryCondition="false"/>
<species id="cpd00412_c0" name="Deoxyuridine_c0" compartment="c0" charge="0" boundaryCondition="false"/>
<species id="cpd00299_c0" name="dUMP_c0" compartment="c0" charge="-1" boundaryCondition="false"/>
<species id="cpd00550_c0" name="D-Serine_c0" compartment="c0" charge="0" boundaryCondition="false"/>
<species id="cpd00550_e0" name="D-Serine_e0" compartment="e0" charge="0" boundaryCondition="false"/>
<species id="cpd15676_c0" name="1-isohexadecanoyl-sn-glycerol_3-phosphate_c0" compartment="c0" charge="-1" boundaryCondition="false"/>
<species id="cpd11441_c0" name="fa6coa_c0" compartment="c0" charge="-3" boundaryCondition="false"/>
<species id="cpd00918_c0" name="2-Acetamido-5-oxopentanoate_c0" compartment="c0" charge="-1" boundaryCondition="false"/>
<species id="cpd00342_c0" name="N-Acetylornithine_c0" compartment="c0" charge="0" boundaryCondition="false"/>
<species id="cpd00080_e0" name="Glycerol-3-phosphate_e0" compartment="e0" charge="-1" boundaryCondition="false"/>
<species id="cpd00523_c0" name="Trehalose_6-phosphate_c0" compartment="c0" charge="-1" boundaryCondition="false"/>
<species id="cpd00014_c0" name="UDP_c0" compartment="c0" charge="-2" boundaryCondition="false"/>
<species id="cpd00026_c0" name="UDP-glucose_c0" compartment="c0" charge="-2" boundaryCondition="false"/>
<species id="cpd00193_c0" name="APS_c0" compartment="c0" charge="-2" boundaryCondition="false"/>
<species id="cpd00048_c0" name="Sulfate_c0" compartment="c0" charge="-2" boundaryCondition="false"/>
<species id="cpd15313_c0" name="1-Acyl-sn-glycero-3-phosphoethanolamine_dodecanoyl_c0" compartment="c0" charge="0" boundaryCondition="false"/>
<species id="cpd01741_c0" name="ddca_c0" compartment="c0" charge="-1" boundaryCondition="false"/>
<species id="cpd00087_c0" name="Tetrahydrofolate_c0" compartment="c0" charge="-2" boundaryCondition="false"/>
<species id="cpd06227_c0" name="THF-L-glutamate_c0" compartment="c0" charge="-3" boundaryCondition="false"/>
<species id="cpd11586_c0" name="ala-L-glu-L_c0" compartment="c0" charge="-1" boundaryCondition="false"/>
<species id="cpd11513_c0" name="12-methyl-3-hydroxy-tetra-decanoyl-ACP_c0" compartment="c0" charge="-1" boundaryCondition="false"/>
<species id="cpd11512_c0" name="12-methyl-3-oxo-tetra-decanoyl-ACP_c0" compartment="c0" charge="-1" boundaryCondition="false"/>
<species id="cpd11484_c0" name="HMA_c0" compartment="c0" charge="-1" boundaryCondition="false"/>
<species id="cpd11491_c0" name="3-oxotetradecanoyl-acp_c0" compartment="c0" charge="-1" boundaryCondition="false"/>
<species id="cpd01260_c0" name="Lauroyl-CoA_c0" compartment="c0" charge="-3" boundaryCondition="false"/>
<species id="cpd12689_c0" name="3-Oxotetradecanoyl-CoA_c0" compartment="c0" charge="-3" boundaryCondition="false"/>
<species id="cpd00289_c0" name="Geranylgeranyl_diphosphate_c0" compartment="c0" charge="-2" boundaryCondition="false"/>
<species id="cpd01882_c0" name="Isovaleryl-CoA_c0" compartment="c0" charge="-3" boundaryCondition="false"/>
<species id="cpd00015_c0" name="FAD_c0" compartment="c0" charge="-2" boundaryCondition="false"/>
<species id="cpd01966_c0" name="Dimethylacryloyl-CoA_c0" compartment="c0" charge="-3" boundaryCondition="false"/>
<species id="cpd00982_c0" name="FADH2_c0" compartment="c0" charge="-2" boundaryCondition="false"/>
<species id="cpd11472_c0" name="Hexanoyl-ACP_c0" compartment="c0" charge="-1" boundaryCondition="false"/>
<species id="cpd14700_c0" name="2-Methyl-1-hydroxypropyl-TPP_c0" compartment="c0" charge="-1" boundaryCondition="false"/>
<species id="cpd00056_c0" name="TPP_c0" compartment="c0" charge="-1" boundaryCondition="false"/>
<species id="cpd00025_c0" name="H2O2_c0" compartment="c0" charge="0" boundaryCondition="false"/>
<species id="cpd00858_c0" name="L-Glutamate5-semialdehyde_c0" compartment="c0" charge="0" boundaryCondition="false"/>
<species id="cpd01507_c0" name="3-Oxoadipyl-CoA_c0" compartment="c0" charge="-4" boundaryCondition="false"/>
<species id="cpd09844_c0" name="3S-3-Hydroxyadipyl-CoA_c0" compartment="c0" charge="-4" boundaryCondition="false"/>
<species id="cpd00091_c0" name="UMP_c0" compartment="c0" charge="-1" boundaryCondition="false"/>
<species id="cpd00810_c0" name="Orotidylic_acid_c0" compartment="c0" charge="-2" boundaryCondition="false"/>
<species id="cpd01571_c0" name="2'_3'-Cyclic_CMP_c0" compartment="c0" charge="-1" boundaryCondition="false"/>
<species id="cpd03454_c0" name="3'-CMP_c0" compartment="c0" charge="-1" boundaryCondition="false"/>
<species id="cpd01017_c0" name="Cys-Gly_c0" compartment="c0" charge="0" boundaryCondition="false"/>
<species id="cpd01017_e0" name="Cys-Gly_e0" compartment="e0" charge="0" boundaryCondition="false"/>
<species id="cpd11515_c0" name="12-methyl-tetra-decanoyl-ACP_c0" compartment="c0" charge="-1" boundaryCondition="false"/>
<species id="cpd11514_c0" name="12-methyl-trans-tetra-dec-2-enoyl-ACP_c0" compartment="c0" charge="-1" boundaryCondition="false"/>
<species id="cpd00281_c0" name="GABA_c0" compartment="c0" charge="0" boundaryCondition="false"/>
<species id="cpd00019_c0" name="S-Adenosyl-homocysteine_c0" compartment="c0" charge="0" boundaryCondition="false"/>
<species id="cpd01620_c0" name="Precorrin_2_c0" compartment="c0" charge="-8" boundaryCondition="false"/>
<species id="cpd00017_c0" name="S-Adenosyl-L-methionine_c0" compartment="c0" charge="1" boundaryCondition="false"/>
<species id="cpd03420_c0" name="Precorrin_3A_c0" compartment="c0" charge="-6" boundaryCondition="false"/>
<species id="cpd11573_c0" name="Octodecanoyl-ACP_c0" compartment="c0" charge="-1" boundaryCondition="false"/>
<species id="cpd11572_c0" name="trans-Octodec-2-enoyl-ACP_c0" compartment="c0" charge="-1" boundaryCondition="false"/>
<species id="cpd02098_c0" name="L-xylo-Hexulonolactone_c0" compartment="c0" charge="0" boundaryCondition="false"/>
<species id="cpd00059_c0" name="L-Ascorbate_c0" compartment="c0" charge="-1" boundaryCondition="false"/>
<species id="cpd14961_c0" name="Cobalt-precorrin_7_c0" compartment="c0" charge="-6" boundaryCondition="false"/>
<species id="cpd08375_c0" name="Cobalt-precorrin_8_c0" compartment="c0" charge="-5" boundaryCondition="false"/>
<species id="cpd00092_c0" name="Uracil_c0" compartment="c0" charge="0" boundaryCondition="false"/>
<species id="cpd00307_c0" name="Cytosine_c0" compartment="c0" charge="0" boundaryCondition="false"/>
<species id="cpd00344_c0" name="N-Formimino-L-glutamate_c0" compartment="c0" charge="-1" boundaryCondition="false"/>
<species id="cpd02311_c0" name="4-Imidazolone-5-propanoate_c0" compartment="c0" charge="-1" boundaryCondition="false"/>
<species id="cpd15747_c0" name="Myristoyllipoteichoic_acid_n=24__linked__unsubstituted_c0" compartment="c0" charge="-24" boundaryCondition="false"/>
<species id="cpd15765_c0" name="Myristoyllipoteichoic_acid_n=24__linked__N-acetyl-D-glucosamine_c0" compartment="c0" charge="-24" boundaryCondition="false"/>
<species id="cpd00037_c0" name="UDP-N-acetylglucosamine_c0" compartment="c0" charge="-2" boundaryCondition="false"/>
<species id="cpd15338_c0" name="2-Acyl-sn-glycero-3-phosphoethanolamine_tetradec-7-enoyl_c0" compartment="c0" charge="0" boundaryCondition="false"/>
<species id="cpd15298_c0" name="tetradecenoate_c0" compartment="c0" charge="-1" boundaryCondition="false"/>
<species id="cpd11436_c0" name="fa3_c0" compartment="c0" charge="-1" boundaryCondition="false"/>
<species id="cpd11437_c0" name="fa3coa_c0" compartment="c0" charge="-3" boundaryCondition="false"/>
<species id="cpd01997_c0" name="Dimethylbenzimidazole_c0" compartment="c0" charge="0" boundaryCondition="false"/>
<species id="cpd00218_c0" name="Niacin_c0" compartment="c0" charge="-1" boundaryCondition="false"/>
<species id="cpd00873_c0" name="Nicotinate_ribonucleotide_c0" compartment="c0" charge="-1" boundaryCondition="false"/>
<species id="cpd02904_c0" name="alpha-Ribazole_5'-phosphate_c0" compartment="c0" charge="-1" boundaryCondition="false"/>
<species id="cpd00475_c0" name="Ribose_1-phosphate_c0" compartment="c0" charge="-1" boundaryCondition="false"/>
<species id="cpd00309_c0" name="XAN_c0" compartment="c0" charge="0" boundaryCondition="false"/>
<species id="cpd01217_c0" name="Xanthosine_c0" compartment="c0" charge="0" boundaryCondition="false"/>
<species id="cpd03496_c0" name="Undecaprenyl-diphospho-N-acetylmuramoyl-N-acetylglucosamine-L-alanyl-D-glutaminyl-meso-2_6-diaminopimeloyl-D-alanyl-D-alanine_c0" compartment="c0" charge="-3" boundaryCondition="false"/>
<species id="cpd16540_c0" name="5-Deoxy_glucuronic_acid_c0" compartment="c0" charge="-1" boundaryCondition="false"/>
<species id="cpd02631_c0" name="DKDI_c0" compartment="c0" charge="0" boundaryCondition="false"/>
<species id="cpd00616_c0" name="Pretyrosine_c0" compartment="c0" charge="-1" boundaryCondition="false"/>
<species id="cpd03830_c0" name="ADP-D-glycero-D-manno-heptose_c0" compartment="c0" charge="-2" boundaryCondition="false"/>
<species id="cpd04920_c0" name="D-Glycero-D-manno-heptose1-phosphate_c0" compartment="c0" charge="-1" boundaryCondition="false"/>
<species id="cpd04242_c0" name="DKH_c0" compartment="c0" charge="-1" boundaryCondition="false"/>
<species id="cpd01401_c0" name="Vitamin_K1_c0" compartment="c0" charge="0" boundaryCondition="false"/>
<species id="cpd09410_c0" name="Demethylphylloquinone_c0" compartment="c0" charge="0" boundaryCondition="false"/>
<species id="cpd11532_c0" name="9-methyl-decanoyl-ACP_c0" compartment="c0" charge="-1" boundaryCondition="false"/>
<species id="cpd11533_c0" name="11-methyl-3-oxo-dodecanoyl-ACP_c0" compartment="c0" charge="-1" boundaryCondition="false"/>
<species id="cpd08369_c0" name="Cobalt-precorrin_3_c0" compartment="c0" charge="-6" boundaryCondition="false"/>
<species id="cpd08368_c0" name="Cobalt-precorrin_2_c0" compartment="c0" charge="-6" boundaryCondition="false"/>
<species id="cpd17041_c0" name="Protein_biosynthesis_c0" compartment="c0" charge="0" boundaryCondition="false"/>
<species id="cpd15791_c0" name="Palmitoylcardiolipin_B._subtilis_c0" compartment="c0" charge="-2" boundaryCondition="false"/>
<species id="cpd15538_c0" name="Phosphatidylglycerol_dihexadecanoyl_c0" compartment="c0" charge="-1" boundaryCondition="false"/>
<species id="cpd00345_c0" name="5-Methyltetrahydrofolate_c0" compartment="c0" charge="-2" boundaryCondition="false"/>
<species id="cpd00125_c0" name="5-10-Methylenetetrahydrofolate_c0" compartment="c0" charge="-2" boundaryCondition="false"/>
<species id="cpd03492_c0" name="Undecaprenyl-diphospho-N-acetylmuramoyl-N-acetylglucosamine-L-alanyl-D-isoglutaminyl-L-lysyl-D-alanyl-D-alanine_c0" compartment="c0" charge="-2" boundaryCondition="false"/>
<species id="cpd03491_c0" name="Undecaprenyl-diphospho-N-acetylmuramoyl-N-acetylglucosamine-L-alanyl-gamma-D-glutamyl-L-lysyl-D-alanyl-D-alanine_c0" compartment="c0" charge="-3" boundaryCondition="false"/>
<species id="cpd00890_c0" name="UDP-N-acetylmuramoyl-L-alanine_c0" compartment="c0" charge="-3" boundaryCondition="false"/>
<species id="cpd00773_c0" name="UDP-MurNAc_c0" compartment="c0" charge="-3" boundaryCondition="false"/>
<species id="cpd11499_c0" name="4-methyl-hexanoyl-ACP_c0" compartment="c0" charge="-1" boundaryCondition="false"/>
<species id="cpd11500_c0" name="6-methyl-3-oxo-octanoyl-ACP_c0" compartment="c0" charge="-1" boundaryCondition="false"/>
<species id="cpd02210_c0" name="Indoleglycerol_phosphate_c0" compartment="c0" charge="-1" boundaryCondition="false"/>
<species id="cpd00359_c0" name="indol_c0" compartment="c0" charge="0" boundaryCondition="false"/>
<species id="cpd02720_c0" name="5-Amino-6--5-phosphoribitylaminouracil_c0" compartment="c0" charge="-1" boundaryCondition="false"/>
<species id="cpd00931_c0" name="5-Amino-6--5-phosphoribosylaminouracil_c0" compartment="c0" charge="-1" boundaryCondition="false"/>
<species id="cpd11469_c0" name="2E-Dodecenoyl-acp_c0" compartment="c0" charge="-1" boundaryCondition="false"/>
<species id="cpd11468_c0" name="Dodecanoyl-ACP_c0" compartment="c0" charge="-1" boundaryCondition="false"/>
<species id="cpd15768_c0" name="Anteisoheptadecanoyllipoteichoic_acid_n=24__linked__N-acetyl-D-glucosamine_c0" compartment="c0" charge="-24" boundaryCondition="false"/>
<species id="cpd15750_c0" name="Anteisoheptadecanoyllipoteichoic_acid_n=24__linked__unsubstituted_c0" compartment="c0" charge="-24" boundaryCondition="false"/>
<species id="cpd00350_c0" name="Farnesyldiphosphate_c0" compartment="c0" charge="-2" boundaryCondition="false"/>
<species id="cpd01080_c0" name="ocdca_c0" compartment="c0" charge="-1" boundaryCondition="false"/>
<species id="cpd15358_c0" name="2-octadecanoyl-sn-glycerol_3-phosphate_c0" compartment="c0" charge="-1" boundaryCondition="false"/>
<species id="cpd11496_c0" name="4-methyl-3-oxo-hexanoyl-ACP_c0" compartment="c0" charge="-1" boundaryCondition="false"/>
<species id="cpd11495_c0" name="2-methylbutyryl-ACP_c0" compartment="c0" charge="-1" boundaryCondition="false"/>
<species id="cpd02498_c0" name="2_3-Dihydroxy-isovalerate_c0" compartment="c0" charge="-1" boundaryCondition="false"/>
<species id="cpd00300_c0" name="Urate_c0" compartment="c0" charge="0" boundaryCondition="false"/>
<species id="cpd08625_c0" name="5-Hydroxyisourate_c0" compartment="c0" charge="0" boundaryCondition="false"/>
<species id="cpd00809_c0" name="O-Phospho-L-homoserine_c0" compartment="c0" charge="-1" boundaryCondition="false"/>
<species id="cpd11465_c0" name="But-2-enoyl-acyl-carrier_protein_c0" compartment="c0" charge="-1" boundaryCondition="false"/>
<species id="cpd11552_c0" name="6-methyl-trans-hept-2-enoyl-ACP_c0" compartment="c0" charge="-1" boundaryCondition="false"/>
<species id="cpd11553_c0" name="6-methyl-heptanoyl-ACP_c0" compartment="c0" charge="-1" boundaryCondition="false"/>
<species id="cpd00062_c0" name="UTP_c0" compartment="c0" charge="-3" boundaryCondition="false"/>
<species id="cpd00213_c0" name="Lipoamide_c0" compartment="c0" charge="0" boundaryCondition="false"/>
<species id="cpd14702_c0" name="2-Methyl-1-hydroxybutyl-TPP_c0" compartment="c0" charge="-1" boundaryCondition="false"/>
<species id="cpd14703_c0" name="S-2-Methylbutanoyl-dihydrolipoamide-E_c0" compartment="c0" charge="0" boundaryCondition="false"/>
<species id="cpd00521_c0" name="dTDP-4-oxo-6-deoxy-D-glucose_c0" compartment="c0" charge="-2" boundaryCondition="false"/>
<species id="cpd00134_c0" name="Palmitoyl-CoA_c0" compartment="c0" charge="-3" boundaryCondition="false"/>
<species id="cpd11540_c0" name="13-methyl-tetra-decanoyl-ACP_c0" compartment="c0" charge="-1" boundaryCondition="false"/>
<species id="cpd00288_c0" name="D-Glucosamine_phosphate_c0" compartment="c0" charge="0" boundaryCondition="false"/>
<species id="cpd11586_e0" name="ala-L-glu-L_e0" compartment="e0" charge="-1" boundaryCondition="false"/>
<species id="cpd00060_e0" name="L-Methionine_e0" compartment="e0" charge="0" boundaryCondition="false"/>
<species id="cpd02775_c0" name="4-Amino-5-phosphomethyl-2-methylpyrimidine_c0" compartment="c0" charge="-1" boundaryCondition="false"/>
<species id="cpd00939_c0" name="Toxopyrimidine_c0" compartment="c0" charge="0" boundaryCondition="false"/>
<species id="cpd11479_c0" name="D-3-Hydroxyhexanoyl-acp_c0" compartment="c0" charge="-1" boundaryCondition="false"/>
<species id="cpd00201_c0" name="10-Formyltetrahydrofolate_c0" compartment="c0" charge="-2" boundaryCondition="false"/>
<species id="cpd02851_c0" name="AICAR_c0" compartment="c0" charge="-1" boundaryCondition="false"/>
<species id="cpd02884_c0" name="FAICAR_c0" compartment="c0" charge="-1" boundaryCondition="false"/>
<species id="cpd11503_c0" name="6-methyl-octanoyl-ACP_c0" compartment="c0" charge="-1" boundaryCondition="false"/>
<species id="cpd11504_c0" name="8-methyl-3-oxo-decanoyl-ACP_c0" compartment="c0" charge="-1" boundaryCondition="false"/>
<species id="cpd00868_c0" name="p-hydroxyphenylpyruvate_c0" compartment="c0" charge="-1" boundaryCondition="false"/>
<species id="cpd03421_c0" name="Cobyrinate_c0" compartment="c0" charge="-5" boundaryCondition="false"/>
<species id="cpd00043_c0" name="UDP-galactose_c0" compartment="c0" charge="-2" boundaryCondition="false"/>
<species id="cpd00348_c0" name="D-Galactose_1-phosphate_c0" compartment="c0" charge="-1" boundaryCondition="false"/>
<species id="cpd17042_c0" name="DNA_replication_c0" compartment="c0" charge="0" boundaryCondition="false"/>
<species id="cpd01399_c0" name="Maltotetraose_c0" compartment="c0" charge="0" boundaryCondition="false"/>
<species id="cpd01262_c0" name="Amylotriose_c0" compartment="c0" charge="0" boundaryCondition="false"/>
<species id="cpd00149_c0" name="Co2_c0" compartment="c0" charge="2" boundaryCondition="false"/>
<species id="cpd00261_c0" name="L-Lyxulose_c0" compartment="c0" charge="0" boundaryCondition="false"/>
<species id="cpd03861_c0" name="L-Xylulose_1-phosphate_c0" compartment="c0" charge="-1" boundaryCondition="false"/>
<species id="cpd15545_c0" name="Phosphatidylglycerophosphate_dihexadecanoyl_c0" compartment="c0" charge="-2" boundaryCondition="false"/>
<species id="cpd15345_c0" name="2-Acyl-sn-glycero-3-phosphoglycerol_tetradec-7-enoyl_c0" compartment="c0" charge="-1" boundaryCondition="false"/>
<species id="cpd00504_c0" name="LL-2_6-Diaminopimelate_c0" compartment="c0" charge="0" boundaryCondition="false"/>
<species id="cpd00516_c0" name="meso-2_6-Diaminopimelate_c0" compartment="c0" charge="0" boundaryCondition="false"/>
<species id="cpd03118_c0" name="S-Hydroxydecanoyl-CoA_c0" compartment="c0" charge="-3" boundaryCondition="false"/>
<species id="cpd03119_c0" name="3-Oxodecanoyl-CoA_c0" compartment="c0" charge="-3" boundaryCondition="false"/>
<species id="cpd00132_c0" name="L-Asparagine_c0" compartment="c0" charge="0" boundaryCondition="false"/>
<species id="cpd00132_e0" name="L-Asparagine_e0" compartment="c0" charge="0" boundaryCondition="false"/>
<species id="cpd00132_b" name="L-Asparagine_b" compartment="c0" charge="0" boundaryCondition="true"/>
<species id="cpd11581_c0" name="gly-asn-L_c0" compartment="c0" charge="0" boundaryCondition="false"/>
<species id="cpd00843_c0" name="Tartronate_semialdehyde_c0" compartment="c0" charge="-1" boundaryCondition="false"/>
<species id="cpd00525_c0" name="UDP-N-acetylmuramoyl-L-alanyl-D-glutamate_c0" compartment="c0" charge="-4" boundaryCondition="false"/>
<species id="cpd03839_c0" name="Precorrin_5_c0" compartment="c0" charge="-7" boundaryCondition="false"/>
<species id="cpd11521_c0" name="5-methyl-3-oxo-hexanoyl-ACP_c0" compartment="c0" charge="-1" boundaryCondition="false"/>
<species id="cpd11522_c0" name="5-methyl-3-hydroxy-hexanoyl-ACP_c0" compartment="c0" charge="-1" boundaryCondition="false"/>
<species id="cpd11539_c0" name="13-methyl-trans-tetra-dec-2-enoyl-ACP_c0" compartment="c0" charge="-1" boundaryCondition="false"/>
<species id="cpd00638_c0" name="Deamido-NAD_c0" compartment="c0" charge="-2" boundaryCondition="false"/>
<species id="cpd00126_c0" name="GMP_c0" compartment="c0" charge="-1" boundaryCondition="false"/>
<species id="cpd00103_c0" name="PRPP_c0" compartment="c0" charge="-3" boundaryCondition="false"/>
<species id="cpd02978_c0" name="7_8-Dihydroneopterin_3'-triphosphate_c0" compartment="c0" charge="-3" boundaryCondition="false"/>
<species id="cpd00177_c0" name="dADP_c0" compartment="c0" charge="-2" boundaryCondition="false"/>
<species id="cpd00115_c0" name="dATP_c0" compartment="c0" charge="-3" boundaryCondition="false"/>
<species id="cpd02820_c0" name="UDP-N-acetylglucosamine_enolpyruvate_c0" compartment="c0" charge="-3" boundaryCondition="false"/>
<species id="cpd15328_c0" name="1-octadec-11-enoyl-sn-glycerol_3-phosphate_c0" compartment="c0" charge="-1" boundaryCondition="false"/>
<species id="cpd15527_c0" name="1_2-dioctadec-11-enoyl-sn-glycerol_3-phosphate_c0" compartment="c0" charge="-1" boundaryCondition="false"/>
<species id="cpd11825_c0" name="Octadecenoyl-ACP_c0" compartment="c0" charge="-1" boundaryCondition="false"/>
<species id="cpd11502_c0" name="6-methyl-trans-oct-2-enoyl-ACP_c0" compartment="c0" charge="-1" boundaryCondition="false"/>
<species id="cpd00117_c0" name="D-Alanine_c0" compartment="c0" charge="0" boundaryCondition="false"/>
<species id="cpd15331_c0" name="1-tetradecanoyl-sn-glycerol_3-phosphate_c0" compartment="c0" charge="-1" boundaryCondition="false"/>
<species id="cpd15522_c0" name="1_2-ditetradecanoyl-sn-glycerol_3-phosphate_c0" compartment="c0" charge="-1" boundaryCondition="false"/>
<species id="cpd01695_c0" name="Myristoyl-CoA_c0" compartment="c0" charge="-3" boundaryCondition="false"/>
<species id="cpd00424_c0" name="Cystathionine_c0" compartment="c0" charge="0" boundaryCondition="false"/>
<species id="cpd15794_c0" name="Isoheptadecanoylcardiolipin_B._subtilis_c0" compartment="c0" charge="-2" boundaryCondition="false"/>
<species id="cpd15722_c0" name="Diisoheptadecanoylphosphatidylglycerol_c0" compartment="c0" charge="-1" boundaryCondition="false"/>
<species id="cpd15698_c0" name="Diisopentadecanoylphosphatidylethanolamine_c0" compartment="c0" charge="0" boundaryCondition="false"/>
<species id="cpd15692_c0" name="Diisopentadecanoylphosphatidylserine_c0" compartment="c0" charge="-2" boundaryCondition="false"/>
<species id="cpd15320_c0" name="1-Acyl-sn-glycero-3-phosphoglycerol_tetradec-7-enoyl_c0" compartment="c0" charge="-1" boundaryCondition="false"/>
<species id="cpd11569_c0" name="14-methyl-pentadecanoyl-ACP_c0" compartment="c0" charge="-1" boundaryCondition="false"/>
<species id="cpd11568_c0" name="14-methyl-trans-pentadec-2-enoyl-ACP_c0" compartment="c0" charge="-1" boundaryCondition="false"/>
<species id="cpd11554_c0" name="8-methyl-3-oxo-nonanoyl-ACP_c0" compartment="c0" charge="-1" boundaryCondition="false"/>
<species id="cpd00133_c0" name="Nicotinamide_c0" compartment="c0" charge="0" boundaryCondition="false"/>
<species id="cpd00128_c0" name="Adenine_c0" compartment="c0" charge="0" boundaryCondition="false"/>
<species id="cpd02574_c0" name="methylthioribose-1-phosphate_c0" compartment="c0" charge="-1" boundaryCondition="false"/>
<species id="cpd15684_c0" name="CDP-1_2-dianteisoheptadecanoylglycerol_c0" compartment="c0" charge="-2" boundaryCondition="false"/>
<species id="cpd02201_c0" name="4-phosphopantothenate_c0" compartment="c0" charge="-2" boundaryCondition="false"/>
<species id="cpd00508_c0" name="3MOP_c0" compartment="c0" charge="-1" boundaryCondition="false"/>
<species id="cpd02535_c0" name="2_3-Dihydroxy-3-methylvalerate_c0" compartment="c0" charge="-1" boundaryCondition="false"/>
<species id="cpd15554_c0" name="phosphatidylserine_ditetradec-7-enoyl_c0" compartment="c0" charge="-2" boundaryCondition="false"/>
<species id="cpd15530_c0" name="phosphatidylethanolamine_ditetradec-7-enoyl_c0" compartment="c0" charge="0" boundaryCondition="false"/>
<species id="cpd00930_c0" name="imidazole_acetol-phosphate_c0" compartment="c0" charge="-1" boundaryCondition="false"/>
<species id="cpd02230_c0" name="Inositol_4-phosphate_c0" compartment="c0" charge="-1" boundaryCondition="false"/>
<species id="cpd08306_c0" name="Butyro-betaine_c0" compartment="c0" charge="1" boundaryCondition="false"/>
<species id="cpd08306_e0" name="Butyro-betaine_e0" compartment="e0" charge="1" boundaryCondition="false"/>
<species id="cpd15521_c0" name="1_2-didodecanoyl-sn-glycerol_3-phosphate_c0" compartment="c0" charge="-1" boundaryCondition="false"/>
<species id="cpd15325_c0" name="1-dodecanoyl-sn-glycerol_3-phosphate_c0" compartment="c0" charge="-1" boundaryCondition="false"/>
<species id="cpd00956_c0" name="1-2-carboxyphenylamino-1-deoxyribulose_5-phosphate_c0" compartment="c0" charge="-2" boundaryCondition="false"/>
<species id="cpd00286_c0" name="Undecaprenylphosphate_c0" compartment="c0" charge="-1" boundaryCondition="false"/>
<species id="cpd00567_c0" name="D-Proline_c0" compartment="c0" charge="-1" boundaryCondition="false"/>
<species id="cpd02235_c0" name="1-Pyrroline-2-carboxylate_c0" compartment="c0" charge="-1" boundaryCondition="false"/>
<species id="cpd02948_c0" name="MurAcoyl-L-Ala-D-gamma-Glu-L-Lys-D-Ala-D-Ala-diphospho-_undecaprenol_c0" compartment="c0" charge="-3" boundaryCondition="false"/>
<species id="cpd00141_c0" name="Propionate_c0" compartment="c0" charge="-1" boundaryCondition="false"/>
<species id="cpd00309_e0" name="XAN_e0" compartment="e0" charge="0" boundaryCondition="false"/>
<species id="cpd00027_e0" name="D-Glucose_e0" compartment="e0" charge="0" boundaryCondition="false"/>
<species id="cpd11589_e0" name="gly-asp-L_e0" compartment="e0" charge="-1" boundaryCondition="false"/>
<species id="cpd00214_c0" name="Palmitate_c0" compartment="c0" charge="-1" boundaryCondition="false"/>
<species id="cpd15316_c0" name="1-Acyl-sn-glycero-3-phosphoethanolamine_hexadecanoyl_c0" compartment="c0" charge="0" boundaryCondition="false"/>
<species id="cpd00082_e0" name="D-Fructose_e0" compartment="e0" charge="0" boundaryCondition="false"/>
<species id="cpd00642_c0" name="L-Rhamnulose_c0" compartment="c0" charge="0" boundaryCondition="false"/>
<species id="cpd00831_c0" name="L-Rhamnulose_1-phosphate_c0" compartment="c0" charge="-1" boundaryCondition="false"/>
<species id="cpd00210_c0" name="Taurine_c0" compartment="c0" charge="0" boundaryCondition="false"/>
<species id="cpd04122_c0" name="Aminoacetaldehyde_c0" compartment="c0" charge="1" boundaryCondition="false"/>
<species id="cpd02740_c0" name="Guanosine_5'-triphosphate_3'-diphosphate_c0" compartment="c0" charge="-5" boundaryCondition="false"/>
<species id="cpd00274_c0" name="Citrulline_c0" compartment="c0" charge="0" boundaryCondition="false"/>
<species id="cpd00171_c0" name="D-Ribulose5-phosphate_c0" compartment="c0" charge="-1" boundaryCondition="false"/>
<species id="cpd00064_c0" name="Ornithine_c0" compartment="c0" charge="1" boundaryCondition="false"/>
<species id="cpd11578_c0" name="hexanesulfonate_c0" compartment="c0" charge="-1" boundaryCondition="false"/>
<species id="cpd11578_e0" name="hexanesulfonate_e0" compartment="e0" charge="-1" boundaryCondition="false"/>
<species id="cpd08287_c0" name="4--cytidine5-diphospho-2-C-methyl-D-erythritol_c0" compartment="c0" charge="-2" boundaryCondition="false"/>
<species id="cpd11511_c0" name="10-methyl-dodecanoyl-ACP_c0" compartment="c0" charge="-1" boundaryCondition="false"/>
<species id="cpd11510_c0" name="10-methyl-trans-dodec-2-enoyl-ACP_c0" compartment="c0" charge="-1" boundaryCondition="false"/>
<species id="cpd15422_c0" name="CDP-1_2-ditetradec-7-enoylglycerol_c0" compartment="c0" charge="-2" boundaryCondition="false"/>
<species id="cpd15523_c0" name="1_2-ditetradec-7-enoyl-sn-glycerol_3-phosphate_c0" compartment="c0" charge="-1" boundaryCondition="false"/>
<species id="cpd00096_c0" name="CDP_c0" compartment="c0" charge="-2" boundaryCondition="false"/>
<species id="cpd15339_c0" name="2-Acyl-sn-glycero-3-phosphoethanolamine_n-C16_0_c0" compartment="c0" charge="0" boundaryCondition="false"/>
<species id="cpd00036_e0" name="Succinate_e0" compartment="e0" charge="-2" boundaryCondition="false"/>
<species id="cpd01716_c0" name="3-Dehydroshikimate_c0" compartment="c0" charge="-1" boundaryCondition="false"/>
<species id="cpd00683_c0" name="Dihydropteroate_c0" compartment="c0" charge="-1" boundaryCondition="false"/>
<species id="cpd00954_c0" name="6-hydroxymethyl_dihydropterin_c0" compartment="c0" charge="0" boundaryCondition="false"/>
<species id="cpd00341_c0" name="N-Carbamoylputrescine_c0" compartment="c0" charge="1" boundaryCondition="false"/>
<species id="cpd11534_c0" name="11-methyl-3-hydroxy-dodecanoyl-ACP_c0" compartment="c0" charge="-1" boundaryCondition="false"/>
<species id="cpd02605_c0" name="2-isopropyl-3-oxosuccinate_c0" compartment="c0" charge="-2" boundaryCondition="false"/>
<species id="cpd02693_c0" name="3-Isopropylmalate_c0" compartment="c0" charge="-2" boundaryCondition="false"/>
<species id="cpd02698_c0" name="N-Succinyl-L-2_6-diaminopimelate_c0" compartment="c0" charge="-2" boundaryCondition="false"/>
<species id="cpd00190_c0" name="beta-D-Glucose_c0" compartment="c0" charge="0" boundaryCondition="false"/>
<species id="cpd03919_c0" name="Adenosyl_cobinamide_phosphate_c0" compartment="c0" charge="0" boundaryCondition="false"/>
<species id="cpd02547_c0" name="R-1-Aminopropan-2-yl_phosphate_c0" compartment="c0" charge="0" boundaryCondition="false"/>
<species id="cpd00331_c0" name="cis-Aconitate_c0" compartment="c0" charge="-3" boundaryCondition="false"/>
<species id="cpd11557_c0" name="8-methyl-nonanoyl-ACP_c0" compartment="c0" charge="-1" boundaryCondition="false"/>
<species id="cpd00403_c0" name="D-Mannonate_c0" compartment="c0" charge="-1" boundaryCondition="false"/>
<species id="cpd00672_c0" name="D-Fructuronate_c0" compartment="c0" charge="-1" boundaryCondition="false"/>
<species id="cpd15677_c0" name="1_2-diisoheptadecanoyl-sn-glycerol_3-phosphate_c0" compartment="c0" charge="-1" boundaryCondition="false"/>
<species id="cpd11432_c0" name="fa11coa_c0" compartment="c0" charge="-3" boundaryCondition="false"/>
<species id="cpd15671_c0" name="1-isoheptadecanoyl-sn-glycerol_3-phosphate_c0" compartment="c0" charge="-1" boundaryCondition="false"/>
<species id="cpd00408_c0" name="Pantoate_c0" compartment="c0" charge="-1" boundaryCondition="false"/>
<species id="cpd00644_c0" name="PAN_c0" compartment="c0" charge="-1" boundaryCondition="false"/>
<species id="cpd00158_c0" name="CELB_c0" compartment="c0" charge="0" boundaryCondition="false"/>
<species id="cpd03129_c0" name="2E-Decenoyl-CoA_c0" compartment="c0" charge="-3" boundaryCondition="false"/>
<species id="cpd03608_c0" name="4-Hydroxy-L-threonine_c0" compartment="c0" charge="0" boundaryCondition="false"/>
<species id="cpd03607_c0" name="4-Phosphonooxy-threonine_c0" compartment="c0" charge="-1" boundaryCondition="false"/>
<species id="cpd00338_c0" name="5-Aminolevulinate_c0" compartment="c0" charge="0" boundaryCondition="false"/>
<species id="cpd00689_c0" name="Porphobilinogen_c0" compartment="c0" charge="-1" boundaryCondition="false"/>
<species id="cpd00905_c0" name="Guanosine_3'_5'-bisdiphosphate_c0" compartment="c0" charge="-4" boundaryCondition="false"/>
<species id="cpd00184_c0" name="Thymidine_c0" compartment="c0" charge="0" boundaryCondition="false"/>
<species id="cpd00298_c0" name="dTMP_c0" compartment="c0" charge="-1" boundaryCondition="false"/>
<species id="cpd15723_c0" name="Dianteisoheptadecanoylphosphatidylglycerol_c0" compartment="c0" charge="-1" boundaryCondition="false"/>
<species id="cpd15795_c0" name="Anteisoheptadecanoylcardiolipin_B._subtilis_c0" compartment="c0" charge="-2" boundaryCondition="false"/>
<species id="cpd03835_c0" name="Precorrin_8_c0" compartment="c0" charge="-7" boundaryCondition="false"/>
<species id="cpd00492_c0" name="N-Acetyl-D-mannosamine_c0" compartment="c0" charge="0" boundaryCondition="false"/>
<species id="cpd00232_c0" name="Neu5Ac_c0" compartment="c0" charge="-1" boundaryCondition="false"/>
<species id="cpd15720_c0" name="Dianteisopentadecanoylphosphatidylglycerophosphate_c0" compartment="c0" charge="-2" boundaryCondition="false"/>
<species id="cpd01030_e0" name="Salicin_e0" compartment="e0" charge="0" boundaryCondition="false"/>
<species id="cpd03698_c0" name="Salicin-6P_c0" compartment="c0" charge="-1" boundaryCondition="false"/>
<species id="cpd00065_c0" name="L-Tryptophan_c0" compartment="c0" charge="0" boundaryCondition="false"/>
<species id="cpd00235_c0" name="D-mannose-6-phosphate_c0" compartment="c0" charge="-1" boundaryCondition="false"/>
<species id="cpd08316_c0" name="D-Glycero-D-manno-heptose1-7-bisphosphate_c0" compartment="c0" charge="-2" boundaryCondition="false"/>
<species id="cpd15798_c0" name="Anteisopentadecanoylcardiolipin_B._subtilis_c0" compartment="c0" charge="-2" boundaryCondition="false"/>
<species id="cpd15726_c0" name="Dianteisopentadecanoylphosphatidylglycerol_c0" compartment="c0" charge="-1" boundaryCondition="false"/>
<species id="cpd00016_c0" name="Pyridoxal_phosphate_c0" compartment="c0" charge="-1" boundaryCondition="false"/>
<species id="cpd00493_c0" name="Pyridoxamine_phosphate_c0" compartment="c0" charge="0" boundaryCondition="false"/>
<species id="cpd00110_c0" name="Cytochrome_c2_c0" compartment="c0" charge="4" boundaryCondition="false"/>
<species id="cpd00109_c0" name="Cytochrome_c3_c0" compartment="c0" charge="5" boundaryCondition="false"/>
<species id="cpd03920_c0" name="Adenosylcobinamide-GDP_c0" compartment="c0" charge="0" boundaryCondition="false"/>
<species id="cpd11529_c0" name="9-methyl-3-oxo-decanoyl-ACP_c0" compartment="c0" charge="-1" boundaryCondition="false"/>
<species id="cpd15420_c0" name="CDP-1_2-dioctadec-11-enoylglycerol_c0" compartment="c0" charge="-2" boundaryCondition="false"/>
<species id="cpd15548_c0" name="Phosphatidylglycerophosphate_dioctadec-11-enoyl_c0" compartment="c0" charge="-2" boundaryCondition="false"/>
<species id="cpd00066_c0" name="L-Phenylalanine_c0" compartment="c0" charge="0" boundaryCondition="false"/>
<species id="cpd00066_e0" name="L-Phenylalanine_e0" compartment="e0" charge="0" boundaryCondition="false"/>
<species id="cpd00033_e0" name="Glycine_e0" compartment="e0" charge="0" boundaryCondition="false"/>
<species id="cpd10162_c0" name="R-3-Hydroxy-3-methyl-2-oxopentanoate_c0" compartment="c0" charge="-1" boundaryCondition="false"/>
<species id="cpd02626_c0" name="1-Pyrroline-4-hydroxy-2-carboxylate_c0" compartment="c0" charge="-1" boundaryCondition="false"/>
<species id="cpd15323_c0" name="1-Acyl-sn-glycero-3-phosphoglycerol_octadecanoyl_c0" compartment="c0" charge="-1" boundaryCondition="false"/>
<species id="cpd00533_c0" name="dCDP_c0" compartment="c0" charge="-2" boundaryCondition="false"/>
<species id="cpd00356_c0" name="dCTP_c0" compartment="c0" charge="-3" boundaryCondition="false"/>
<species id="cpd15604_c0" name="Gly-Leu_c0" compartment="c0" charge="0" boundaryCondition="false"/>
<species id="cpd11489_c0" name="3-oxododecanoyl-acp_c0" compartment="c0" charge="-1" boundaryCondition="false"/>
<species id="cpd11480_c0" name="D-3-Hydroxydodecanoyl-acp_c0" compartment="c0" charge="-1" boundaryCondition="false"/>
<species id="cpd00114_c0" name="IMP_c0" compartment="c0" charge="-1" boundaryCondition="false"/>
<species id="cpd00073_c0" name="Urea_c0" compartment="c0" charge="0" boundaryCondition="false"/>
<species id="cpd00388_c0" name="Allantoate_c0" compartment="c0" charge="-1" boundaryCondition="false"/>
<species id="cpd00465_c0" name="Ureidoglycolate_c0" compartment="c0" charge="-1" boundaryCondition="false"/>
<species id="cpd15350_c0" name="2-dodecanoyl-sn-glycerol_3-phosphate_c0" compartment="c0" charge="-1" boundaryCondition="false"/>
<species id="cpd00175_c0" name="UDP-N-acetyl-D-galactosamine_c0" compartment="c0" charge="-2" boundaryCondition="false"/>
<species id="cpd00137_c0" name="Citrate_c0" compartment="c0" charge="-3" boundaryCondition="false"/>
<species id="cpd00249_c0" name="Uridine_c0" compartment="c0" charge="0" boundaryCondition="false"/>
<species id="cpd02569_c0" name="2-Oxo-3-hydroxyisovalerate_c0" compartment="c0" charge="-1" boundaryCondition="false"/>
<species id="cpd00668_c0" name="ALCTT_c0" compartment="c0" charge="-1" boundaryCondition="false"/>
<species id="cpd03048_c0" name="Isethionate_c0" compartment="c0" charge="-1" boundaryCondition="false"/>
<species id="cpd00229_c0" name="Glycolaldehyde_c0" compartment="c0" charge="0" boundaryCondition="false"/>
<species id="cpd00206_c0" name="dCMP_c0" compartment="c0" charge="-1" boundaryCondition="false"/>
<species id="cpd03834_c0" name="Precorrin_4_c0" compartment="c0" charge="-7" boundaryCondition="false"/>
<species id="cpd00219_c0" name="Prephenate_c0" compartment="c0" charge="-2" boundaryCondition="false"/>
<species id="cpd15327_c0" name="1-hexadecanoyl-sn-glycerol_3-phosphate_c0" compartment="c0" charge="-1" boundaryCondition="false"/>
<species id="cpd11584_c0" name="Ala-His_c0" compartment="c0" charge="0" boundaryCondition="false"/>
<species id="cpd11584_e0" name="Ala-His_e0" compartment="e0" charge="0" boundaryCondition="false"/>
<species id="cpd00294_c0" name="dAMP_c0" compartment="c0" charge="-1" boundaryCondition="false"/>
<species id="cpd15524_c0" name="1_2-dihexadecanoyl-sn-glycerol_3-phosphate_c0" compartment="c0" charge="-1" boundaryCondition="false"/>
<species id="cpd00906_c0" name="all-trans-Hexaprenyl_diphosphate_c0" compartment="c0" charge="-2" boundaryCondition="false"/>
<species id="cpd02591_c0" name="pendp_c0" compartment="c0" charge="-2" boundaryCondition="false"/>
<species id="cpd11571_c0" name="3-Hydroxyoctodecanoyl-ACP_c0" compartment="c0" charge="-1" boundaryCondition="false"/>
<species id="cpd11475_c0" name="2E-Decenoyl-acp_c0" compartment="c0" charge="-1" boundaryCondition="false"/>
<species id="cpd11474_c0" name="Decanoyl-ACP_c0" compartment="c0" charge="-1" boundaryCondition="false"/>
<species id="cpd00485_c0" name="D-Mannose1-phosphate_c0" compartment="c0" charge="-1" boundaryCondition="false"/>
<species id="cpd00083_c0" name="GDP-mannose_c0" compartment="c0" charge="-2" boundaryCondition="false"/>
<species id="cpd15604_e0" name="Gly-Leu_e0" compartment="e0" charge="0" boundaryCondition="false"/>
<species id="cpd00105_c0" name="D-Ribose_c0" compartment="c0" charge="0" boundaryCondition="false"/>
<species id="cpd00105_e0" name="D-Ribose_e0" compartment="e0" charge="0" boundaryCondition="false"/>
<species id="cpd03646_c0" name="gamma-Glutamyl-3-aminopropiononitrile_c0" compartment="c0" charge="0" boundaryCondition="false"/>
<species id="cpd01651_c0" name="L-3-Cyanoalanine_c0" compartment="c0" charge="0" boundaryCondition="false"/>
<species id="cpd11505_c0" name="8-methyl-3-hydroxy-decanoyl-ACP_c0" compartment="c0" charge="-1" boundaryCondition="false"/>
<species id="cpd11467_c0" name="2E-Tetradecenoyl-acp_c0" compartment="c0" charge="-1" boundaryCondition="false"/>
<species id="cpd11466_c0" name="Myristoyl-ACP_c0" compartment="c0" charge="-1" boundaryCondition="false"/>
<species id="cpd11498_c0" name="4-methyl-trans-hex-2-enoyl-ACP_c0" compartment="c0" charge="-1" boundaryCondition="false"/>
<species id="cpd15557_c0" name="phosphatidylserine_dioctadecanoyl_c0" compartment="c0" charge="-2" boundaryCondition="false"/>
<species id="cpd03560_c0" name="Propionyladenylate_c0" compartment="c0" charge="-1" boundaryCondition="false"/>
<species id="cpd00182_c0" name="Adenosine_c0" compartment="c0" charge="0" boundaryCondition="false"/>
<species id="cpd00540_c0" name="BET_c0" compartment="c0" charge="0" boundaryCondition="false"/>
<species id="cpd00447_c0" name="Betaine_aldehyde_c0" compartment="c0" charge="1" boundaryCondition="false"/>
<species id="cpd00793_c0" name="Thiamine_phosphate_c0" compartment="c0" charge="0" boundaryCondition="false"/>
<species id="cpd02894_c0" name="4-Amino-2-methyl-5-diphosphomethylpyrimidine_c0" compartment="c0" charge="-2" boundaryCondition="false"/>
<species id="cpd03416_c0" name="CoproporphyrinogenI_c0" compartment="c0" charge="-4" boundaryCondition="false"/>
<species id="cpd03414_c0" name="UroporphyrinogenI_c0" compartment="c0" charge="-8" boundaryCondition="false"/>
<species id="cpd11593_c0" name="ala-L-asp-L_c0" compartment="c0" charge="-1" boundaryCondition="false"/>
<species id="cpd11593_e0" name="ala-L-asp-L_e0" compartment="e0" charge="-1" boundaryCondition="false"/>
<species id="cpd00765_c0" name="L-Gulonolactone_c0" compartment="c0" charge="0" boundaryCondition="false"/>
<species id="cpd02721_c0" name="DKHP_c0" compartment="c0" charge="-2" boundaryCondition="false"/>
<species id="cpd15336_c0" name="2-Acyl-sn-glycero-3-phosphoethanolamine_dodecanoyl_c0" compartment="c0" charge="0" boundaryCondition="false"/>
<species id="cpd11585_c0" name="L-alanylglycine_c0" compartment="c0" charge="0" boundaryCondition="false"/>
<species id="cpd15754_c0" name="Isohexadecanoyllipoteichoic_acid_n=24__linked__unsubstituted_c0" compartment="c0" charge="-24" boundaryCondition="false"/>
<species id="cpd15772_c0" name="Isohexadecanoyllipoteichoic_acid_n=24__linked__N-acetyl-D-glucosamine_c0" compartment="c0" charge="-24" boundaryCondition="false"/>
<species id="cpd15354_c0" name="2-hexadec-9-enoyl-sn-glycerol_3-phosphate_c0" compartment="c0" charge="-1" boundaryCondition="false"/>
<species id="cpd11555_c0" name="8-methyl-3-hydroxy-nonanoyl-ACP_c0" compartment="c0" charge="-1" boundaryCondition="false"/>
<species id="cpd00292_c0" name="HMG-CoA_c0" compartment="c0" charge="-4" boundaryCondition="false"/>
<species id="cpd15748_c0" name="Stearoyllipoteichoic_acid_n=24__linked__unsubstituted_c0" compartment="c0" charge="-24" boundaryCondition="false"/>
<species id="cpd15766_c0" name="Stearoyllipoteichoic_acid_n=24__linked__N-acetyl-D-glucosamine_c0" compartment="c0" charge="-24" boundaryCondition="false"/>
<species id="cpd08615_c0" name="1-Hydroxy-2-methyl-2-butenyl_4-diphosphate_c0" compartment="c0" charge="-2" boundaryCondition="false"/>
<species id="cpd11440_c0" name="fa6_c0" compartment="c0" charge="-1" boundaryCondition="false"/>
<species id="cpd00045_c0" name="Adenosine_3-5-bisphosphate_c0" compartment="c0" charge="-2" boundaryCondition="false"/>
<species id="cpd12370_c0" name="apo-ACP_c0" compartment="c0" charge="0" boundaryCondition="false"/>
<species id="cpd01553_c0" name="Saligenin_c0" compartment="c0" charge="0" boundaryCondition="false"/>
<species id="cpd00041_e0" name="L-Aspartate_e0" compartment="e0" charge="-1" boundaryCondition="false"/>
<species id="cpd15348_c0" name="2-Acyl-sn-glycero-3-phosphoglycerol_octadecanoyl_c0" compartment="c0" charge="-1" boundaryCondition="false"/>
<species id="cpd03666_c0" name="2_5-Diamino-6-5'-triphosphoryl-3'_4'-trihydroxy-2'-oxopentyl-_amino-4-oxopyrimidine_c0" compartment="c0" charge="-3" boundaryCondition="false"/>
<species id="cpd00221_c0" name="D-Lactate_c0" compartment="c0" charge="-1" boundaryCondition="false"/>
<species id="cpd14699_c0" name="S-3-Methylbutanoyl-dihydrolipoamide-E_c0" compartment="c0" charge="0" boundaryCondition="false"/>
<species id="cpd00449_c0" name="Dihydrolipoamide_c0" compartment="c0" charge="0" boundaryCondition="false"/>
<species id="cpd00448_c0" name="D-Glyceraldehyde_c0" compartment="c0" charge="0" boundaryCondition="false"/>
<species id="cpd01329_c0" name="Maltohexaose_c0" compartment="c0" charge="0" boundaryCondition="false"/>
<species id="cpd01329_e0" name="Maltohexaose_e0" compartment="e0" charge="0" boundaryCondition="false"/>
<species id="cpd11530_c0" name="9-methyl-3-hydroxy-decanoyl-ACP_c0" compartment="c0" charge="-1" boundaryCondition="false"/>
<species id="cpd03448_c0" name="2-Octaprenyl-3-methyl-6-methoxy-1_4-benzoquinone_c0" compartment="c0" charge="0" boundaryCondition="false"/>
<species id="cpd03447_c0" name="2-Octaprenyl-6-methoxy-1_4-benzoquinone_c0" compartment="c0" charge="0" boundaryCondition="false"/>
<species id="cpd02921_c0" name="SAICAR_c0" compartment="c0" charge="-3" boundaryCondition="false"/>
<species id="cpd00246_c0" name="Inosine_c0" compartment="c0" charge="0" boundaryCondition="false"/>
<species id="cpd00635_c0" name="Cbl_c0" compartment="c0" charge="0" boundaryCondition="false"/>
<species id="cpd00421_c0" name="Triphosphate_c0" compartment="c0" charge="-4" boundaryCondition="false"/>
<species id="cpd00166_c0" name="Calomide_c0" compartment="c0" charge="1" boundaryCondition="false"/>
<species id="cpd00314_e0" name="D-Mannitol_e0" compartment="e0" charge="0" boundaryCondition="false"/>
<species id="cpd00491_c0" name="D-mannitol-1-phosphate_c0" compartment="c0" charge="-1" boundaryCondition="false"/>
<species id="cpd00202_c0" name="DMAPP_c0" compartment="c0" charge="-2" boundaryCondition="false"/>
<species id="cpd02097_c0" name="L-Glutamyl_5-phosphate_c0" compartment="c0" charge="-1" boundaryCondition="false"/>
<species id="cpd00100_e0" name="Glycerol_e0" compartment="e0" charge="0" boundaryCondition="false"/>
<species id="cpd01570_c0" name="2'_3'-Cyclic_AMP_c0" compartment="c0" charge="-1" boundaryCondition="false"/>
<species id="cpd00988_c0" name="3'-AMP_c0" compartment="c0" charge="-1" boundaryCondition="false"/>
<species id="cpd00093_c0" name="Anthranilate_c0" compartment="c0" charge="-1" boundaryCondition="false"/>
<species id="cpd00216_c0" name="Chorismate_c0" compartment="c0" charge="-2" boundaryCondition="false"/>
<species id="cpd02760_c0" name="cellobiose_6-phoshate_c0" compartment="c0" charge="-1" boundaryCondition="false"/>
<species id="cpd02566_c0" name="2_3-Dihydroxy-2_3-dihydrobenzoate_c0" compartment="c0" charge="-1" boundaryCondition="false"/>
<species id="cpd15681_c0" name="1_2-dianteisopentadecanoyl-sn-glycerol_3-phosphate_c0" compartment="c0" charge="-1" boundaryCondition="false"/>
<species id="cpd11439_c0" name="fa4coa_c0" compartment="c0" charge="-3" boundaryCondition="false"/>
<species id="cpd15675_c0" name="1-anteisopentadecanoyl-sn-glycerol_3-phosphate_c0" compartment="c0" charge="-1" boundaryCondition="false"/>
<species id="cpd03116_c0" name="S-3-Hydroxydodecanoyl-CoA_c0" compartment="c0" charge="-3" boundaryCondition="false"/>
<species id="cpd02060_c0" name="2E-Dodecenoyl-CoA_c0" compartment="c0" charge="-3" boundaryCondition="false"/>
<species id="cpd02711_c0" name="2-Keto-3-deoxy-6-phosphogluconate_c0" compartment="c0" charge="-2" boundaryCondition="false"/>
<species id="cpd00393_c0" name="Folate_c0" compartment="c0" charge="-2" boundaryCondition="false"/>
<species id="cpd00330_c0" name="Dihydrofolate_c0" compartment="c0" charge="-2" boundaryCondition="false"/>
<species id="cpd01844_c0" name="Propionyl_phosphate_c0" compartment="c0" charge="-1" boundaryCondition="false"/>
<species id="cpd15792_c0" name="Myristoylcardiolipin_B._subtilis_c0" compartment="c0" charge="-2" boundaryCondition="false"/>
<species id="cpd15536_c0" name="Phosphatidylglycerol_ditetradecanoyl_c0" compartment="c0" charge="-1" boundaryCondition="false"/>
<species id="cpd03583_c0" name="D-arabino-6-Phospho-hex-3-ulose_c0" compartment="c0" charge="-1" boundaryCondition="false"/>
<species id="cpd15346_c0" name="2-Acyl-sn-glycero-3-phosphoglycerol_hexadecanoyl_c0" compartment="c0" charge="-1" boundaryCondition="false"/>
<species id="cpd11544_c0" name="15-methyl-hexa-decanoyl-ACP_c0" compartment="c0" charge="-1" boundaryCondition="false"/>
<species id="cpd11543_c0" name="15-methyl-trans-hexa-dec-2-enoyl-ACP_c0" compartment="c0" charge="-1" boundaryCondition="false"/>
<species id="cpd11518_c0" name="14-methyl-trans-hexa-dec-2-enoyl-ACP_c0" compartment="c0" charge="-1" boundaryCondition="false"/>
<species id="cpd11519_c0" name="14-methyl-hexa-decanoyl-ACP_c0" compartment="c0" charge="-1" boundaryCondition="false"/>
<species id="cpd15686_c0" name="CDP-1_2-diisopentadecanoylglycerol_c0" compartment="c0" charge="-2" boundaryCondition="false"/>
<species id="cpd00222_c0" name="GLCN_c0" compartment="c0" charge="-1" boundaryCondition="false"/>
<species id="cpd00170_c0" name="Gluconolactone_c0" compartment="c0" charge="0" boundaryCondition="false"/>
<species id="cpd00226_c0" name="HYXN_c0" compartment="c0" charge="0" boundaryCondition="false"/>
<species id="cpd00859_c0" name="Pseudouridine_5'-phosphate_c0" compartment="c0" charge="-1" boundaryCondition="false"/>
<species id="cpd15544_c0" name="Phosphatidylglycerophosphate_ditetradec-7-enoyl_c0" compartment="c0" charge="-2" boundaryCondition="false"/>
<species id="cpd11580_c0" name="Gly-Gln_c0" compartment="c0" charge="0" boundaryCondition="false"/>
<species id="cpd00932_c0" name="5-O--1-Carboxyvinyl-3-phosphoshikimate_c0" compartment="c0" charge="-3" boundaryCondition="false"/>
<species id="cpd03049_c0" name="2-Hydroxyethyl-ThPP_c0" compartment="c0" charge="-1" boundaryCondition="false"/>
<species id="cpd00498_c0" name="2-Aceto-2-hydroxybutanoate_c0" compartment="c0" charge="-1" boundaryCondition="false"/>
<species id="cpd00282_c0" name="S-Dihydroorotate_c0" compartment="c0" charge="-1" boundaryCondition="false"/>
<species id="cpd00247_c0" name="Orotate_c0" compartment="c0" charge="-1" boundaryCondition="false"/>
<species id="cpd08286_c0" name="2-C-methyl-D-erythritol4-phosphate_c0" compartment="c0" charge="-1" boundaryCondition="false"/>
<species id="cpd15699_c0" name="Dianteisopentadecanoylphosphatidylethanolamine_c0" compartment="c0" charge="0" boundaryCondition="false"/>
<species id="cpd00070_c0" name="Malonyl-CoA_c0" compartment="c0" charge="-4" boundaryCondition="false"/>
<species id="cpd03124_c0" name="Hexanoyl-CoA_c0" compartment="c0" charge="-3" boundaryCondition="false"/>
<species id="cpd03125_c0" name="2E-Hexenoyl-CoA_c0" compartment="c0" charge="-3" boundaryCondition="false"/>
<species id="cpd15685_c0" name="CDP-1_2-diisotetradecanoylglycerol_c0" compartment="c0" charge="-2" boundaryCondition="false"/>
<species id="cpd15679_c0" name="1_2-diisotetradecanoyl-sn-glycerol_3-phosphate_c0" compartment="c0" charge="-1" boundaryCondition="false"/>
<species id="cpd03471_c0" name="Nicotinate_D-ribonucleoside_c0" compartment="c0" charge="0" boundaryCondition="false"/>
<species id="cpd00223_c0" name="Glycerate_c0" compartment="c0" charge="-1" boundaryCondition="false"/>
<species id="cpd00507_c0" name="Glycerophosphocholine_c0" compartment="c0" charge="0" boundaryCondition="false"/>
<species id="cpd00830_c0" name="4-Hydroxy-2-oxoglutarate_c0" compartment="c0" charge="-2" boundaryCondition="false"/>
<species id="cpd00355_c0" name="Nicotinamide_ribonucleotide_c0" compartment="c0" charge="0" boundaryCondition="false"/>
<species id="cpd02016_c0" name="N-Ribosylnicotinamide_c0" compartment="c0" charge="1" boundaryCondition="false"/>
<species id="cpd11481_c0" name="R-3-hydroxypalmitoyl-acyl-carrierprotein-_c0" compartment="c0" charge="-1" boundaryCondition="false"/>
<species id="cpd11485_c0" name="3-oxohexadecanoyl-acp_c0" compartment="c0" charge="-1" boundaryCondition="false"/>
<species id="cpd00774_c0" name="UroporphyrinogenIII_c0" compartment="c0" charge="-8" boundaryCondition="false"/>
<species id="cpd00957_c0" name="2_5-Diamino-6-5'-phosphoribosylamino-4-pyrimidineone_c0" compartment="c0" charge="-1" boundaryCondition="false"/>
<species id="cpd11471_c0" name="2E-Octenoyl-acp_c0" compartment="c0" charge="-1" boundaryCondition="false"/>
<species id="cpd11470_c0" name="Octanoyl-ACP_c0" compartment="c0" charge="-1" boundaryCondition="false"/>
<species id="cpd00210_e0" name="Taurine_e0" compartment="e0" charge="0" boundaryCondition="false"/>
<species id="cpd02791_c0" name="methylthioribulose-1-phosphate_c0" compartment="c0" charge="-1" boundaryCondition="false"/>
<species id="cpd03494_c0" name="Undecaprenyl-diphospho-N-acetylmuramoyl-L-alanyl-D-glutamyl-meso-2-6-diaminopimeloyl-D-alanyl-D-alanine_c0" compartment="c0" charge="-4" boundaryCondition="false"/>
<species id="cpd15558_c0" name="phosphatidylserine_dioctadec-11-enoyl_c0" compartment="c0" charge="-2" boundaryCondition="false"/>
<species id="cpd15534_c0" name="phosphatidylethanolamine_dioctadec-11-enoyl_c0" compartment="c0" charge="0" boundaryCondition="false"/>
<species id="cpd03189_c0" name="3-Carboxy-1-hydroxypropyl-ThPP_c0" compartment="c0" charge="-2" boundaryCondition="false"/>
<species id="cpd17043_c0" name="RNA_transcription_c0" compartment="c0" charge="0" boundaryCondition="false"/>
<species id="cpd00804_c0" name="Sorbitol_6-phosphate_c0" compartment="c0" charge="-1" boundaryCondition="false"/>
<species id="cpd00588_e0" name="Sorbitol_e0" compartment="e0" charge="0" boundaryCondition="false"/>
<species id="cpd00224_c0" name="L-Arabinose_c0" compartment="c0" charge="0" boundaryCondition="false"/>
<species id="cpd00417_c0" name="L-Lyxitol_c0" compartment="c0" charge="0" boundaryCondition="false"/>
<species id="cpd00510_c0" name="deoxyribose-5-phosphate_c0" compartment="c0" charge="-1" boundaryCondition="false"/>
<species id="cpd00222_e0" name="GLCN_e0" compartment="e0" charge="-1" boundaryCondition="false"/>
<species id="cpd11587_c0" name="Ala-Gln_c0" compartment="c0" charge="0" boundaryCondition="false"/>
<species id="cpd11587_e0" name="Ala-Gln_e0" compartment="e0" charge="0" boundaryCondition="false"/>
<species id="cpd02345_c0" name="L-Glutamate1-semialdehyde_c0" compartment="c0" charge="0" boundaryCondition="false"/>
<species id="cpd00322_e0" name="L-Isoleucine_e0" compartment="e0" charge="0" boundaryCondition="false"/>
<species id="cpd00176_c0" name="2-keto-3-deoxygluconate_c0" compartment="c0" charge="-1" boundaryCondition="false"/>
<species id="cpd15277_c0" name="Palmitoyl-ACP_c0" compartment="c0" charge="-1" boundaryCondition="false"/>
<species id="cpd00322_c0" name="L-Isoleucine_c0" compartment="c0" charge="0" boundaryCondition="false"/>
<species id="cpd15494_c0" name="Maltoheptaose_c0" compartment="c0" charge="0" boundaryCondition="false"/>
<species id="cpd00311_c0" name="Guanosine_c0" compartment="c0" charge="0" boundaryCondition="false"/>
<species id="cpd00327_c0" name="strcoa_c0" compartment="c0" charge="-3" boundaryCondition="false"/>
<species id="cpd02175_c0" name="cis-4-Hydroxy-D-proline_c0" compartment="c0" charge="-1" boundaryCondition="false"/>
<species id="cpd11473_c0" name="2E-Hexenoyl-acp_c0" compartment="c0" charge="-1" boundaryCondition="false"/>
<species id="cpd15495_c0" name="Maltopentaose_c0" compartment="c0" charge="0" boundaryCondition="false"/>
<species id="cpd15340_c0" name="2-Acyl-sn-glycero-3-phosphoethanolamine_hexadec-9-enoyl_c0" compartment="c0" charge="0" boundaryCondition="false"/>
<species id="cpd02678_c0" name="N-Formyl-GAR_c0" compartment="c0" charge="-1" boundaryCondition="false"/>
<species id="cpd15669_c0" name="glycerol_teichoic_acid_n=45__linked__glucose_substituted_c0" compartment="c0" charge="-48" boundaryCondition="false"/>
<species id="cpd15662_c0" name="Prenol-45n_teichoic_acid-glucose_substituted_c0" compartment="c0" charge="-47" boundaryCondition="false"/>
<species id="cpd11431_c0" name="fa11_c0" compartment="c0" charge="-1" boundaryCondition="false"/>
<species id="cpd00122_c0" name="N-Acetyl-D-glucosamine_c0" compartment="c0" charge="0" boundaryCondition="false"/>
<species id="cpd01157_c0" name="Chitobiose_c0" compartment="c0" charge="0" boundaryCondition="false"/>
<species id="cpd00013_e0" name="NH3_e0" compartment="e0" charge="1" boundaryCondition="false"/>
<species id="cpd00028_c0" name="Heme_c0" compartment="c0" charge="-2" boundaryCondition="false"/>
<species id="cpd11313_c0" name="hemeO_c0" compartment="c0" charge="-2" boundaryCondition="false"/>
<species id="cpd00224_e0" name="L-Arabinose_e0" compartment="e0" charge="0" boundaryCondition="false"/>
<species id="cpd02030_c0" name="3-phosphoshikimate_c0" compartment="c0" charge="-2" boundaryCondition="false"/>
<species id="cpd15553_c0" name="phosphatidylserine_ditetradecanoyl_c0" compartment="c0" charge="-2" boundaryCondition="false"/>
<species id="cpd15423_c0" name="CDP-1_2-ditetradecanoylglycerol_c0" compartment="c0" charge="-2" boundaryCondition="false"/>
<species id="cpd00836_c0" name="S-Acetyldihydrolipoamide_c0" compartment="c0" charge="0" boundaryCondition="false"/>
<species id="cpd00540_e0" name="BET_e0" compartment="e0" charge="0" boundaryCondition="false"/>
<species id="cpd00251_c0" name="ADPribose_c0" compartment="c0" charge="-2" boundaryCondition="false"/>
<species id="cpd00989_c0" name="3'-UMP_c0" compartment="c0" charge="-1" boundaryCondition="false"/>
<species id="cpd01572_c0" name="2'_3'-Cyclic_UMP_c0" compartment="c0" charge="-1" boundaryCondition="false"/>
<species id="cpd00068_c0" name="ITP_c0" compartment="c0" charge="-3" boundaryCondition="false"/>
<species id="cpd00090_c0" name="IDP_c0" compartment="c0" charge="-2" boundaryCondition="false"/>
<species id="cpd00151_c0" name="Thymine_c0" compartment="c0" charge="0" boundaryCondition="false"/>
<species id="cpd01587_c0" name="5-Methylcytosine_c0" compartment="c0" charge="0" boundaryCondition="false"/>
<species id="cpd15690_c0" name="Dianteisoheptadecanoylphosphatidylserine_c0" compartment="c0" charge="-2" boundaryCondition="false"/>
<species id="cpd00497_c0" name="XMP_c0" compartment="c0" charge="-1" boundaryCondition="false"/>
<species id="cpd15547_c0" name="Phosphatidylglycerophosphate_dioctadecanoyl_c0" compartment="c0" charge="-2" boundaryCondition="false"/>
<species id="cpd00154_c0" name="Xylose_c0" compartment="c0" charge="0" boundaryCondition="false"/>
<species id="cpd15605_c0" name="Gly-Phe_c0" compartment="c0" charge="0" boundaryCondition="false"/>
<species id="cpd00654_c0" name="Deoxycytidine_c0" compartment="c0" charge="0" boundaryCondition="false"/>
<species id="cpd00107_e0" name="L-Leucine_e0" compartment="e0" charge="0" boundaryCondition="false"/>
<species id="cpd00044_c0" name="3-phosphoadenylylsulfate_c0" compartment="c0" charge="-3" boundaryCondition="false"/>
<species id="cpd00226_e0" name="HYXN_e0" compartment="e0" charge="0" boundaryCondition="false"/>
<species id="cpd15696_c0" name="Dianteisoheptadecanoylphosphatidylethanolamine_c0" compartment="c0" charge="0" boundaryCondition="false"/>
<species id="cpd15352_c0" name="2-Demethylmenaquinone_8_c0" compartment="c0" charge="0" boundaryCondition="false"/>
<species id="cpd15353_c0" name="2-Demethylmenaquinol_8_c0" compartment="c0" charge="0" boundaryCondition="false"/>
<species id="cpd01710_c0" name="2-Isopropylmaleate_c0" compartment="c0" charge="-2" boundaryCondition="false"/>
<species id="cpd03701_c0" name="Gp_c0" compartment="c0" charge="-1" boundaryCondition="false"/>
<species id="cpd03702_c0" name="2'_3'-Cyclic_GMP_c0" compartment="c0" charge="-1" boundaryCondition="false"/>
<species id="cpd11520_c0" name="isovaleryl-ACP_c0" compartment="c0" charge="-1" boundaryCondition="false"/>
<species id="cpd02147_c0" name="4-Phosphoerythronate_c0" compartment="c0" charge="-2" boundaryCondition="false"/>
<species id="cpd02375_c0" name="Adenylosuccinate_c0" compartment="c0" charge="-3" boundaryCondition="false"/>
<species id="cpd00349_c0" name="Sedoheptulose_1_7-bisphosphate_c0" compartment="c0" charge="-2" boundaryCondition="false"/>
<species id="cpd01155_c0" name="Cadaverine_c0" compartment="c0" charge="2" boundaryCondition="false"/>
<species id="cpd11531_c0" name="9-methyl-trans-dec-2-enoyl-ACP_c0" compartment="c0" charge="-1" boundaryCondition="false"/>
<species id="cpd00425_c0" name="CH32NH_c0" compartment="c0" charge="1" boundaryCondition="false"/>
<species id="cpd02279_c0" name="NG_NG-Dimethyl-L-arginine_c0" compartment="c0" charge="1" boundaryCondition="false"/>
<species id="cpd15727_c0" name="Diisohexadecanoylphosphatidylglycerol_c0" compartment="c0" charge="-1" boundaryCondition="false"/>
<species id="cpd15799_c0" name="Isohexadecanoylcardiolipin_B._subtilis_c0" compartment="c0" charge="-2" boundaryCondition="false"/>
<species id="cpd11562_c0" name="12-methyl-3-oxo-tridecanoyl-ACP_c0" compartment="c0" charge="-1" boundaryCondition="false"/>
<species id="cpd11563_c0" name="12-methyl-3-hydroxy-tridecanoyl-ACP_c0" compartment="c0" charge="-1" boundaryCondition="false"/>
<species id="cpd15363_c0" name="2-tetradecanoyl-sn-glycerol_3-phosphate_c0" compartment="c0" charge="-1" boundaryCondition="false"/>
<species id="cpd03847_c0" name="Myristic_acid_c0" compartment="c0" charge="-1" boundaryCondition="false"/>
<species id="cpd00805_c0" name="D-Tagatose_6-phosphate_c0" compartment="c0" charge="-1" boundaryCondition="false"/>
<species id="cpd02371_c0" name="D-Tagatose_1_6-biphosphate_c0" compartment="c0" charge="-2" boundaryCondition="false"/>
<species id="cpd00054_e0" name="L-Serine_e0" compartment="e0" charge="0" boundaryCondition="false"/>
<species id="cpd00418_c0" name="NO_c0" compartment="c0" charge="0" boundaryCondition="false"/>
<species id="cpd11501_c0" name="6-methyl-3-hydroxy-octanoyl-ACP_c0" compartment="c0" charge="-1" boundaryCondition="false"/>
<species id="cpd01324_c0" name="L-Histidinal_c0" compartment="c0" charge="1" boundaryCondition="false"/>
<species id="cpd00119_c0" name="L-Histidine_c0" compartment="c0" charge="0" boundaryCondition="false"/>
<species id="cpd00119_e0" name="L-Histidine_e0" compartment="c0" charge="0" boundaryCondition="false"/>
<species id="cpd00119_b" name="L-Histidine_b" compartment="c0" charge="0" boundaryCondition="true"/>
<species id="cpd15584_c0" name="alpha-Methyl-D-glucoside_c0" compartment="c0" charge="0" boundaryCondition="false"/>
<species id="cpd00116_c0" name="Methanol_c0" compartment="c0" charge="0" boundaryCondition="false"/>
<species id="cpd00082_c0" name="D-Fructose_c0" compartment="c0" charge="0" boundaryCondition="false"/>
<species id="cpd00478_c0" name="Pyridoxine_phosphate_c0" compartment="c0" charge="-1" boundaryCondition="false"/>
<species id="cpd15680_c0" name="1_2-diisopentadecanoyl-sn-glycerol_3-phosphate_c0" compartment="c0" charge="-1" boundaryCondition="false"/>
<species id="cpd15674_c0" name="1-isopentadecanoyl-sn-glycerol_3-phosphate_c0" compartment="c0" charge="-1" boundaryCondition="false"/>
<species id="cpd02068_c0" name="3-Methylglutaconyl-CoA_c0" compartment="c0" charge="-4" boundaryCondition="false"/>
<species id="cpd11566_c0" name="14-methyl-3-oxo-pentadecanoyl-ACP_c0" compartment="c0" charge="-1" boundaryCondition="false"/>
<species id="cpd11567_c0" name="14-methyl-3-hydroxy-pentadecanoyl-ACP_c0" compartment="c0" charge="-1" boundaryCondition="false"/>
<species id="cpd15318_c0" name="1-Acyl-sn-glycero-3-phosphoglycerol_dodecanoyl_c0" compartment="c0" charge="-1" boundaryCondition="false"/>
<species id="cpd03121_c0" name="3-Oxooctanoyl-CoA_c0" compartment="c0" charge="-3" boundaryCondition="false"/>
<species id="cpd00130_e0" name="L-Malate_e0" compartment="e0" charge="-2" boundaryCondition="false"/>
<species id="cpd02920_c0" name="7_8-Dihydropterin_pyrophosphate_c0" compartment="c0" charge="-2" boundaryCondition="false"/>
<species id="cpd10515_e0" name="Fe2_e0" compartment="e0" charge="2" boundaryCondition="false"/>
<species id="cpd10516_c0" name="fe3_c0" compartment="c0" charge="3" boundaryCondition="false"/>
<species id="cpd15611_c0" name="hexanal_c0" compartment="c0" charge="0" boundaryCondition="false"/>
<species id="cpd11550_c0" name="6-methyl-3-oxo-heptanoyl-ACP_c0" compartment="c0" charge="-1" boundaryCondition="false"/>
<species id="cpd08928_c0" name="L-Threonine_phosphate_c0" compartment="c0" charge="-1" boundaryCondition="false"/>
<species id="cpd00738_c0" name="phosphoserine_c0" compartment="c0" charge="-1" boundaryCondition="false"/>
<species id="cpd11507_c0" name="8-methyl-decanoyl-ACP_c0" compartment="c0" charge="-1" boundaryCondition="false"/>
<species id="cpd11506_c0" name="8-methyl-trans-dec-2-enoyl-ACP_c0" compartment="c0" charge="-1" boundaryCondition="false"/>
<species id="cpd15721_c0" name="Diisohexadecanoylphosphatidylglycerophosphate_c0" compartment="c0" charge="-2" boundaryCondition="false"/>
<species id="cpd03914_c0" name="CobIIyrinate_diamide_c0" compartment="c0" charge="-3" boundaryCondition="false"/>
<species id="cpd00856_c0" name="3-Carboxy-cis_cis-muconate_c0" compartment="c0" charge="-3" boundaryCondition="false"/>
<species id="cpd00197_c0" name="Protocatechuate_c0" compartment="c0" charge="-1" boundaryCondition="false"/>
<species id="cpd00867_c0" name="Inositol_1-phosphate_c0" compartment="c0" charge="-1" boundaryCondition="false"/>
<species id="cpd11430_c0" name="fa1_c0" compartment="c0" charge="-1" boundaryCondition="false"/>
<species id="cpd11435_c0" name="fa1coa_c0" compartment="c0" charge="-3" boundaryCondition="false"/>
<species id="cpd08373_c0" name="Cobalt-precorrin_6B_c0" compartment="c0" charge="-6" boundaryCondition="false"/>
<species id="cpd00609_c0" name="D-Glucarate_c0" compartment="c0" charge="-2" boundaryCondition="false"/>
<species id="cpd02439_c0" name="2-Dehydro-3-deoxy-D-glucarate_c0" compartment="c0" charge="-2" boundaryCondition="false"/>
<species id="cpd03048_e0" name="Isethionate_e0" compartment="e0" charge="-1" boundaryCondition="false"/>
<species id="cpd02961_c0" name="Dihydroneopterin_c0" compartment="c0" charge="0" boundaryCondition="false"/>
<species id="cpd01092_c0" name="Allantoin_c0" compartment="c0" charge="0" boundaryCondition="false"/>
<species id="cpd00099_c0" name="Cl-_c0" compartment="c0" charge="-1" boundaryCondition="false"/>
<species id="cpd00099_e0" name="Cl-_e0" compartment="e0" charge="-1" boundaryCondition="false"/>
<species id="cpd00104_c0" name="BIOT_c0" compartment="c0" charge="-1" boundaryCondition="false"/>
<species id="cpd00104_e0" name="BIOT_e0" compartment="e0" charge="-1" boundaryCondition="false"/>
<species id="cpd11592_c0" name="gly-glu-L_c0" compartment="c0" charge="-1" boundaryCondition="false"/>
<species id="cpd11592_e0" name="gly-glu-L_e0" compartment="e0" charge="-1" boundaryCondition="false"/>
<species id="cpd04918_c0" name="D-Glycero-D-manno-heptose7-phosphate_c0" compartment="c0" charge="-1" boundaryCondition="false"/>
<species id="cpd03126_c0" name="2E-Hexadecenoyl-CoA_c0" compartment="c0" charge="-3" boundaryCondition="false"/>
<species id="cpd00712_c0" name="2-Dehydropantoate_c0" compartment="c0" charge="-1" boundaryCondition="false"/>
<species id="cpd15542_c0" name="Phosphatidylglycerophosphate_didodecanoyl_c0" compartment="c0" charge="-2" boundaryCondition="false"/>
<species id="cpd15417_c0" name="CDP-1_2-didodecanoylglycerol_c0" compartment="c0" charge="-2" boundaryCondition="false"/>
<species id="cpd02700_c0" name="S-2-Methylpropionyl-dihydrolipoamide_c0" compartment="c0" charge="0" boundaryCondition="false"/>
<species id="cpd00797_c0" name="R-3-Hydroxybutanoate_c0" compartment="c0" charge="-1" boundaryCondition="false"/>
<species id="cpd00742_c0" name="Allophanate_c0" compartment="c0" charge="-1" boundaryCondition="false"/>
<species id="cpd11459_c0" name="tcam_c0" compartment="c0" charge="-30" boundaryCondition="false"/>
<species id="cpd12115_c0" name="Arabinan_c0" compartment="c0" charge="0" boundaryCondition="false"/>
<species id="cpd15718_c0" name="Diisotetradecanoylphosphatidylglycerophosphate_c0" compartment="c0" charge="-2" boundaryCondition="false"/>
<species id="cpd15695_c0" name="Diisoheptadecanoylphosphatidylethanolamine_c0" compartment="c0" charge="0" boundaryCondition="false"/>
<species id="cpd15689_c0" name="Diisoheptadecanoylphosphatidylserine_c0" compartment="c0" charge="-2" boundaryCondition="false"/>
<species id="cpd02083_c0" name="CoproporphyrinogenIII_c0" compartment="c0" charge="-4" boundaryCondition="false"/>
<species id="cpd11547_c0" name="4-methyl-3-hydroxy-pentanoyl-ACP_c0" compartment="c0" charge="-1" boundaryCondition="false"/>
<species id="cpd11546_c0" name="4-methyl-3-oxo-pentanoyl-ACP_c0" compartment="c0" charge="-1" boundaryCondition="false"/>
<species id="cpd00199_c0" name="4-Oxobutanoate_c0" compartment="c0" charge="-1" boundaryCondition="false"/>
<species id="cpd11621_c0" name="Oxidizedferredoxin_c0" compartment="c0" charge="6" boundaryCondition="false"/>
<species id="cpd11620_c0" name="Reducedferredoxin_c0" compartment="c0" charge="4" boundaryCondition="false"/>
<species id="cpd08370_c0" name="Cobalt-precorrin_4_c0" compartment="c0" charge="-6" boundaryCondition="false"/>
<species id="cpd12848_c0" name="Holo-carboxylase_c0" compartment="c0" charge="0" boundaryCondition="false"/>
<species id="cpd12543_c0" name="Carboxybiotin-carboxyl-carrier_protein_c0" compartment="c0" charge="-1" boundaryCondition="false"/>
<species id="cpd01982_c0" name="5-Phosphoribosylamine_c0" compartment="c0" charge="0" boundaryCondition="false"/>
<species id="cpd00276_e0" name="GLUM_e0" compartment="e0" charge="1" boundaryCondition="false"/>
<species id="cpd15315_c0" name="1-Acyl-sn-glycero-3-phosphoethanolamine_tetradec-7-enoyl_c0" compartment="c0" charge="0" boundaryCondition="false"/>
<species id="cpd00755_c0" name="Hydroxymethylbilane_c0" compartment="c0" charge="-8" boundaryCondition="false"/>
<species id="cpd15533_c0" name="phosphatidylethanolamine_dioctadecanoyl_c0" compartment="c0" charge="0" boundaryCondition="false"/>
<species id="cpd03114_c0" name="3-Oxopalmitoyl-CoA_c0" compartment="c0" charge="-3" boundaryCondition="false"/>
<species id="cpd03113_c0" name="S-3-Hydroxyhexadecanoyl-CoA_c0" compartment="c0" charge="-3" boundaryCondition="false"/>
<species id="cpd08372_c0" name="Cobalt-precorrin_6_c0" compartment="c0" charge="-6" boundaryCondition="false"/>
<species id="cpd02843_c0" name="D-erythro-imidazol-glycerol-phosphate_c0" compartment="c0" charge="-1" boundaryCondition="false"/>
<species id="cpd00339_c0" name="5-Aminopentanoate_c0" compartment="c0" charge="0" boundaryCondition="false"/>
<species id="cpd11225_c0" name="3-4-dihydroxy-2-butanone4-phosphate_c0" compartment="c0" charge="-1" boundaryCondition="false"/>
<species id="cpd00396_c0" name="L-Rhamnose_c0" compartment="c0" charge="0" boundaryCondition="false"/>
<species id="cpd00782_c0" name="Pimeloyl-CoA_c0" compartment="c0" charge="-4" boundaryCondition="false"/>
<species id="cpd00800_c0" name="8-Amino-7-oxononanoate_c0" compartment="c0" charge="0" boundaryCondition="false"/>
<species id="cpd15321_c0" name="1-Acyl-sn-glycero-3-phosphoglycerol_hexadecanoyl_c0" compartment="c0" charge="-1" boundaryCondition="false"/>
<species id="cpd15528_c0" name="phosphatidylethanolamine_didodecanoyl_c0" compartment="c0" charge="0" boundaryCondition="false"/>
<species id="cpd15552_c0" name="phosphatidylserine_didodecanoyl_c0" compartment="c0" charge="-2" boundaryCondition="false"/>
<species id="cpd03407_c0" name="gamma-Glutamyl-beta-cyanoalanine_c0" compartment="c0" charge="-1" boundaryCondition="false"/>
<species id="cpd00012_e0" name="PPi_e0" compartment="e0" charge="-2" boundaryCondition="false"/>
<species id="cpd03326_c0" name="2-Hydroxyhepta-2_4-dienedioate_c0" compartment="c0" charge="-2" boundaryCondition="false"/>
<species id="cpd01960_c0" name="2-Oxohept-3-enedioate_c0" compartment="c0" charge="-2" boundaryCondition="false"/>
<species id="cpd11524_c0" name="5-methyl-hexanoyl-ACP_c0" compartment="c0" charge="-1" boundaryCondition="false"/>
<species id="cpd11523_c0" name="5-methyl-trans-hex-2-enoyl-ACP_c0" compartment="c0" charge="-1" boundaryCondition="false"/>
<species id="cpd15796_c0" name="Isotetradecanoylcardiolipin_B._subtilis_c0" compartment="c0" charge="-2" boundaryCondition="false"/>
<species id="cpd15724_c0" name="Diisotetradecanoylphosphatidylglycerol_c0" compartment="c0" charge="-1" boundaryCondition="false"/>
<species id="cpd03120_c0" name="S-Hydroxyoctanoyl-CoA_c0" compartment="c0" charge="-3" boundaryCondition="false"/>
<species id="cpd15700_c0" name="Diisohexadecanoylphosphatidylethanolamine_c0" compartment="c0" charge="0" boundaryCondition="false"/>
<species id="cpd15694_c0" name="Diisohexadecanoylphosphatidylserine_c0" compartment="c0" charge="-2" boundaryCondition="false"/>
<species id="cpd11438_c0" name="fa4_c0" compartment="c0" charge="-1" boundaryCondition="false"/>
<species id="cpd00588_c0" name="Sorbitol_c0" compartment="c0" charge="0" boundaryCondition="false"/>
<species id="cpd03117_c0" name="3-Oxododecanoyl-CoA_c0" compartment="c0" charge="-3" boundaryCondition="false"/>
<species id="cpd00434_c0" name="4-Aminobutanal_c0" compartment="c0" charge="1" boundaryCondition="false"/>
<species id="cpd02507_c0" name="5-Carboxy-2-oxohept-3-enedioate_c0" compartment="c0" charge="-3" boundaryCondition="false"/>
<species id="cpd11494_c0" name="Acetyl-ACP_c0" compartment="c0" charge="-1" boundaryCondition="false"/>
<species id="cpd15343_c0" name="2-Acyl-sn-glycero-3-phosphoglycerol_dodecanoyl_c0" compartment="c0" charge="-1" boundaryCondition="false"/>
<species id="cpd01048_e0" name="Arsenate_e0" compartment="e0" charge="-2" boundaryCondition="false"/>
<species id="cpd01048_c0" name="Arsenate_c0" compartment="c0" charge="-2" boundaryCondition="false"/>
<species id="cpd00293_c0" name="N-Acetyl-D-glucosamine_6-phosphate_c0" compartment="c0" charge="-1" boundaryCondition="false"/>
<species id="cpd15746_c0" name="Palmitoyllipoteichoic_acid_n=24__linked__unsubstituted_c0" compartment="c0" charge="-24" boundaryCondition="false"/>
<species id="cpd15764_c0" name="Palmitoyllipoteichoic_acid_n=24__linked__N-acetyl-D-glucosamine_c0" compartment="c0" charge="-24" boundaryCondition="false"/>
<species id="cpd15239_c0" name="Hexadecenoyl-ACP_c0" compartment="c0" charge="-1" boundaryCondition="false"/>
<species id="cpd15525_c0" name="1_2-dihexadec-9-enoyl-sn-glycerol_3-phosphate_c0" compartment="c0" charge="-1" boundaryCondition="false"/>
<species id="cpd08305_c0" name="crotonobetaine_c0" compartment="c0" charge="1" boundaryCondition="false"/>
<species id="cpd08305_e0" name="crotonobetaine_e0" compartment="e0" charge="1" boundaryCondition="false"/>
<species id="cpd00477_c0" name="N-Acetyl-L-glutamate_c0" compartment="c0" charge="-2" boundaryCondition="false"/>
<species id="cpd00144_c0" name="UDPglucuronate_c0" compartment="c0" charge="-3" boundaryCondition="false"/>
<species id="cpd03443_c0" name="3-Octaprenyl-4-hydroxybenzoate_c0" compartment="c0" charge="-1" boundaryCondition="false"/>
<species id="cpd03444_c0" name="2-Octaprenylphenol_c0" compartment="c0" charge="0" boundaryCondition="false"/>
<species id="cpd11525_c0" name="7-methyl-3-oxo-octanoyl-ACP_c0" compartment="c0" charge="-1" boundaryCondition="false"/>
<species id="cpd15347_c0" name="2-Acyl-sn-glycero-3-phosphoglycerol_hexadec-9-enoyl_c0" compartment="c0" charge="-1" boundaryCondition="false"/>
<species id="cpd00581_c0" name="Urocanate_c0" compartment="c0" charge="-1" boundaryCondition="false"/>
<species id="cpd00363_c0" name="Ethanol_c0" compartment="c0" charge="0" boundaryCondition="false"/>
<species id="cpd11579_c0" name="ethanesulfonate_c0" compartment="c0" charge="-1" boundaryCondition="false"/>
<species id="cpd11579_e0" name="ethanesulfonate_e0" compartment="e0" charge="-1" boundaryCondition="false"/>
<species id="cpd03897_c0" name="4a-Hydroxytetrahydrobiopterin_c0" compartment="c0" charge="0" boundaryCondition="false"/>
<species id="cpd00231_c0" name="Dihydrobiopterin_c0" compartment="c0" charge="0" boundaryCondition="false"/>
<species id="cpd11912_c0" name="tRNA-Glu_c0" compartment="c0" charge="0" boundaryCondition="false"/>
<species id="cpd12227_c0" name="L-Glutamyl-tRNA-Glu_c0" compartment="c0" charge="0" boundaryCondition="false"/>
<species id="cpd00501_c0" name="beta-D-Glucose_1-phosphate_c0" compartment="c0" charge="-1" boundaryCondition="false"/>
<species id="cpd11580_e0" name="Gly-Gln_e0" compartment="e0" charge="0" boundaryCondition="false"/>
<species id="cpd01747_c0" name="Indole-3-acetamide_c0" compartment="c0" charge="0" boundaryCondition="false"/>
<species id="cpd03606_c0" name="2-Oxo-3-hydroxy-4-phosphobutanoate_c0" compartment="c0" charge="-2" boundaryCondition="false"/>
<species id="cpd15751_c0" name="Isotetradecanoyllipoteichoic_acid_n=24__linked__unsubstituted_c0" compartment="c0" charge="-24" boundaryCondition="false"/>
<species id="cpd15769_c0" name="Isotetradecanoyllipoteichoic_acid_n=24__linked__N-acetyl-D-glucosamine_c0" compartment="c0" charge="-24" boundaryCondition="false"/>
<species id="cpd11581_e0" name="gly-asn-L_e0" compartment="e0" charge="0" boundaryCondition="false"/>
<species id="cpd15329_c0" name="1-octadecanoyl-sn-glycerol_3-phosphate_c0" compartment="c0" charge="-1" boundaryCondition="false"/>
<species id="cpd02120_c0" name="Dihydrodipicolinate_c0" compartment="c0" charge="-2" boundaryCondition="false"/>
<species id="cpd11433_c0" name="fa12_c0" compartment="c0" charge="-1" boundaryCondition="false"/>
<species id="cpd08353_c0" name="E-3-Methoxycarbonylpent-2-enedioate_c0" compartment="c0" charge="-2" boundaryCondition="false"/>
<species id="cpd01563_c0" name="trans-Aconitate_c0" compartment="c0" charge="-3" boundaryCondition="false"/>
<species id="cpd01012_e0" name="Cd2_e0" compartment="e0" charge="2" boundaryCondition="false"/>
<species id="cpd01012_c0" name="Cd2_c0" compartment="c0" charge="2" boundaryCondition="false"/>
<species id="cpd01262_e0" name="Amylotriose_e0" compartment="e0" charge="0" boundaryCondition="false"/>
<species id="cpd11478_c0" name="R-3-Hydroxybutanoyl-acyl-carrier_protein_c0" compartment="c0" charge="-1" boundaryCondition="false"/>
<species id="cpd11488_c0" name="Acetoacetyl-ACP_c0" compartment="c0" charge="-1" boundaryCondition="false"/>
<species id="cpd01476_c0" name="Protoporphyrin_c0" compartment="c0" charge="-2" boundaryCondition="false"/>
<species id="cpd00063_e0" name="Ca2_e0" compartment="e0" charge="2" boundaryCondition="false"/>
<species id="cpd00063_c0" name="Ca2_c0" compartment="c0" charge="2" boundaryCondition="false"/>
<species id="cpd00791_c0" name="ProtoporphyrinogenIX_c0" compartment="c0" charge="-2" boundaryCondition="false"/>
<species id="cpd00307_e0" name="Cytosine_e0" compartment="e0" charge="0" boundaryCondition="false"/>
<species id="cpd00891_c0" name="L-methylmalonyl-CoA_c0" compartment="c0" charge="-4" boundaryCondition="false"/>
<species id="cpd03517_c0" name="Biotinyl-5-AMP_c0" compartment="c0" charge="-1" boundaryCondition="false"/>
<species id="cpd02552_c0" name="n-acetylglutamyl-phosphate_c0" compartment="c0" charge="-2" boundaryCondition="false"/>
<species id="cpd00822_c0" name="O-Succinyl-L-homoserine_c0" compartment="c0" charge="-1" boundaryCondition="false"/>
<species id="cpd03833_c0" name="Precorrin_3B_c0" compartment="c0" charge="-6" boundaryCondition="false"/>
<species id="cpd00055_c0" name="Formaldehyde_c0" compartment="c0" charge="0" boundaryCondition="false"/>
<species id="cpd15355_c0" name="2-hexadecanoyl-sn-glycerol_3-phosphate_c0" compartment="c0" charge="-1" boundaryCondition="false"/>
<species id="cpd03422_c0" name="Cobinamide_c0" compartment="c0" charge="3" boundaryCondition="false"/>
<species id="cpd11537_c0" name="13-methyl-3-oxo-tetra-decanoyl-ACP_c0" compartment="c0" charge="-1" boundaryCondition="false"/>
<species id="cpd11538_c0" name="13-methyl-3-hydroxy-tetra-decanoyl-ACP_c0" compartment="c0" charge="-1" boundaryCondition="false"/>
<species id="cpd01914_c0" name="L-Methionine_S-oxide_c0" compartment="c0" charge="0" boundaryCondition="false"/>
<species id="cpd03916_c0" name="Adenosyl_cobyrinate_diamide_c0" compartment="c0" charge="-3" boundaryCondition="false"/>
<species id="cpd03915_c0" name="CobIyrinate_diamide_c0" compartment="c0" charge="-4" boundaryCondition="false"/>
<species id="cpd00383_c0" name="Shikimate_c0" compartment="c0" charge="-1" boundaryCondition="false"/>
<species id="cpd11597_c0" name="ARSENOBETAINE_c0" compartment="c0" charge="0" boundaryCondition="false"/>
<species id="cpd01914_e0" name="L-Methionine_S-oxide_e0" compartment="e0" charge="0" boundaryCondition="false"/>
<species id="cpd11597_e0" name="ARSENOBETAINE_e0" compartment="e0" charge="0" boundaryCondition="false"/>
<species id="cpd03122_c0" name="S-Hydroxyhexanoyl-CoA_c0" compartment="c0" charge="-3" boundaryCondition="false"/>
<species id="cpd11482_c0" name="R-3-Hydroxydecanoyl-acyl-carrier_protein_c0" compartment="c0" charge="-1" boundaryCondition="false"/>
<species id="cpd11487_c0" name="3-oxodecanoyl-acp_c0" compartment="c0" charge="-1" boundaryCondition="false"/>
<species id="cpd15546_c0" name="Phosphatidylglycerophosphate_dihexadec-9-enoyl_c0" compartment="c0" charge="-2" boundaryCondition="false"/>
<species id="cpd15418_c0" name="CDP-1_2-dihexadec-9-enoylglycerol_c0" compartment="c0" charge="-2" boundaryCondition="false"/>
<species id="cpd03445_c0" name="2-Octaprenyl-6-hydroxyphenol_c0" compartment="c0" charge="0" boundaryCondition="false"/>
<species id="cpd11536_c0" name="11-methyl-dodecanoyl-ACP_c0" compartment="c0" charge="-1" boundaryCondition="false"/>
<species id="cpd00395_c0" name="L-Cysteate_c0" compartment="c0" charge="-1" boundaryCondition="false"/>
<species id="cpd00395_e0" name="L-Cysteate_e0" compartment="e0" charge="-1" boundaryCondition="false"/>
<species id="cpd15268_c0" name="Octadecanoyl-ACP_c0" compartment="c0" charge="-1" boundaryCondition="false"/>
<species id="cpd00531_e0" name="Hg2_e0" compartment="e0" charge="2" boundaryCondition="false"/>
<species id="cpd00531_c0" name="Hg2_c0" compartment="c0" charge="2" boundaryCondition="false"/>
<species id="cpd03724_c0" name="Ferrichrome_c0" compartment="c0" charge="0" boundaryCondition="false"/>
<species id="cpd03724_e0" name="Ferrichrome_e0" compartment="e0" charge="0" boundaryCondition="false"/>
<species id="cpd15767_c0" name="Isoheptadecanoyllipoteichoic_acid_n=24__linked__N-acetyl-D-glucosamine_c0" compartment="c0" charge="-24" boundaryCondition="false"/>
<species id="cpd15749_c0" name="Isoheptadecanoyllipoteichoic_acid_n=24__linked__unsubstituted_c0" compartment="c0" charge="-24" boundaryCondition="false"/>
<species id="cpd00851_c0" name="trans-4-Hydroxy-L-proline_c0" compartment="c0" charge="-1" boundaryCondition="false"/>
<species id="cpd11596_c0" name="butanesulfonate_c0" compartment="c0" charge="-1" boundaryCondition="false"/>
<species id="cpd11596_e0" name="butanesulfonate_e0" compartment="e0" charge="-1" boundaryCondition="false"/>
<species id="cpd00295_c0" name="dGDP_c0" compartment="c0" charge="-2" boundaryCondition="false"/>
<species id="cpd02211_c0" name="L-2-Amino-acetoacetate_c0" compartment="c0" charge="0" boundaryCondition="false"/>
<species id="cpd11535_c0" name="11-methyl-trans-dodec-2-enoyl-ACP_c0" compartment="c0" charge="-1" boundaryCondition="false"/>
<species id="cpd15362_c0" name="2-tetradec-7-enoyl-sn-glycerol_3-phosphate_c0" compartment="c0" charge="-1" boundaryCondition="false"/>
<species id="cpd00446_c0" name="cAMP_c0" compartment="c0" charge="-1" boundaryCondition="false"/>
<species id="cpd00048_e0" name="Sulfate_e0" compartment="e0" charge="-2" boundaryCondition="false"/>
<species id="cpd00387_c0" name="ADPglucose_c0" compartment="c0" charge="-2" boundaryCondition="false"/>
<species id="cpd15691_c0" name="Diisotetradecanoylphosphatidylserine_c0" compartment="c0" charge="-2" boundaryCondition="false"/>
<species id="cpd15697_c0" name="Diisotetradecanoylphosphatidylethanolamine_c0" compartment="c0" charge="0" boundaryCondition="false"/>
<species id="cpd01977_c0" name="4-Phospho-L-aspartate_c0" compartment="c0" charge="-1" boundaryCondition="false"/>
<species id="cpd00296_c0" name="dGMP_c0" compartment="c0" charge="-1" boundaryCondition="false"/>
<species id="cpd03211_c0" name="15-cis-Phytoene_c0" compartment="c0" charge="0" boundaryCondition="false"/>
<species id="cpd00159_e0" name="L-Lactate_e0" compartment="e0" charge="-1" boundaryCondition="false"/>
<species id="cpd00283_c0" name="Geranyldiphosphate_c0" compartment="c0" charge="-2" boundaryCondition="false"/>
<species id="cpd03487_c0" name="Undecaprenyl-diphospho-N-acetylmuramoyl-N-acetylglucosamine-L-alanyl-D-glutamyl-L-lysyl-D-alanyl-D-alanine_c0" compartment="c0" charge="-3" boundaryCondition="false"/>
<species id="cpd03488_c0" name="Undecaprenyl-diphospho-N-acetylmuramoyl-N-acetylglucosamine-L-alanyl-D-glutaminyl-L-lysyl-D-alanyl-D-alanine_c0" compartment="c0" charge="-2" boundaryCondition="false"/>
<species id="cpd00760_c0" name="2-Methylbutyryl-CoA_c0" compartment="c0" charge="-3" boundaryCondition="false"/>
<species id="cpd15319_c0" name="1-Acyl-sn-glycero-3-phosphoglycerol_tetradecanoyl_c0" compartment="c0" charge="-1" boundaryCondition="false"/>
<species id="cpd11585_e0" name="L-alanylglycine_e0" compartment="e0" charge="0" boundaryCondition="false"/>
<species id="cpd03423_c0" name="alpha-Ribazole_c0" compartment="c0" charge="0" boundaryCondition="false"/>
<species id="cpd00876_c0" name="3-Hydroxyisobutyrate_c0" compartment="c0" charge="-1" boundaryCondition="false"/>
<species id="cpd15302_c0" name="glycogenn-1_c0" compartment="c0" charge="0" boundaryCondition="false"/>
<species id="cpd15302_b" name="glycogenn-1_b" compartment="c0" charge="0" boundaryCondition="true"/>
<species id="cpd00155_c0" name="Glycogen_c0" compartment="c0" charge="0" boundaryCondition="false"/>
<species id="cpd15661_c0" name="Prenol-45n_teichoic_acid_c0" compartment="c0" charge="-47" boundaryCondition="false"/>
<species id="cpd15667_c0" name="glycerol_teichoic_acid_n=45__linked__unsubstituted_c0" compartment="c0" charge="-48" boundaryCondition="false"/>
<species id="cpd02612_c0" name="N-Acetylmannosamine_6-phosphate_c0" compartment="c0" charge="-1" boundaryCondition="false"/>
<species id="cpd11575_c0" name="MOPS_c0" compartment="c0" charge="-1" boundaryCondition="false"/>
<species id="cpd11575_e0" name="MOPS_e0" compartment="e0" charge="-1" boundaryCondition="false"/>
<species id="cpd00122_e0" name="N-Acetyl-D-glucosamine_e0" compartment="e0" charge="0" boundaryCondition="false"/>
<species id="cpd02394_c0" name="GAR_c0" compartment="c0" charge="0" boundaryCondition="false"/>
<species id="cpd03913_c0" name="Hydrogenobyrinate_diamide_c0" compartment="c0" charge="-4" boundaryCondition="false"/>
<species id="cpd03832_c0" name="Hydrogenobyrinate_c0" compartment="c0" charge="-6" boundaryCondition="false"/>
<species id="cpd02096_c0" name="L-3-Amino-isobutyrate_c0" compartment="c0" charge="0" boundaryCondition="false"/>
<species id="cpd01311_c0" name="Dethiobiotin_c0" compartment="c0" charge="-1" boundaryCondition="false"/>
<species id="cpd00764_c0" name="7-8-Diaminononanoate_c0" compartment="c0" charge="1" boundaryCondition="false"/>
<species id="cpd00635_e0" name="Cbl_e0" compartment="e0" charge="0" boundaryCondition="false"/>
<species id="cpd00305_c0" name="Thiamin_c0" compartment="c0" charge="1" boundaryCondition="false"/>
<species id="cpd00305_e0" name="Thiamin_e0" compartment="e0" charge="1" boundaryCondition="false"/>
<species id="cpd11588_c0" name="gly-pro-L_c0" compartment="c0" charge="0" boundaryCondition="false"/>
<species id="cpd00065_e0" name="L-Tryptophan_e0" compartment="e0" charge="0" boundaryCondition="false"/>
<species id="cpd15585_c0" name="beta-Methylglucoside_c0" compartment="c0" charge="0" boundaryCondition="false"/>
<species id="cpd02862_c0" name="UDPMurAcoyl-L-Ala-D-gamma-Glu-L-Lys-D-Ala-D-Ala_c0" compartment="c0" charge="-3" boundaryCondition="false"/>
<species id="cpd00209_e0" name="Nitrate_e0" compartment="e0" charge="-1" boundaryCondition="false"/>
<species id="cpd11556_c0" name="8-methyl-trans-non-2-enoyl-ACP_c0" compartment="c0" charge="-1" boundaryCondition="false"/>
<species id="cpd01665_c0" name="D-O-Phosphoserine_c0" compartment="c0" charge="-1" boundaryCondition="false"/>
<species id="cpd14698_c0" name="3-Methyl-1-hydroxybutyl-TPP_c0" compartment="c0" charge="-1" boundaryCondition="false"/>
<species id="cpd00573_e0" name="L-Idonate_e0" compartment="e0" charge="-1" boundaryCondition="false"/>
<species id="cpd11591_c0" name="Gly-Met_c0" compartment="c0" charge="0" boundaryCondition="false"/>
<species id="cpd11591_e0" name="Gly-Met_e0" compartment="e0" charge="0" boundaryCondition="false"/>
<species id="cpd11497_c0" name="4-methyl-3-hydroxy-hexanoyl-ACP_c0" compartment="c0" charge="-1" boundaryCondition="false"/>
<species id="cpd02465_c0" name="tetrahydrodipicolinate_c0" compartment="c0" charge="-2" boundaryCondition="false"/>
<species id="cpd02724_c0" name="N-Succinyl-L-2-amino-6-oxopimelate_c0" compartment="c0" charge="-3" boundaryCondition="false"/>
<species id="cpd15314_c0" name="1-Acyl-sn-glycero-3-phosphoethanolamine_tetradecanoyl_c0" compartment="c0" charge="0" boundaryCondition="false"/>
<species id="cpd03123_c0" name="3-Oxohexanoyl-CoA_c0" compartment="c0" charge="-3" boundaryCondition="false"/>
<species id="cpd00092_e0" name="Uracil_e0" compartment="e0" charge="0" boundaryCondition="false"/>
<species id="cpd12225_c0" name="Dihydrolipolprotein_c0" compartment="c0" charge="0" boundaryCondition="false"/>
<species id="cpd15294_c0" name="Tetradecenoyl-ACP_c0" compartment="c0" charge="-1" boundaryCondition="false"/>
<species id="cpd15330_c0" name="1-tetradec-7-enoyl-sn-glycerol_3-phosphate_c0" compartment="c0" charge="-1" boundaryCondition="false"/>
<species id="cpd15543_c0" name="Phosphatidylglycerophosphate_ditetradecanoyl_c0" compartment="c0" charge="-2" boundaryCondition="false"/>
<species id="cpd15337_c0" name="2-Acyl-sn-glycero-3-phosphoethanolamine_tetradecanoyl_c0" compartment="c0" charge="0" boundaryCondition="false"/>
<species id="cpd00241_c0" name="dGTP_c0" compartment="c0" charge="-3" boundaryCondition="false"/>
<species id="cpd00522_c0" name="dTDP-4-oxo-L-rhamnose_c0" compartment="c0" charge="-2" boundaryCondition="false"/>
<species id="cpd15274_c0" name="Octadecenoyl-CoA_c0" compartment="c0" charge="-3" boundaryCondition="false"/>
<species id="cpd15341_c0" name="2-Acyl-sn-glycero-3-phosphoethanolamine_n-C18_0_c0" compartment="c0" charge="0" boundaryCondition="false"/>
<species id="cpd02125_c0" name="Tiglyl-CoA_c0" compartment="c0" charge="-3" boundaryCondition="false"/>
<species id="cpd00064_e0" name="Ornithine_e0" compartment="e0" charge="1" boundaryCondition="false"/>
<species id="cpd00051_e0" name="L-Arginine_e0" compartment="e0" charge="1" boundaryCondition="false"/>
<species id="cpd15753_c0" name="Anteisopentadecanoyllipoteichoic_acid_n=24__linked__unsubstituted_c0" compartment="c0" charge="-24" boundaryCondition="false"/>
<species id="cpd15771_c0" name="Anteisopentadecanoyllipoteichoic_acid_n=24__linked__N-acetyl-D-glucosamine_c0" compartment="c0" charge="-24" boundaryCondition="false"/>
<species id="cpd11551_c0" name="6-methyl-3-hydroxy-heptanoyl-ACP_c0" compartment="c0" charge="-1" boundaryCondition="false"/>
<species id="cpd00058_c0" name="Cu2_c0" compartment="c0" charge="2" boundaryCondition="false"/>
<species id="cpd00058_e0" name="Cu2_e0" compartment="e0" charge="2" boundaryCondition="false"/>
<species id="cpd15673_c0" name="1-isotetradecanoyl-sn-glycerol_3-phosphate_c0" compartment="c0" charge="-1" boundaryCondition="false"/>
<species id="cpd00284_c0" name="6-Phospho-D-gluconate_c0" compartment="c0" charge="-2" boundaryCondition="false"/>
<species id="cpd02701_c0" name="S-Adenosyl-4-methylthio-2-oxobutanoate_c0" compartment="c0" charge="0" boundaryCondition="false"/>
<species id="cpd11541_c0" name="15-methyl-3-oxo-hexa-decanoyl-ACP_c0" compartment="c0" charge="-1" boundaryCondition="false"/>
<species id="cpd11542_c0" name="15-methyl-3-hydroxy-hexa-decanoyl-ACP_c0" compartment="c0" charge="-1" boundaryCondition="false"/>
<species id="cpd04097_e0" name="Pb_e0" compartment="e0" charge="2" boundaryCondition="false"/>
<species id="cpd04097_c0" name="Pb_c0" compartment="c0" charge="2" boundaryCondition="false"/>
<species id="cpd00149_e0" name="Co2_e0" compartment="e0" charge="2" boundaryCondition="false"/>
<species id="cpd00630_c0" name="3-Oxoadipate_c0" compartment="c0" charge="-2" boundaryCondition="false"/>
<species id="cpd15793_c0" name="Stearoylcardiolipin_B._subtilis_c0" compartment="c0" charge="-2" boundaryCondition="false"/>
<species id="cpd15540_c0" name="Phosphatidylglycerol_dioctadecanoyl_c0" compartment="c0" charge="-1" boundaryCondition="false"/>
<species id="cpd00483_c0" name="3-Hydroxyanthranilate_c0" compartment="c0" charge="-1" boundaryCondition="false"/>
<species id="cpd02065_c0" name="3-Hydroxy-L-kynurenine_c0" compartment="c0" charge="0" boundaryCondition="false"/>
<species id="cpd15556_c0" name="phosphatidylserine_dihexadec-9-enoyl_c0" compartment="c0" charge="-2" boundaryCondition="false"/>
<species id="cpd00794_e0" name="TRHL_e0" compartment="e0" charge="0" boundaryCondition="false"/>
<species id="cpd00347_c0" name="5-10-Methenyltetrahydrofolate_c0" compartment="c0" charge="-1" boundaryCondition="false"/>
<species id="cpd02197_c0" name="5-Formyltetrahydrofolate_c0" compartment="c0" charge="-2" boundaryCondition="false"/>
<species id="cpd15529_c0" name="phosphatidylethanolamine_ditetradecanoyl_c0" compartment="c0" charge="0" boundaryCondition="false"/>
<species id="cpd00208_e0" name="LACT_e0" compartment="e0" charge="0" boundaryCondition="false"/>
<species id="cpd15344_c0" name="2-Acyl-sn-glycero-3-phosphoglycerol_tetradecanoyl_c0" compartment="c0" charge="-1" boundaryCondition="false"/>
<species id="cpd03128_c0" name="Decanoyl-CoA_c0" compartment="c0" charge="-3" boundaryCondition="false"/>
<species id="cpd02572_c0" name="5-Carboxymethyl-2-hydroxymuconate_c0" compartment="c0" charge="-3" boundaryCondition="false"/>
<species id="cpd15719_c0" name="Diisopentadecanoylphosphatidylglycerophosphate_c0" compartment="c0" charge="-2" boundaryCondition="false"/>
<species id="cpd00138_e0" name="D-Mannose_e0" compartment="e0" charge="0" boundaryCondition="false"/>
<species id="cpd01693_c0" name="6-Phosphosucrose_c0" compartment="c0" charge="-1" boundaryCondition="false"/>
<species id="cpd00076_e0" name="Sucrose_e0" compartment="e0" charge="0" boundaryCondition="false"/>
<species id="cpd02642_c0" name="N-5-phosphoribosyl-anthranilate_c0" compartment="c0" charge="-2" boundaryCondition="false"/>
<species id="cpd15532_c0" name="phosphatidylethanolamine_dihexadec-9enoyl_c0" compartment="c0" charge="0" boundaryCondition="false"/>
<species id="cpd00117_e0" name="D-Alanine_e0" compartment="e0" charge="0" boundaryCondition="false"/>
<species id="cpd00946_c0" name="Undecaprenyl_diphospho_N-acetyl-glucosamine_c0" compartment="c0" charge="-2" boundaryCondition="false"/>
<species id="cpd00179_e0" name="Maltose_e0" compartment="e0" charge="0" boundaryCondition="false"/>
<species id="cpd15605_e0" name="Gly-Phe_e0" compartment="e0" charge="0" boundaryCondition="false"/>
<species id="cpd15717_c0" name="Dianteisoheptadecanoylphosphatidylglycerophosphate_c0" compartment="c0" charge="-2" boundaryCondition="false"/>
<species id="cpd11516_c0" name="14-methyl-3-oxo-hexa-decanoyl-ACP_c0" compartment="c0" charge="-1" boundaryCondition="false"/>
<species id="cpd00073_e0" name="Urea_e0" compartment="e0" charge="0" boundaryCondition="false"/>
<species id="cpd15238_c0" name="Hexadecenoyl-CoA_c0" compartment="c0" charge="-3" boundaryCondition="false"/>
<species id="cpd15668_c0" name="glycerol_teichoic_acid_n=45__linked__D-ala_substituted_c0" compartment="c0" charge="-48" boundaryCondition="false"/>
<species id="cpd15663_c0" name="Prenol-45n_teichoic_acid-alanine_substituted_c0" compartment="c0" charge="-47" boundaryCondition="false"/>
<species id="cpd11526_c0" name="7-methyl-3-hydroxy-octanoyl-ACP_c0" compartment="c0" charge="-1" boundaryCondition="false"/>
<species id="cpd00118_e0" name="Putrescine_e0" compartment="e0" charge="2" boundaryCondition="false"/>
<species id="cpd00423_c0" name="Vitamin_B12r_c0" compartment="c0" charge="1" boundaryCondition="false"/>
<species id="cpd00423_e0" name="Vitamin_B12r_e0" compartment="e0" charge="1" boundaryCondition="false"/>
<species id="cpd01919_c0" name="maltose-6-phosphate_c0" compartment="c0" charge="-1" boundaryCondition="false"/>
<species id="cpd00145_c0" name="Hydroxypyruvate_c0" compartment="c0" charge="-1" boundaryCondition="false"/>
<species id="cpd11582_e0" name="ala-L-Thr-L_e0" compartment="e0" charge="0" boundaryCondition="false"/>
<species id="cpd01974_c0" name="4-Hydroxy-L-glutamate_c0" compartment="c0" charge="-1" boundaryCondition="false"/>
<species id="cpd00637_c0" name="D-Methionine_c0" compartment="c0" charge="0" boundaryCondition="false"/>
<species id="cpd00637_e0" name="D-Methionine_e0" compartment="e0" charge="0" boundaryCondition="false"/>
<species id="cpd00860_c0" name="S-Succinyldihydrolipoamide_c0" compartment="c0" charge="-1" boundaryCondition="false"/>
<species id="cpd11588_e0" name="gly-pro-L_e0" compartment="e0" charge="0" boundaryCondition="false"/>
<species id="cpd02625_c0" name="3-Hydroxy-L-1-pyrroline-5-carboxylate_c0" compartment="c0" charge="-1" boundaryCondition="false"/>
<species id="cpd01092_e0" name="Allantoin_e0" compartment="e0" charge="0" boundaryCondition="false"/>
<species id="cpd00136_c0" name="4-Hydroxybenzoate_c0" compartment="c0" charge="-1" boundaryCondition="false"/>
<species id="cpd11517_c0" name="14-methyl-3-hydroxy-hexa-decanoyl-ACP_c0" compartment="c0" charge="-1" boundaryCondition="false"/>
<species id="cpd11640_c0" name="H2_c0" compartment="c0" charge="0" boundaryCondition="false"/>
<species id="cpd15770_c0" name="Isopentadecanoyllipoteichoic_acid_n=24__linked__N-acetyl-D-glucosamine_c0" compartment="c0" charge="-24" boundaryCondition="false"/>
<species id="cpd15752_c0" name="Isopentadecanoyllipoteichoic_acid_n=24__linked__unsubstituted_c0" compartment="c0" charge="-24" boundaryCondition="false"/>
<species id="cpd14507_c0" name="Peptide-L-methionine_R-S-oxide_c0" compartment="c0" charge="0" boundaryCondition="false"/>
<species id="cpd12237_c0" name="Peptide-L-methionine_c0" compartment="c0" charge="0" boundaryCondition="false"/>
<species id="cpd03524_c0" name="10-Formyl-THF-L-glutamate_c0" compartment="c0" charge="-3" boundaryCondition="false"/>
<species id="cpd03696_e0" name="Ursin_e0" compartment="e0" charge="0" boundaryCondition="false"/>
<species id="cpd09818_c0" name="Naphthyl-2-methyl-succinic_acid_c0" compartment="c0" charge="-2" boundaryCondition="false"/>
<species id="cpd09801_c0" name="2-Methylnaphthalene_c0" compartment="c0" charge="0" boundaryCondition="false"/>
<species id="cpd00112_c0" name="CMP-N-acetylneuraminate_c0" compartment="c0" charge="-2" boundaryCondition="false"/>
<species id="cpd00075_e0" name="Nitrite_e0" compartment="e0" charge="-1" boundaryCondition="false"/>
<species id="cpd00519_c0" name="D-methylmalonyl-CoA_c0" compartment="c0" charge="-4" boundaryCondition="false"/>
<species id="cpd00069_e0" name="L-Tyrosine_e0" compartment="e0" charge="0" boundaryCondition="false"/>
<species id="cpd01011_c0" name="Butanal_c0" compartment="c0" charge="0" boundaryCondition="false"/>
<species id="cpd01749_c0" name="N-Formylkynurenine_c0" compartment="c0" charge="0" boundaryCondition="false"/>
<species id="cpd10516_e0" name="fe3_e0" compartment="e0" charge="3" boundaryCondition="false"/>
<species id="cpd01567_c0" name="R-Allantoin_c0" compartment="c0" charge="0" boundaryCondition="false"/>
<species id="cpd00001_e0" name="H2O_e0" compartment="e0" charge="0" boundaryCondition="false"/>
<species id="cpd00011_e0" name="CO2_e0" compartment="e0" charge="0" boundaryCondition="false"/>
<species id="cpd00007_e0" name="O2_e0" compartment="e0" charge="0" boundaryCondition="false"/>
<species id="cpd04539_c0" name="2-Amino-3-oxo-4-phosphonooxybutyrate_c0" compartment="c0" charge="-1" boundaryCondition="false"/>
<species id="cpd08449_c0" name="3-Amino-2-oxopropyl_phosphate_c0" compartment="c0" charge="0" boundaryCondition="false"/>
<species id="cpd02414_c0" name="L-2-Amino-6-oxopimelate_c0" compartment="c0" charge="-1" boundaryCondition="false"/>
<species id="cpd01101_c0" name="Carbamate_c0" compartment="c0" charge="-1" boundaryCondition="false"/>
<species id="cpd01298_c0" name="Aminoacetone_c0" compartment="c0" charge="1" boundaryCondition="false"/>
<species id="cpd09027_c0" name="5-Hydroxy-2-oxo-4-ureido-2_5-dihydro-1H-imidazole-5-carboxylate_c0" compartment="c0" charge="-1" boundaryCondition="false"/>
<species id="cpd02522_c0" name="2-Aminoadipate_6-semialdehyde_c0" compartment="c0" charge="0" boundaryCondition="false"/>
<species id="cpd00352_c0" name="delta1-Piperideine-6-L-carboxylate_c0" compartment="c0" charge="-1" boundaryCondition="false"/>
<species id="cpd00922_c0" name="delta1-Piperideine-2-carboxylate_c0" compartment="c0" charge="-1" boundaryCondition="false"/>
<species id="cpd02074_c0" name="2-Oxo-6-aminocaproate_c0" compartment="c0" charge="0" boundaryCondition="false"/>
<species id="cpd15432_c0" name="core_oligosaccharide_lipid_A_c0" compartment="c0" charge="-7" boundaryCondition="false"/>
<species id="cpd00030_c0" name="Mn2_c0" compartment="c0" charge="2" boundaryCondition="false"/>
<species id="cpd11416_c0" name="Biomass_c0" compartment="c0" charge="0" boundaryCondition="false"/>
<!--<species id="cpd11416_b" name="Biomass_b" compartment="c0" charge="0" boundaryCondition="true"/>-->


<species id="cpd02295_c0" name="1-4-Dihydroxy-2-naphthoate_c0" compartment="c0" charge="-1" boundaryCondition="false"/>
<species id="cpd11425_c0" name="2dmmq7_c0" compartment="c0" charge="0" boundaryCondition="false"/>
<species id="cpd15485_c0" name="heptosyl-kdo2-lipidA_c0" compartment="c0" charge="-4" boundaryCondition="false"/>
<species id="cpd03831_c0" name="ADP-L-glycero-D-manno-heptose_c0" compartment="c0" charge="-2" boundaryCondition="false"/>
<species id="cpd15484_c0" name="heptosyl-heptosyl-kdo2-lipidA_c0" compartment="c0" charge="-4" boundaryCondition="false"/>
<species id="cpd00030_e0" name="Mn2_e0" compartment="e0" charge="2" boundaryCondition="false"/>
<species id="cpd15469_c0" name="galactosyl-glucosyl-inner_core_oligosaccharide_lipid_A_c0" compartment="c0" charge="-7" boundaryCondition="false"/>
<species id="cpd15475_c0" name="glucosyl-galactosyl-glucosyl-inner_core_oligosaccharide_lipid_A_c0" compartment="c0" charge="-7" boundaryCondition="false"/>
<species id="cpd02886_c0" name="UDP-3-O-beta-hydroxymyristoyl-N-acetylglucosamine_c0" compartment="c0" charge="-2" boundaryCondition="false"/>
<species id="cpd15477_c0" name="glucosyl-glucosyl-galactosyl-glucosyl-inner_core_oligosaccharide_lipid_A_c0" compartment="c0" charge="-7" boundaryCondition="false"/>
<species id="cpd03587_c0" name="kdo2-lipid_a_c0" compartment="c0" charge="-4" boundaryCondition="false"/>
<species id="cpd03736_c0" name="Lauroyl-KDO2-lipid_IVA_c0" compartment="c0" charge="-4" boundaryCondition="false"/>
<species id="cpd15549_c0" name="phospho-heptosyl-heptosyl-kdo2-lipidA_c0" compartment="c0" charge="-5" boundaryCondition="false"/>
<species id="cpd15488_c0" name="heptosyl-phospho-heptosyl-heptosyl-kdo2-lipidA_c0" compartment="c0" charge="-5" boundaryCondition="false"/>
<species id="cpd15550_c0" name="phospho-heptosyl-phospho-heptosyl-heptosyl-kdo2-lipidA_c0" compartment="c0" charge="-6" boundaryCondition="false"/>
<species id="cpd00185_c0" name="D-Arabinose_c0" compartment="c0" charge="0" boundaryCondition="false"/>
<species id="cpd00185_e0" name="D-Arabinose_e0" compartment="e0" charge="0" boundaryCondition="false"/>
<species id="cpd03446_c0" name="2-Octaprenyl-6-methoxyphenol_c0" compartment="c0" charge="0" boundaryCondition="false"/>
<species id="cpd02546_c0" name="CMP-KDO_c0" compartment="c0" charge="-2" boundaryCondition="false"/>
<species id="cpd00875_c0" name="KDO_c0" compartment="c0" charge="-1" boundaryCondition="false"/>
<species id="cpd03585_c0" name="KDO-lipid_IVA_c0" compartment="c0" charge="-3" boundaryCondition="false"/>
<species id="cpd03586_c0" name="kdo2-lipid_iva_c0" compartment="c0" charge="-4" boundaryCondition="false"/>
<species id="cpd15492_c0" name="kdo-phospho-heptosyl-phospho-heptosyl-heptosyl-kdo2-lipidA_c0" compartment="c0" charge="-7" boundaryCondition="false"/>
<species id="cpd02993_c0" name="Lipid_IVA_c0" compartment="c0" charge="-2" boundaryCondition="false"/>
<species id="cpd03002_c0" name="Lipid_A_disaccharide_c0" compartment="c0" charge="-1" boundaryCondition="false"/>
<species id="cpd15489_c0" name="inner_core_oligosaccharide_lipid_A_c0" compartment="c0" charge="-7" boundaryCondition="false"/>
<species id="cpd02113_c0" name="dTDP-rhamnose_c0" compartment="c0" charge="-2" boundaryCondition="false"/>
<species id="cpd11606_c0" name="Menaquinone_7_c0" compartment="c0" charge="0" boundaryCondition="false"/>
<species id="cpd11606_e0" name="Menaquinone_7_e0" compartment="e0" charge="0" boundaryCondition="false"/>
<species id="cpd03449_c0" name="2-Octaprenyl-3-methyl-5-hydroxy-6-methoxy-1_4-benzoquinone_c0" compartment="c0" charge="-1" boundaryCondition="false"/>
<species id="cpd03584_c0" name="UDP-3-O-beta-hydroxymyristoyl-D-glucosamine_c0" compartment="c0" charge="-1" boundaryCondition="false"/>
<species id="cpd02930_c0" name="Lipid_X_c0" compartment="c0" charge="-1" boundaryCondition="false"/>
<species id="cpd02835_c0" name="UDP-2_3-bis3-hydroxytetradecanoylglucosamine_c0" compartment="c0" charge="-2" boundaryCondition="false"/>
<species id="cpd00136_e0" name="4-Hydroxybenzoate_e0" compartment="e0" charge="-1" boundaryCondition="false"/>
<species id="cpd00393_e0" name="Folate_e0" compartment="e0" charge="-2" boundaryCondition="false"/>
<species id="cpd15479_c0" name="glucosyl-inner_core_oligosaccharide_lipid_A_c0" compartment="c0" charge="-7" boundaryCondition="false"/>
<species id="cpd11590_b" name="met-L-ala-L_b" compartment="e0" charge="-1" boundaryCondition="true"/>
<species id="cpd00156_b" name="L-Valine_b" compartment="e0" charge="0" boundaryCondition="true"/>
<species id="cpd11583_b" name="Ala-Leu_b" compartment="e0" charge="0" boundaryCondition="true"/>
<species id="cpd01242_b" name="Thyminose_b" compartment="e0" charge="0" boundaryCondition="true"/>
<species id="cpd00254_b" name="Mg_b" compartment="e0" charge="2" boundaryCondition="true"/>
<species id="cpd15603_b" name="Gly-Cys_b" compartment="e0" charge="0" boundaryCondition="true"/>
<species id="cpd11576_b" name="L-methionine_R-oxide_b" compartment="e0" charge="0" boundaryCondition="true"/>
<species id="cpd00067_b" name="H_b" compartment="e0" charge="1" boundaryCondition="true"/>
<species id="cpd00098_b" name="Choline_b" compartment="e0" charge="1" boundaryCondition="true"/>
<species id="cpd00971_b" name="Na_b" compartment="e0" charge="1" boundaryCondition="true"/>
<species id="cpd00023_b" name="L-Glutamate_b" compartment="e0" charge="-1" boundaryCondition="true"/>
<species id="cpd03424_b" name="Vitamin_B12_b" compartment="e0" charge="6" boundaryCondition="true"/>
<species id="cpd08023_b" name="methanesulfonate_b" compartment="e0" charge="-1" boundaryCondition="true"/>
<species id="cpd00205_b" name="K_b" compartment="e0" charge="1" boundaryCondition="true"/>
<species id="cpd00034_b" name="Zn2_b" compartment="e0" charge="2" boundaryCondition="true"/>
<species id="cpd00009_b" name="Phosphate_b" compartment="e0" charge="-2" boundaryCondition="true"/>
<species id="cpd04098_b" name="Arsenite_b" compartment="e0" charge="0" boundaryCondition="true"/>
<species id="cpd15606_b" name="Gly-Tyr_b" compartment="e0" charge="0" boundaryCondition="true"/>
<species id="cpd00039_b" name="L-Lysine_b" compartment="e0" charge="1" boundaryCondition="true"/>
<species id="cpd00264_b" name="Spermidine_b" compartment="e0" charge="3" boundaryCondition="true"/>
<species id="cpd01171_b" name="Dulcose_b" compartment="e0" charge="0" boundaryCondition="true"/>
<species id="cpd09878_b" name="Sulfoacetate_b" compartment="e0" charge="-2" boundaryCondition="true"/>
<species id="cpd00106_b" name="Fumarate_b" compartment="e0" charge="-2" boundaryCondition="true"/>
<species id="cpd00129_b" name="L-Proline_b" compartment="e0" charge="-1" boundaryCondition="true"/>
<species id="cpd00550_b" name="D-Serine_b" compartment="e0" charge="0" boundaryCondition="true"/>
<species id="cpd00080_b" name="Glycerol-3-phosphate_b" compartment="e0" charge="-1" boundaryCondition="true"/>
<species id="cpd01017_b" name="Cys-Gly_b" compartment="e0" charge="0" boundaryCondition="true"/>
<species id="cpd11586_b" name="ala-L-glu-L_b" compartment="e0" charge="-1" boundaryCondition="true"/>
<species id="cpd00060_b" name="L-Methionine_b" compartment="e0" charge="0" boundaryCondition="true"/>
<species id="cpd08306_b" name="Butyro-betaine_b" compartment="e0" charge="1" boundaryCondition="true"/>
<species id="cpd00309_b" name="XAN_b" compartment="e0" charge="0" boundaryCondition="true"/>
<species id="cpd00027_b" name="D-Glucose_b" compartment="e0" charge="0" boundaryCondition="true"/>
<species id="cpd11589_b" name="gly-asp-L_b" compartment="e0" charge="-1" boundaryCondition="true"/>
<species id="cpd00082_b" name="D-Fructose_b" compartment="e0" charge="0" boundaryCondition="true"/>
<species id="cpd11578_b" name="hexanesulfonate_b" compartment="e0" charge="-1" boundaryCondition="true"/>
<species id="cpd00036_b" name="Succinate_b" compartment="e0" charge="-2" boundaryCondition="true"/>
<species id="cpd01030_b" name="Salicin_b" compartment="e0" charge="0" boundaryCondition="true"/>
<species id="cpd00066_b" name="L-Phenylalanine_b" compartment="e0" charge="0" boundaryCondition="true"/>
<species id="cpd00033_b" name="Glycine_b" compartment="e0" charge="0" boundaryCondition="true"/>
<species id="cpd11584_b" name="Ala-His_b" compartment="e0" charge="0" boundaryCondition="true"/>
<species id="cpd15604_b" name="Gly-Leu_b" compartment="e0" charge="0" boundaryCondition="true"/>
<species id="cpd00105_b" name="D-Ribose_b" compartment="e0" charge="0" boundaryCondition="true"/>
<species id="cpd11593_b" name="ala-L-asp-L_b" compartment="e0" charge="-1" boundaryCondition="true"/>
<species id="cpd00041_b" name="L-Aspartate_b" compartment="e0" charge="-1" boundaryCondition="true"/>
<species id="cpd01329_b" name="Maltohexaose_b" compartment="e0" charge="0" boundaryCondition="true"/>
<species id="cpd00314_b" name="D-Mannitol_b" compartment="e0" charge="0" boundaryCondition="true"/>
<species id="cpd00100_b" name="Glycerol_b" compartment="e0" charge="0" boundaryCondition="true"/>
<species id="cpd00210_b" name="Taurine_b" compartment="e0" charge="0" boundaryCondition="true"/>
<species id="cpd00588_b" name="Sorbitol_b" compartment="e0" charge="0" boundaryCondition="true"/>
<species id="cpd00222_b" name="GLCN_b" compartment="e0" charge="-1" boundaryCondition="true"/>
<species id="cpd11587_b" name="Ala-Gln_b" compartment="e0" charge="0" boundaryCondition="true"/>
<species id="cpd00322_b" name="L-Isoleucine_b" compartment="e0" charge="0" boundaryCondition="true"/>
<species id="cpd00013_b" name="NH3_b" compartment="e0" charge="1" boundaryCondition="true"/>
<species id="cpd00224_b" name="L-Arabinose_b" compartment="e0" charge="0" boundaryCondition="true"/>
<species id="cpd00540_b" name="BET_b" compartment="e0" charge="0" boundaryCondition="true"/>
<species id="cpd00107_b" name="L-Leucine_b" compartment="e0" charge="0" boundaryCondition="true"/>
<species id="cpd00226_b" name="HYXN_b" compartment="e0" charge="0" boundaryCondition="true"/>
<species id="cpd00054_b" name="L-Serine_b" compartment="e0" charge="0" boundaryCondition="true"/>
<species id="cpd00130_b" name="L-Malate_b" compartment="e0" charge="-2" boundaryCondition="true"/>
<species id="cpd10515_b" name="Fe2_b" compartment="e0" charge="2" boundaryCondition="true"/>
<species id="cpd03048_b" name="Isethionate_b" compartment="e0" charge="-1" boundaryCondition="true"/>
<species id="cpd00099_b" name="Cl-_b" compartment="e0" charge="-1" boundaryCondition="true"/>
<species id="cpd00104_b" name="BIOT_b" compartment="e0" charge="-1" boundaryCondition="true"/>
<species id="cpd11592_b" name="gly-glu-L_b" compartment="e0" charge="-1" boundaryCondition="true"/>
<species id="cpd00276_b" name="GLUM_b" compartment="e0" charge="1" boundaryCondition="true"/>
<species id="cpd00012_b" name="PPi_b" compartment="e0" charge="-2" boundaryCondition="true"/>
<species id="cpd01048_b" name="Arsenate_b" compartment="e0" charge="-2" boundaryCondition="true"/>
<species id="cpd08305_b" name="crotonobetaine_b" compartment="e0" charge="1" boundaryCondition="true"/>
<species id="cpd11579_b" name="ethanesulfonate_b" compartment="e0" charge="-1" boundaryCondition="true"/>
<species id="cpd11580_b" name="Gly-Gln_b" compartment="e0" charge="0" boundaryCondition="true"/>
<species id="cpd11581_b" name="gly-asn-L_b" compartment="e0" charge="0" boundaryCondition="true"/>
<species id="cpd01012_b" name="Cd2_b" compartment="e0" charge="2" boundaryCondition="true"/>
<species id="cpd01262_b" name="Amylotriose_b" compartment="e0" charge="0" boundaryCondition="true"/>
<species id="cpd00063_b" name="Ca2_b" compartment="e0" charge="2" boundaryCondition="true"/>
<species id="cpd00307_b" name="Cytosine_b" compartment="e0" charge="0" boundaryCondition="true"/>
<species id="cpd01914_b" name="L-Methionine_S-oxide_b" compartment="e0" charge="0" boundaryCondition="true"/>
<species id="cpd11597_b" name="ARSENOBETAINE_b" compartment="e0" charge="0" boundaryCondition="true"/>
<species id="cpd00395_b" name="L-Cysteate_b" compartment="e0" charge="-1" boundaryCondition="true"/>
<species id="cpd00531_b" name="Hg2_b" compartment="e0" charge="2" boundaryCondition="true"/>
<species id="cpd03724_b" name="Ferrichrome_b" compartment="e0" charge="0" boundaryCondition="true"/>
<species id="cpd11596_b" name="butanesulfonate_b" compartment="e0" charge="-1" boundaryCondition="true"/>
<species id="cpd00048_b" name="Sulfate_b" compartment="e0" charge="-2" boundaryCondition="true"/>
<species id="cpd00159_b" name="L-Lactate_b" compartment="e0" charge="-1" boundaryCondition="true"/>
<species id="cpd11585_b" name="L-alanylglycine_b" compartment="e0" charge="0" boundaryCondition="true"/>
<species id="cpd11575_b" name="MOPS_b" compartment="e0" charge="-1" boundaryCondition="true"/>
<species id="cpd00122_b" name="N-Acetyl-D-glucosamine_b" compartment="e0" charge="0" boundaryCondition="true"/>
<species id="cpd00635_b" name="Cbl_b" compartment="e0" charge="0" boundaryCondition="true"/>
<species id="cpd00305_b" name="Thiamin_b" compartment="e0" charge="1" boundaryCondition="true"/>
<species id="cpd00065_b" name="L-Tryptophan_b" compartment="e0" charge="0" boundaryCondition="true"/>
<species id="cpd00209_b" name="Nitrate_b" compartment="e0" charge="-1" boundaryCondition="true"/>
<species id="cpd00573_b" name="L-Idonate_b" compartment="e0" charge="-1" boundaryCondition="true"/>
<species id="cpd11591_b" name="Gly-Met_b" compartment="e0" charge="0" boundaryCondition="true"/>
<species id="cpd00092_b" name="Uracil_b" compartment="e0" charge="0" boundaryCondition="true"/>
<species id="cpd00064_b" name="Ornithine_b" compartment="e0" charge="1" boundaryCondition="true"/>
<species id="cpd00051_b" name="L-Arginine_b" compartment="e0" charge="1" boundaryCondition="true"/>
<species id="cpd00058_b" name="Cu2_b" compartment="e0" charge="2" boundaryCondition="true"/>
<species id="cpd04097_b" name="Pb_b" compartment="e0" charge="2" boundaryCondition="true"/>
<species id="cpd00149_b" name="Co2_b" compartment="e0" charge="2" boundaryCondition="true"/>
<species id="cpd00794_b" name="TRHL_b" compartment="e0" charge="0" boundaryCondition="true"/>
<species id="cpd00208_b" name="LACT_b" compartment="e0" charge="0" boundaryCondition="true"/>
<species id="cpd00138_b" name="D-Mannose_b" compartment="e0" charge="0" boundaryCondition="true"/>
<species id="cpd00076_b" name="Sucrose_b" compartment="e0" charge="0" boundaryCondition="true"/>
<species id="cpd00117_b" name="D-Alanine_b" compartment="e0" charge="0" boundaryCondition="true"/>
<species id="cpd00179_b" name="Maltose_b" compartment="e0" charge="0" boundaryCondition="true"/>
<species id="cpd15605_b" name="Gly-Phe_b" compartment="e0" charge="0" boundaryCondition="true"/>
<species id="cpd00073_b" name="Urea_b" compartment="e0" charge="0" boundaryCondition="true"/>
<species id="cpd00118_b" name="Putrescine_b" compartment="e0" charge="2" boundaryCondition="true"/>
<species id="cpd00423_b" name="Vitamin_B12r_b" compartment="e0" charge="1" boundaryCondition="true"/>
<species id="cpd11582_b" name="ala-L-Thr-L_b" compartment="e0" charge="0" boundaryCondition="true"/>
<species id="cpd00637_b" name="D-Methionine_b" compartment="e0" charge="0" boundaryCondition="true"/>
<species id="cpd11588_b" name="gly-pro-L_b" compartment="e0" charge="0" boundaryCondition="true"/>
<species id="cpd01092_b" name="Allantoin_b" compartment="e0" charge="0" boundaryCondition="true"/>
<species id="cpd03696_b" name="Ursin_b" compartment="e0" charge="0" boundaryCondition="true"/>
<species id="cpd00075_b" name="Nitrite_b" compartment="e0" charge="-1" boundaryCondition="true"/>
<species id="cpd00069_b" name="L-Tyrosine_b" compartment="e0" charge="0" boundaryCondition="true"/>
<species id="cpd10516_b" name="fe3_b" compartment="e0" charge="3" boundaryCondition="true"/>
<species id="cpd00001_b" name="H2O_b" compartment="e0" charge="0" boundaryCondition="true"/>
<species id="cpd00011_b" name="CO2_b" compartment="e0" charge="0" boundaryCondition="true"/>
<species id="cpd00007_b" name="O2_b" compartment="e0" charge="0" boundaryCondition="true"/>
<species id="cpd00030_b" name="Mn2_b" compartment="e0" charge="2" boundaryCondition="true"/>
<species id="cpd00185_b" name="D-Arabinose_b" compartment="e0" charge="0" boundaryCondition="true"/>
<species id="cpd11606_b" name="Menaquinone_7_b" compartment="e0" charge="0" boundaryCondition="true"/>
<species id="cpd00136_b" name="4-Hydroxybenzoate_b" compartment="e0" charge="-1" boundaryCondition="true"/>
<species id="cpd00393_b" name="Folate_b" compartment="e0" charge="-2" boundaryCondition="true"/>
</listOfSpecies>


<listOfReactions>
<reaction id="rxn12008_c0" name="rxn12008_c0" reversible="false">
<notes>
<html:p>GENE_ASSOCIATION:SAM23877_RS03635</html:p>
<html:p>PROTEIN_ASSOCIATION:SAM23877_RS03635</html:p>
<html:p>KEGG_RID:R05611</html:p>
</notes>
<listOfReactants>
<speciesReference species="cpd00113_c0" stoichiometry="1"/>
<speciesReference species="cpd02590_c0" stoichiometry="1"/>
</listOfReactants>
<listOfProducts>
<speciesReference species="cpd02557_c0" stoichiometry="1"/>
<speciesReference species="cpd00012_c0" stoichiometry="1"/>
</listOfProducts>
<kineticLaw>
	<math xmlns="http://www.w3.org/1998/Math/MathML">
			<ci> FLUX_VALUE </ci>
	</math>
	<listOfParameters>
		<parameter id="LOWER_BOUND" value="0" name="mmol_per_gDW_per_hr"/>
		<parameter id="UPPER_BOUND" value="1000" name="mmol_per_gDW_per_hr"/>
		<parameter id="OBJECTIVE_COEFFICIENT" value="0"/>
		<parameter id="FLUX_VALUE" value="0.0" name="mmol_per_gDW_per_hr"/>
	</listOfParameters>
</kineticLaw>
</reaction>


<reaction id="rxn00541_c0" name="L-Threonine_acetaldehyde-lyase_c0" reversible="true">
<notes>
<html:p>GENE_ASSOCIATION:SAM23877_RS05305</html:p>
<html:p>PROTEIN_ASSOCIATION:SAM23877_RS05305</html:p>
<html:p>KEGG_RID:R00751</html:p>
<html:p>PROTEIN_CLASS:4.1.2.5</html:p>
</notes>
<listOfReactants>
<speciesReference species="cpd00161_c0" stoichiometry="1"/>
</listOfReactants>
<listOfProducts>
<speciesReference species="cpd00071_c0" stoichiometry="1"/>
<speciesReference species="cpd00033_c0" stoichiometry="1"/>
</listOfProducts>
<kineticLaw>
	<math xmlns="http://www.w3.org/1998/Math/MathML">
			<ci> FLUX_VALUE </ci>
	</math>
	<listOfParameters>
		<parameter id="LOWER_BOUND" value="-1000" name="mmol_per_gDW_per_hr"/>
		<parameter id="UPPER_BOUND" value="1000" name="mmol_per_gDW_per_hr"/>
		<parameter id="OBJECTIVE_COEFFICIENT" value="0"/>
		<parameter id="FLUX_VALUE" value="0.0" name="mmol_per_gDW_per_hr"/>
	</listOfParameters>
</kineticLaw>
</reaction>
<reaction id="rxn00225_c0" name="ATP_acetate_phosphotransferase_c0" reversible="false">
<notes>
<html:p>GENE_ASSOCIATION:SAM23877_RS24525</html:p>
<html:p>PROTEIN_ASSOCIATION:SAM23877_RS24525</html:p>
<html:p>KEGG_RID:R00315</html:p>
<html:p>PROTEIN_CLASS:2.7.2.1</html:p>
</notes>
<listOfReactants>
<speciesReference species="cpd00067_c0" stoichiometry="1"/>
<speciesReference species="cpd00002_c0" stoichiometry="1"/>
<speciesReference species="cpd00029_c0" stoichiometry="1"/>
</listOfReactants>
<listOfProducts>
<speciesReference species="cpd00196_c0" stoichiometry="1"/>
<speciesReference species="cpd00008_c0" stoichiometry="1"/>
</listOfProducts>
<kineticLaw>
	<math xmlns="http://www.w3.org/1998/Math/MathML">
			<ci> FLUX_VALUE </ci>
	</math>
	<listOfParameters>
		<parameter id="LOWER_BOUND" value="0" name="mmol_per_gDW_per_hr"/>
		<parameter id="UPPER_BOUND" value="1000" name="mmol_per_gDW_per_hr"/>
		<parameter id="OBJECTIVE_COEFFICIENT" value="0"/>
		<parameter id="FLUX_VALUE" value="0.0" name="mmol_per_gDW_per_hr"/>
	</listOfParameters>
</kineticLaw>
</reaction>
<reaction id="rxn01199_c0" name="ATP_D-xylulose_5-phosphotransferase_c0" reversible="false">
<notes>
<html:p>GENE_ASSOCIATION:(SAM23877_RS11850 or SAM23877_RS05715)</html:p>
<html:p>PROTEIN_ASSOCIATION:(SAM23877_RS11850 or SAM23877_RS05715)</html:p>
<html:p>KEGG_RID:R01639</html:p>
<html:p>PROTEIN_CLASS:2.7.1.17</html:p>
</notes>
<listOfReactants>
<speciesReference species="cpd00002_c0" stoichiometry="1"/>
<speciesReference species="cpd00259_c0" stoichiometry="1"/>
</listOfReactants>
<listOfProducts>
<speciesReference species="cpd00198_c0" stoichiometry="1"/>
<speciesReference species="cpd00008_c0" stoichiometry="1"/>
</listOfProducts>
<kineticLaw>
	<math xmlns="http://www.w3.org/1998/Math/MathML">
			<ci> FLUX_VALUE </ci>
	</math>
	<listOfParameters>
		<parameter id="LOWER_BOUND" value="0" name="mmol_per_gDW_per_hr"/>
		<parameter id="UPPER_BOUND" value="1000" name="mmol_per_gDW_per_hr"/>
		<parameter id="OBJECTIVE_COEFFICIENT" value="0"/>
		<parameter id="FLUX_VALUE" value="0.0" name="mmol_per_gDW_per_hr"/>
	</listOfParameters>
</kineticLaw>
</reaction>
<reaction id="rxn10215_c0" name="anteisoheptadecanoyl-1-acylglycerol-3-phosphate_O-acyltransferase_c0" reversible="false">
<notes>
<html:p>GENE_ASSOCIATION:(SAM23877_RS07520 or SAM23877_RS10405 or SAM23877_RS08460 or SAM23877_RS05295 or SAM23877_RS05980 or SAM23877_RS25220)</html:p>
<html:p>PROTEIN_ASSOCIATION:(SAM23877_RS07520 or SAM23877_RS10405 or SAM23877_RS08460 or SAM23877_RS05295 or SAM23877_RS05980 or SAM23877_RS25220)</html:p>
<html:p>PROTEIN_CLASS:2.3.1.51</html:p>
</notes>
<listOfReactants>
<speciesReference species="cpd15672_c0" stoichiometry="1"/>
<speciesReference species="cpd11434_c0" stoichiometry="1"/>
</listOfReactants>
<listOfProducts>
<speciesReference species="cpd15678_c0" stoichiometry="1"/>
<speciesReference species="cpd00010_c0" stoichiometry="1"/>
</listOfProducts>
<kineticLaw>
	<math xmlns="http://www.w3.org/1998/Math/MathML">
			<ci> FLUX_VALUE </ci>
	</math>
	<listOfParameters>
		<parameter id="LOWER_BOUND" value="0" name="mmol_per_gDW_per_hr"/>
		<parameter id="UPPER_BOUND" value="1000" name="mmol_per_gDW_per_hr"/>
		<parameter id="OBJECTIVE_COEFFICIENT" value="0"/>
		<parameter id="FLUX_VALUE" value="0.0" name="mmol_per_gDW_per_hr"/>
	</listOfParameters>
</kineticLaw>
</reaction>
<reaction id="rxn02483_c0" name="4-Carboxymuconolactone_carboxy-lyase_c0" reversible="false">
<notes>
<html:p>GENE_ASSOCIATION:SAM23877_RS30140</html:p>
<html:p>PROTEIN_ASSOCIATION:SAM23877_RS30140</html:p>
<html:p>KEGG_RID:R03470</html:p>
<html:p>PROTEIN_CLASS:4.1.1.44</html:p>
</notes>
<listOfReactants>
<speciesReference species="cpd00067_c0" stoichiometry="1"/>
<speciesReference species="cpd00938_c0" stoichiometry="1"/>
</listOfReactants>
<listOfProducts>
<speciesReference species="cpd02255_c0" stoichiometry="1"/>
<speciesReference species="cpd00011_c0" stoichiometry="1"/>
</listOfProducts>
<kineticLaw>
	<math xmlns="http://www.w3.org/1998/Math/MathML">
			<ci> FLUX_VALUE </ci>
	</math>
	<listOfParameters>
		<parameter id="LOWER_BOUND" value="0" name="mmol_per_gDW_per_hr"/>
		<parameter id="UPPER_BOUND" value="1000" name="mmol_per_gDW_per_hr"/>
		<parameter id="OBJECTIVE_COEFFICIENT" value="0"/>
		<parameter id="FLUX_VALUE" value="0.0" name="mmol_per_gDW_per_hr"/>
	</listOfParameters>
</kineticLaw>
</reaction>
<reaction id="rxn00802_c0" name="N-L-Argininosuccinate_arginie-lyase_c0" reversible="true">
<notes>
<html:p>GENE_ASSOCIATION:(SAM23877_RS28505 or SAM23877_RS07540)</html:p>
<html:p>PROTEIN_ASSOCIATION:(SAM23877_RS28505 or SAM23877_RS07540)</html:p>
<html:p>KEGG_RID:R01086</html:p>
<html:p>PROTEIN_CLASS:4.3.2.1</html:p>
</notes>
<listOfReactants>
<speciesReference species="cpd02152_c0" stoichiometry="1"/>
</listOfReactants>
<listOfProducts>
<speciesReference species="cpd00106_c0" stoichiometry="1"/>
<speciesReference species="cpd00051_c0" stoichiometry="1"/>
</listOfProducts>
<kineticLaw>
	<math xmlns="http://www.w3.org/1998/Math/MathML">
			<ci> FLUX_VALUE </ci>
	</math>
	<listOfParameters>
		<parameter id="LOWER_BOUND" value="-1000" name="mmol_per_gDW_per_hr"/>
		<parameter id="UPPER_BOUND" value="1000" name="mmol_per_gDW_per_hr"/>
		<parameter id="OBJECTIVE_COEFFICIENT" value="0"/>
		<parameter id="FLUX_VALUE" value="0.0" name="mmol_per_gDW_per_hr"/>
	</listOfParameters>
</kineticLaw>
</reaction>
<reaction id="rxn03638_c0" name="Acetyl-CoA_D-glucosamine-1-phosphate_N-acetyltransferase_c0" reversible="false">
<notes>
<html:p>GENE_ASSOCIATION:((SAM23877_RS14940 or SAM23877_RS14525) and (SAM23877_RS14940 or SAM23877_RS14525))</html:p>
<html:p>PROTEIN_ASSOCIATION:((SAM23877_RS14940 or SAM23877_RS14525) and (SAM23877_RS14940 or SAM23877_RS14525))</html:p>
<html:p>KEGG_RID:R05332</html:p>
<html:p>PROTEIN_CLASS:2.3.1.4</html:p>
</notes>
<listOfReactants>
<speciesReference species="cpd03671_c0" stoichiometry="1"/>
<speciesReference species="cpd00022_c0" stoichiometry="1"/>
</listOfReactants>
<listOfProducts>
<speciesReference species="cpd00067_c0" stoichiometry="1"/>
<speciesReference species="cpd02611_c0" stoichiometry="1"/>
<speciesReference species="cpd00010_c0" stoichiometry="1"/>
</listOfProducts>
<kineticLaw>
	<math xmlns="http://www.w3.org/1998/Math/MathML">
			<ci> FLUX_VALUE </ci>
	</math>
	<listOfParameters>
		<parameter id="LOWER_BOUND" value="0" name="mmol_per_gDW_per_hr"/>
		<parameter id="UPPER_BOUND" value="1000" name="mmol_per_gDW_per_hr"/>
		<parameter id="OBJECTIVE_COEFFICIENT" value="0"/>
		<parameter id="FLUX_VALUE" value="0.0" name="mmol_per_gDW_per_hr"/>
	</listOfParameters>
</kineticLaw>
</reaction>
<reaction id="rxn08851_c0" name="Lysophospholipase_L2_2-acylglycerophosphoglycerol__n-C18_1_c0" reversible="true">
<notes>
<html:p>GENE_ASSOCIATION:SAM23877_RS30630</html:p>
<html:p>PROTEIN_ASSOCIATION:SAM23877_RS30630</html:p>
<html:p>PROTEIN_CLASS:3.1.1.5</html:p>
</notes>
<listOfReactants>
<speciesReference species="cpd00001_c0" stoichiometry="1"/>
<speciesReference species="cpd15349_c0" stoichiometry="1"/>
</listOfReactants>
<listOfProducts>
<speciesReference species="cpd15269_c0" stoichiometry="1"/>
<speciesReference species="cpd00067_c0" stoichiometry="1"/>
<speciesReference species="cpd02090_c0" stoichiometry="1"/>
</listOfProducts>
<kineticLaw>
	<math xmlns="http://www.w3.org/1998/Math/MathML">
			<ci> FLUX_VALUE </ci>
	</math>
	<listOfParameters>
		<parameter id="LOWER_BOUND" value="-1000" name="mmol_per_gDW_per_hr"/>
		<parameter id="UPPER_BOUND" value="1000" name="mmol_per_gDW_per_hr"/>
		<parameter id="OBJECTIVE_COEFFICIENT" value="0"/>
		<parameter id="FLUX_VALUE" value="0.0" name="mmol_per_gDW_per_hr"/>
	</listOfParameters>
</kineticLaw>
</reaction>
<reaction id="rxn03541_c0" name="adenosylcobinamide_amidohydrolase_c0" reversible="true">
<notes>
<html:p>GENE_ASSOCIATION:SAM23877_RS03400</html:p>
<html:p>PROTEIN_ASSOCIATION:SAM23877_RS03400</html:p>
<html:p>KEGG_RID:R05226</html:p>
<html:p>PROTEIN_CLASS:3.5.1.90</html:p>
</notes>
<listOfReactants>
<speciesReference species="cpd03917_c0" stoichiometry="1"/>
<speciesReference species="cpd02039_c0" stoichiometry="1"/>
</listOfReactants>
<listOfProducts>
<speciesReference species="cpd00001_c0" stoichiometry="1"/>
<speciesReference species="cpd03918_c0" stoichiometry="1"/>
</listOfProducts>
<kineticLaw>
	<math xmlns="http://www.w3.org/1998/Math/MathML">
			<ci> FLUX_VALUE </ci>
	</math>
	<listOfParameters>
		<parameter id="LOWER_BOUND" value="-1000" name="mmol_per_gDW_per_hr"/>
		<parameter id="UPPER_BOUND" value="1000" name="mmol_per_gDW_per_hr"/>
		<parameter id="OBJECTIVE_COEFFICIENT" value="0"/>
		<parameter id="FLUX_VALUE" value="0.0" name="mmol_per_gDW_per_hr"/>
	</listOfParameters>
</kineticLaw>
</reaction>
<reaction id="rxn06078_c0" name="O-Acetyl-L-homoserine_acetate-lyase_adding_methanethiol_c0" reversible="false">
<notes>
<html:p>GENE_ASSOCIATION:SAM23877_RS34660</html:p>
<html:p>PROTEIN_ASSOCIATION:SAM23877_RS34660</html:p>
<html:p>KEGG_RID:R02026</html:p>
<html:p>PROTEIN_CLASS:2.5.1.49</html:p>
</notes>
<listOfReactants>
<speciesReference species="cpd00790_c0" stoichiometry="1"/>
<speciesReference species="cpd00268_c0" stoichiometry="1"/>
<speciesReference species="cpd11421_c0" stoichiometry="1"/>
</listOfReactants>
<listOfProducts>
<speciesReference species="cpd11420_c0" stoichiometry="1"/>
<speciesReference species="cpd00135_c0" stoichiometry="1"/>
<speciesReference species="cpd00081_c0" stoichiometry="1"/>
<speciesReference species="cpd00029_c0" stoichiometry="1"/>
</listOfProducts>
<kineticLaw>
	<math xmlns="http://www.w3.org/1998/Math/MathML">
			<ci> FLUX_VALUE </ci>
	</math>
	<listOfParameters>
		<parameter id="LOWER_BOUND" value="0" name="mmol_per_gDW_per_hr"/>
		<parameter id="UPPER_BOUND" value="1000" name="mmol_per_gDW_per_hr"/>
		<parameter id="OBJECTIVE_COEFFICIENT" value="0"/>
		<parameter id="FLUX_VALUE" value="0.0" name="mmol_per_gDW_per_hr"/>
	</listOfParameters>
</kineticLaw>
</reaction>
<reaction id="rxn00868_c0" name="Butanoyl-CoA_acceptor_2_3-oxidoreductase_c0" reversible="false">
<notes>
<html:p>GENE_ASSOCIATION:(SAM23877_RS26835 or (SAM23877_RS08195 or SAM23877_RS26840 or SAM23877_RS15760 or SAM23877_RS26620 or SAM23877_RS13225 or SAM23877_RS08135 or SAM23877_RS14610 or SAM23877_RS25730 or SAM23877_RS06845 or SAM23877_RS05815 or SAM23877_RS05865))</html:p>
<html:p>PROTEIN_ASSOCIATION:(SAM23877_RS26835 or (SAM23877_RS08195 or SAM23877_RS26840 or SAM23877_RS15760 or SAM23877_RS26620 or SAM23877_RS13225 or SAM23877_RS08135 or SAM23877_RS14610 or SAM23877_RS25730 or SAM23877_RS06845 or SAM23877_RS05815 or SAM23877_RS05865))</html:p>
<html:p>KEGG_RID:R01171</html:p>
<html:p>PROTEIN_CLASS:1.3.99.2</html:p>
</notes>
<listOfReactants>
<speciesReference species="cpd00067_c0" stoichiometry="1"/>
<speciesReference species="cpd00650_c0" stoichiometry="1"/>
<speciesReference species="cpd00004_c0" stoichiometry="1"/>
</listOfReactants>
<listOfProducts>
<speciesReference species="cpd00003_c0" stoichiometry="1"/>
<speciesReference species="cpd00120_c0" stoichiometry="1"/>
</listOfProducts>
<kineticLaw>
	<math xmlns="http://www.w3.org/1998/Math/MathML">
			<ci> FLUX_VALUE </ci>
	</math>
	<listOfParameters>
		<parameter id="LOWER_BOUND" value="0" name="mmol_per_gDW_per_hr"/>
		<parameter id="UPPER_BOUND" value="1000" name="mmol_per_gDW_per_hr"/>
		<parameter id="OBJECTIVE_COEFFICIENT" value="0"/>
		<parameter id="FLUX_VALUE" value="0.0" name="mmol_per_gDW_per_hr"/>
	</listOfParameters>
</kineticLaw>
</reaction>
<reaction id="rxn03954_c0" name="L-Idonate_NADP_oxidoreductase_c0" reversible="true">
<notes>
<html:p>GENE_ASSOCIATION:SAM23877_RS31115</html:p>
<html:p>PROTEIN_ASSOCIATION:SAM23877_RS31115</html:p>
<html:p>KEGG_RID:R05684</html:p>
<html:p>PROTEIN_CLASS:1.1.1.128</html:p>
</notes>
<listOfReactants>
<speciesReference species="cpd00573_c0" stoichiometry="1"/>
<speciesReference species="cpd00006_c0" stoichiometry="1"/>
</listOfReactants>
<listOfProducts>
<speciesReference species="cpd00067_c0" stoichiometry="1"/>
<speciesReference species="cpd00781_c0" stoichiometry="1"/>
<speciesReference species="cpd00005_c0" stoichiometry="1"/>
</listOfProducts>
<kineticLaw>
	<math xmlns="http://www.w3.org/1998/Math/MathML">
			<ci> FLUX_VALUE </ci>
	</math>
	<listOfParameters>
		<parameter id="LOWER_BOUND" value="-1000" name="mmol_per_gDW_per_hr"/>
		<parameter id="UPPER_BOUND" value="1000" name="mmol_per_gDW_per_hr"/>
		<parameter id="OBJECTIVE_COEFFICIENT" value="0"/>
		<parameter id="FLUX_VALUE" value="0.0" name="mmol_per_gDW_per_hr"/>
	</listOfParameters>
</kineticLaw>
</reaction>
<reaction id="rxn01675_c0" name="dTTP_alpha-D-glucose-1-phosphate_thymidylyltransferase_c0" reversible="true">
<notes>
<html:p>GENE_ASSOCIATION:(SAM23877_RS26715 or SAM23877_RS33735)</html:p>
<html:p>PROTEIN_ASSOCIATION:(SAM23877_RS26715 or SAM23877_RS33735)</html:p>
<html:p>KEGG_RID:R02328</html:p>
<html:p>PROTEIN_CLASS:2.7.7.33</html:p>
</notes>
<listOfReactants>
<speciesReference species="cpd00357_c0" stoichiometry="1"/>
<speciesReference species="cpd00089_c0" stoichiometry="1"/>
</listOfReactants>
<listOfProducts>
<speciesReference species="cpd00626_c0" stoichiometry="1"/>
<speciesReference species="cpd00012_c0" stoichiometry="1"/>
</listOfProducts>
<kineticLaw>
	<math xmlns="http://www.w3.org/1998/Math/MathML">
			<ci> FLUX_VALUE </ci>
	</math>
	<listOfParameters>
		<parameter id="LOWER_BOUND" value="-1000" name="mmol_per_gDW_per_hr"/>
		<parameter id="UPPER_BOUND" value="1000" name="mmol_per_gDW_per_hr"/>
		<parameter id="OBJECTIVE_COEFFICIENT" value="0"/>
		<parameter id="FLUX_VALUE" value="0.0" name="mmol_per_gDW_per_hr"/>
	</listOfParameters>
</kineticLaw>
</reaction>
<reaction id="rxn12636_c0" name="aminopeptidase_c0" reversible="true">
<notes>
<html:p>GENE_ASSOCIATION:(SAM23877_RS09025 or (SAM23877_RS11030 or SAM23877_RS28610 or SAM23877_RS21440) or SAM23877_RS10690 or (SAM23877_RS12625 or SAM23877_RS09865 or SAM23877_RS12660))</html:p>
<html:p>PROTEIN_ASSOCIATION:(SAM23877_RS09025 or (SAM23877_RS11030 or SAM23877_RS28610 or SAM23877_RS21440) or SAM23877_RS10690 or (SAM23877_RS12625 or SAM23877_RS09865 or SAM23877_RS12660))</html:p>
</notes>
<listOfReactants>
<speciesReference species="cpd00067_c0" stoichiometry="1"/>
<speciesReference species="cpd00001_c0" stoichiometry="1"/>
<speciesReference species="cpd11590_c0" stoichiometry="1"/>
</listOfReactants>
<listOfProducts>
<speciesReference species="cpd00060_c0" stoichiometry="1"/>
<speciesReference species="cpd00035_c0" stoichiometry="1"/>
</listOfProducts>
<kineticLaw>
	<math xmlns="http://www.w3.org/1998/Math/MathML">
			<ci> FLUX_VALUE </ci>
	</math>
	<listOfParameters>
		<parameter id="LOWER_BOUND" value="-1000" name="mmol_per_gDW_per_hr"/>
		<parameter id="UPPER_BOUND" value="1000" name="mmol_per_gDW_per_hr"/>
		<parameter id="OBJECTIVE_COEFFICIENT" value="0"/>
		<parameter id="FLUX_VALUE" value="0.0" name="mmol_per_gDW_per_hr"/>
	</listOfParameters>
</kineticLaw>
</reaction>
<reaction id="rxn12644_c0" name="aminopeptidase_c0" reversible="true">
<notes>
<html:p>GENE_ASSOCIATION:(SAM23877_RS09025 or (SAM23877_RS12625 or SAM23877_RS09865 or SAM23877_RS12660) or (SAM23877_RS11030 or SAM23877_RS28610 or SAM23877_RS21440) or SAM23877_RS10690)</html:p>
<html:p>PROTEIN_ASSOCIATION:(SAM23877_RS09025 or (SAM23877_RS12625 or SAM23877_RS09865 or SAM23877_RS12660) or (SAM23877_RS11030 or SAM23877_RS28610 or SAM23877_RS21440) or SAM23877_RS10690)</html:p>
</notes>
<listOfReactants>
<speciesReference species="cpd00001_c0" stoichiometry="1"/>
<speciesReference species="cpd11582_c0" stoichiometry="1"/>
</listOfReactants>
<listOfProducts>
<speciesReference species="cpd00161_c0" stoichiometry="1"/>
<speciesReference species="cpd00035_c0" stoichiometry="1"/>
</listOfProducts>
<kineticLaw>
	<math xmlns="http://www.w3.org/1998/Math/MathML">
			<ci> FLUX_VALUE </ci>
	</math>
	<listOfParameters>
		<parameter id="LOWER_BOUND" value="-1000" name="mmol_per_gDW_per_hr"/>
		<parameter id="UPPER_BOUND" value="1000" name="mmol_per_gDW_per_hr"/>
		<parameter id="OBJECTIVE_COEFFICIENT" value="0"/>
		<parameter id="FLUX_VALUE" value="0.0" name="mmol_per_gDW_per_hr"/>
	</listOfParameters>
</kineticLaw>
</reaction>
<reaction id="rxn05536_c0" name="Dipeptide_transport_via_ABC_system_met-ala_c0" reversible="false">
<notes>
<html:p>GENE_ASSOCIATION:(SAM23877_RS33530 or (SAM23877_RS23275 or SAM23877_RS33520 or SAM23877_RS23240 or SAM23877_RS23225) or (SAM23877_RS29885 or SAM23877_RS24755 or SAM23877_RS23260) or (SAM23877_RS23235 or SAM23877_RS33515 or SAM23877_RS23235 or SAM23877_RS23280 or SAM23877_RS23230) or (SAM23877_RS23255 or SAM23877_RS23270 or SAM23877_RS28725 or SAM23877_RS23210))</html:p>
<html:p>PROTEIN_ASSOCIATION:(SAM23877_RS33530 or (SAM23877_RS23275 or SAM23877_RS33520 or SAM23877_RS23240 or SAM23877_RS23225) or (SAM23877_RS29885 or SAM23877_RS24755 or SAM23877_RS23260) or (SAM23877_RS23235 or SAM23877_RS33515 or SAM23877_RS23235 or SAM23877_RS23280 or SAM23877_RS23230) or (SAM23877_RS23255 or SAM23877_RS23270 or SAM23877_RS28725 or SAM23877_RS23210))</html:p>
<html:p>PROTEIN_CLASS:3.A.1.5</html:p>
</notes>
<listOfReactants>
<speciesReference species="cpd00002_c0" stoichiometry="1"/>
<speciesReference species="cpd00001_c0" stoichiometry="1"/>
<speciesReference species="cpd11590_e0" stoichiometry="1"/>
</listOfReactants>
<listOfProducts>
<speciesReference species="cpd00067_c0" stoichiometry="1"/>
<speciesReference species="cpd00009_c0" stoichiometry="1"/>
<speciesReference species="cpd00008_c0" stoichiometry="1"/>
<speciesReference species="cpd11590_c0" stoichiometry="1"/>
</listOfProducts>
<kineticLaw>
	<math xmlns="http://www.w3.org/1998/Math/MathML">
			<ci> FLUX_VALUE </ci>
	</math>
	<listOfParameters>
		<parameter id="LOWER_BOUND" value="0" name="mmol_per_gDW_per_hr"/>
		<parameter id="UPPER_BOUND" value="1000" name="mmol_per_gDW_per_hr"/>
		<parameter id="OBJECTIVE_COEFFICIENT" value="0"/>
		<parameter id="FLUX_VALUE" value="0.0" name="mmol_per_gDW_per_hr"/>
	</listOfParameters>
</kineticLaw>
</reaction>
<reaction id="rxn08800_c0" name="Lysophospholipase_L1_2-acylglycerophosphotidate__n-C16_1_periplasm_c0" reversible="true">
<notes>
<html:p>GENE_ASSOCIATION:SAM23877_RS30630</html:p>
<html:p>PROTEIN_ASSOCIATION:SAM23877_RS30630</html:p>
<html:p>PROTEIN_CLASS:3.1.1.5</html:p>
</notes>
<listOfReactants>
<speciesReference species="cpd00001_c0" stoichiometry="1"/>
<speciesReference species="cpd15326_c0" stoichiometry="1"/>
</listOfReactants>
<listOfProducts>
<speciesReference species="cpd00067_c0" stoichiometry="1"/>
<speciesReference species="cpd15237_c0" stoichiometry="1"/>
<speciesReference species="cpd00080_c0" stoichiometry="1"/>
</listOfProducts>
<kineticLaw>
	<math xmlns="http://www.w3.org/1998/Math/MathML">
			<ci> FLUX_VALUE </ci>
	</math>
	<listOfParameters>
		<parameter id="LOWER_BOUND" value="-1000" name="mmol_per_gDW_per_hr"/>
		<parameter id="UPPER_BOUND" value="1000" name="mmol_per_gDW_per_hr"/>
		<parameter id="OBJECTIVE_COEFFICIENT" value="0"/>
		<parameter id="FLUX_VALUE" value="0.0" name="mmol_per_gDW_per_hr"/>
	</listOfParameters>
</kineticLaw>
</reaction>
<reaction id="rxn01387_c0" name="Isocitrate_NADP_oxidoreductase_decarboxylating_c0" reversible="true">
<notes>
<html:p>GENE_ASSOCIATION:SAM23877_RS31015</html:p>
<html:p>PROTEIN_ASSOCIATION:SAM23877_RS31015</html:p>
<html:p>KEGG_RID:R01899</html:p>
<html:p>PROTEIN_CLASS:1.1.1.42</html:p>
</notes>
<listOfReactants>
<speciesReference species="cpd00006_c0" stoichiometry="1"/>
<speciesReference species="cpd00260_c0" stoichiometry="1"/>
</listOfReactants>
<listOfProducts>
<speciesReference species="cpd00067_c0" stoichiometry="1"/>
<speciesReference species="cpd03187_c0" stoichiometry="1"/>
<speciesReference species="cpd00005_c0" stoichiometry="1"/>
</listOfProducts>
<kineticLaw>
	<math xmlns="http://www.w3.org/1998/Math/MathML">
			<ci> FLUX_VALUE </ci>
	</math>
	<listOfParameters>
		<parameter id="LOWER_BOUND" value="-1000" name="mmol_per_gDW_per_hr"/>
		<parameter id="UPPER_BOUND" value="1000" name="mmol_per_gDW_per_hr"/>
		<parameter id="OBJECTIVE_COEFFICIENT" value="0"/>
		<parameter id="FLUX_VALUE" value="0.0" name="mmol_per_gDW_per_hr"/>
	</listOfParameters>
</kineticLaw>
</reaction>
<reaction id="rxn08823_c0" name="Lysophospholipase_L2_2-acylglycerophosphotidate__n-C18_1_c0" reversible="true">
<notes>
<html:p>GENE_ASSOCIATION:SAM23877_RS30630</html:p>
<html:p>PROTEIN_ASSOCIATION:SAM23877_RS30630</html:p>
<html:p>PROTEIN_CLASS:3.1.1.5</html:p>
</notes>
<listOfReactants>
<speciesReference species="cpd15357_c0" stoichiometry="1"/>
<speciesReference species="cpd00001_c0" stoichiometry="1"/>
</listOfReactants>
<listOfProducts>
<speciesReference species="cpd15269_c0" stoichiometry="1"/>
<speciesReference species="cpd00067_c0" stoichiometry="1"/>
<speciesReference species="cpd00080_c0" stoichiometry="1"/>
</listOfProducts>
<kineticLaw>
	<math xmlns="http://www.w3.org/1998/Math/MathML">
			<ci> FLUX_VALUE </ci>
	</math>
	<listOfParameters>
		<parameter id="LOWER_BOUND" value="-1000" name="mmol_per_gDW_per_hr"/>
		<parameter id="UPPER_BOUND" value="1000" name="mmol_per_gDW_per_hr"/>
		<parameter id="OBJECTIVE_COEFFICIENT" value="0"/>
		<parameter id="FLUX_VALUE" value="0.0" name="mmol_per_gDW_per_hr"/>
	</listOfParameters>
</kineticLaw>
</reaction>
<reaction id="rxn05168_c0" name="L-Valine-ABC_transport_c0" reversible="false">
<notes>
<html:p>GENE_ASSOCIATION:(SAM23877_RS09805 or SAM23877_RS09815 or (SAM23877_RS32435 or SAM23877_RS09825) or (SAM23877_RS32445 or SAM23877_RS09810) or (SAM23877_RS32440 or SAM23877_RS09820))</html:p>
<html:p>PROTEIN_ASSOCIATION:(SAM23877_RS09805 or SAM23877_RS09815 or (SAM23877_RS32435 or SAM23877_RS09825) or (SAM23877_RS32445 or SAM23877_RS09810) or (SAM23877_RS32440 or SAM23877_RS09820))</html:p>
</notes>
<listOfReactants>
<speciesReference species="cpd00002_c0" stoichiometry="1"/>
<speciesReference species="cpd00001_c0" stoichiometry="1"/>
<speciesReference species="cpd00156_e0" stoichiometry="1"/>
</listOfReactants>
<listOfProducts>
<speciesReference species="cpd00067_c0" stoichiometry="1"/>
<speciesReference species="cpd00009_c0" stoichiometry="1"/>
<speciesReference species="cpd00008_c0" stoichiometry="1"/>
<speciesReference species="cpd00156_c0" stoichiometry="1"/>
</listOfProducts>
<kineticLaw>
	<math xmlns="http://www.w3.org/1998/Math/MathML">
			<ci> FLUX_VALUE </ci>
	</math>
	<listOfParameters>
		<parameter id="LOWER_BOUND" value="0" name="mmol_per_gDW_per_hr"/>
		<parameter id="UPPER_BOUND" value="1000" name="mmol_per_gDW_per_hr"/>
		<parameter id="OBJECTIVE_COEFFICIENT" value="0"/>
		<parameter id="FLUX_VALUE" value="0.0" name="mmol_per_gDW_per_hr"/>
	</listOfParameters>
</kineticLaw>
</reaction>
<reaction id="rxn05544_c0" name="Dipeptide_transport_via_ABC_system_ala-leu_c0" reversible="false">
<notes>
<html:p>GENE_ASSOCIATION:(SAM23877_RS33530 or (SAM23877_RS23275 or SAM23877_RS33520 or SAM23877_RS23240 or SAM23877_RS23225) or (SAM23877_RS29885 or SAM23877_RS24755 or SAM23877_RS23260) or (SAM23877_RS23235 or SAM23877_RS33515 or SAM23877_RS23235 or SAM23877_RS23280 or SAM23877_RS23230) or (SAM23877_RS23255 or SAM23877_RS23270 or SAM23877_RS28725 or SAM23877_RS23210))</html:p>
<html:p>PROTEIN_ASSOCIATION:(SAM23877_RS33530 or (SAM23877_RS23275 or SAM23877_RS33520 or SAM23877_RS23240 or SAM23877_RS23225) or (SAM23877_RS29885 or SAM23877_RS24755 or SAM23877_RS23260) or (SAM23877_RS23235 or SAM23877_RS33515 or SAM23877_RS23235 or SAM23877_RS23280 or SAM23877_RS23230) or (SAM23877_RS23255 or SAM23877_RS23270 or SAM23877_RS28725 or SAM23877_RS23210))</html:p>
<html:p>PROTEIN_CLASS:3.A.1.5</html:p>
</notes>
<listOfReactants>
<speciesReference species="cpd00002_c0" stoichiometry="1"/>
<speciesReference species="cpd00001_c0" stoichiometry="1"/>
<speciesReference species="cpd11583_e0" stoichiometry="1"/>
</listOfReactants>
<listOfProducts>
<speciesReference species="cpd00067_c0" stoichiometry="1"/>
<speciesReference species="cpd00009_c0" stoichiometry="1"/>
<speciesReference species="cpd00008_c0" stoichiometry="1"/>
<speciesReference species="cpd11583_c0" stoichiometry="1"/>
</listOfProducts>
<kineticLaw>
	<math xmlns="http://www.w3.org/1998/Math/MathML">
			<ci> FLUX_VALUE </ci>
	</math>
	<listOfParameters>
		<parameter id="LOWER_BOUND" value="0" name="mmol_per_gDW_per_hr"/>
		<parameter id="UPPER_BOUND" value="1000" name="mmol_per_gDW_per_hr"/>
		<parameter id="OBJECTIVE_COEFFICIENT" value="0"/>
		<parameter id="FLUX_VALUE" value="0.0" name="mmol_per_gDW_per_hr"/>
	</listOfParameters>
</kineticLaw>
</reaction>
<reaction id="rxn05391_c0" name="7-methyl-trans-oct-2-enoyl-ACP_NADP_oxidoreductase_A-specific_c0" reversible="false">
<notes>
<html:p>GENE_ASSOCIATION:SAM23877_RS23830</html:p>
<html:p>PROTEIN_ASSOCIATION:SAM23877_RS23830</html:p>
<html:p>PROTEIN_CLASS:1.3.1.0</html:p>
</notes>
<listOfReactants>
<speciesReference species="cpd11527_c0" stoichiometry="1"/>
<speciesReference species="cpd00067_c0" stoichiometry="1"/>
<speciesReference species="cpd00005_c0" stoichiometry="1"/>
</listOfReactants>
<listOfProducts>
<speciesReference species="cpd00006_c0" stoichiometry="1"/>
<speciesReference species="cpd11528_c0" stoichiometry="1"/>
</listOfProducts>
<kineticLaw>
	<math xmlns="http://www.w3.org/1998/Math/MathML">
			<ci> FLUX_VALUE </ci>
	</math>
	<listOfParameters>
		<parameter id="LOWER_BOUND" value="0" name="mmol_per_gDW_per_hr"/>
		<parameter id="UPPER_BOUND" value="1000" name="mmol_per_gDW_per_hr"/>
		<parameter id="OBJECTIVE_COEFFICIENT" value="0"/>
		<parameter id="FLUX_VALUE" value="0.0" name="mmol_per_gDW_per_hr"/>
	</listOfParameters>
</kineticLaw>
</reaction>
<reaction id="rxn05549_c0" name="Deoxyribose_transport_via_ABC_system_c0" reversible="false">
<notes>
<html:p>GENE_ASSOCIATION:(SAM23877_RS13050 and SAM23877_RS29710 and SAM23877_RS13050 and SAM23877_RS13060)</html:p>
<html:p>PROTEIN_ASSOCIATION:(SAM23877_RS13050 and SAM23877_RS29710 and SAM23877_RS13050 and SAM23877_RS13060)</html:p>
</notes>
<listOfReactants>
<speciesReference species="cpd00002_c0" stoichiometry="1"/>
<speciesReference species="cpd00001_c0" stoichiometry="1"/>
<speciesReference species="cpd01242_e0" stoichiometry="1"/>
</listOfReactants>
<listOfProducts>
<speciesReference species="cpd00067_c0" stoichiometry="1"/>
<speciesReference species="cpd00009_c0" stoichiometry="1"/>
<speciesReference species="cpd01242_c0" stoichiometry="1"/>
<speciesReference species="cpd00008_c0" stoichiometry="1"/>
</listOfProducts>
<kineticLaw>
	<math xmlns="http://www.w3.org/1998/Math/MathML">
			<ci> FLUX_VALUE </ci>
	</math>
	<listOfParameters>
		<parameter id="LOWER_BOUND" value="0" name="mmol_per_gDW_per_hr"/>
		<parameter id="UPPER_BOUND" value="1000" name="mmol_per_gDW_per_hr"/>
		<parameter id="OBJECTIVE_COEFFICIENT" value="0"/>
		<parameter id="FLUX_VALUE" value="0.0" name="mmol_per_gDW_per_hr"/>
	</listOfParameters>
</kineticLaw>
</reaction>
<reaction id="rxn03910_c0" name="2-Phospho-4-cytidine_5'-diphospho-2-C-methyl-D-erythritol_c0" reversible="true">
<notes>
<html:p>GENE_ASSOCIATION:SAM23877_RS16360</html:p>
<html:p>PROTEIN_ASSOCIATION:SAM23877_RS16360</html:p>
<html:p>KEGG_RID:R05637</html:p>
<html:p>PROTEIN_CLASS:4.6.1.12</html:p>
</notes>
<listOfReactants>
<speciesReference species="cpd08288_c0" stoichiometry="1"/>
</listOfReactants>
<listOfProducts>
<speciesReference species="cpd08301_c0" stoichiometry="1"/>
<speciesReference species="cpd00046_c0" stoichiometry="1"/>
</listOfProducts>
<kineticLaw>
	<math xmlns="http://www.w3.org/1998/Math/MathML">
			<ci> FLUX_VALUE </ci>
	</math>
	<listOfParameters>
		<parameter id="LOWER_BOUND" value="-1000" name="mmol_per_gDW_per_hr"/>
		<parameter id="UPPER_BOUND" value="1000" name="mmol_per_gDW_per_hr"/>
		<parameter id="OBJECTIVE_COEFFICIENT" value="0"/>
		<parameter id="FLUX_VALUE" value="0.0" name="mmol_per_gDW_per_hr"/>
	</listOfParameters>
</kineticLaw>
</reaction>
<reaction id="rxn03492_c0" name="precorrin-6Y_NADP_oxidoreductase_c0" reversible="true">
<notes>
<html:p>GENE_ASSOCIATION:SAM23877_RS30655</html:p>
<html:p>PROTEIN_ASSOCIATION:SAM23877_RS30655</html:p>
<html:p>KEGG_RID:R05150</html:p>
<html:p>PROTEIN_CLASS:1.3.1.54</html:p>
</notes>
<listOfReactants>
<speciesReference species="cpd00006_c0" stoichiometry="1"/>
<speciesReference species="cpd03760_c0" stoichiometry="1"/>
</listOfReactants>
<listOfProducts>
<speciesReference species="cpd03761_c0" stoichiometry="1"/>
<speciesReference species="cpd00067_c0" stoichiometry="1"/>
<speciesReference species="cpd00005_c0" stoichiometry="1"/>
</listOfProducts>
<kineticLaw>
	<math xmlns="http://www.w3.org/1998/Math/MathML">
			<ci> FLUX_VALUE </ci>
	</math>
	<listOfParameters>
		<parameter id="LOWER_BOUND" value="-1000" name="mmol_per_gDW_per_hr"/>
		<parameter id="UPPER_BOUND" value="1000" name="mmol_per_gDW_per_hr"/>
		<parameter id="OBJECTIVE_COEFFICIENT" value="0"/>
		<parameter id="FLUX_VALUE" value="0.0" name="mmol_per_gDW_per_hr"/>
	</listOfParameters>
</kineticLaw>
</reaction>
<reaction id="rxn05616_c0" name="magnesium_transport_in/out_via_permease_no_H_c0" reversible="true">
<notes>
<html:p>GENE_ASSOCIATION:(SAM23877_RS08015 or SAM23877_RS23425)</html:p>
<html:p>PROTEIN_ASSOCIATION:(SAM23877_RS08015 or SAM23877_RS23425)</html:p>
<html:p>PROTEIN_CLASS:TC-1.A.35</html:p>
</notes>
<listOfReactants>
<speciesReference species="cpd00254_c0" stoichiometry="1"/>
</listOfReactants>
<listOfProducts>
<speciesReference species="cpd00254_e0" stoichiometry="1"/>
</listOfProducts>
<kineticLaw>
	<math xmlns="http://www.w3.org/1998/Math/MathML">
			<ci> FLUX_VALUE </ci>
	</math>
	<listOfParameters>
		<parameter id="LOWER_BOUND" value="-1000" name="mmol_per_gDW_per_hr"/>
		<parameter id="UPPER_BOUND" value="1000" name="mmol_per_gDW_per_hr"/>
		<parameter id="OBJECTIVE_COEFFICIENT" value="0"/>
		<parameter id="FLUX_VALUE" value="0.0" name="mmol_per_gDW_per_hr"/>
	</listOfParameters>
</kineticLaw>
</reaction>
<reaction id="rxn00816_c0" name="Lactose_galactohydrolase_c0" reversible="true">
<notes>
<html:p>GENE_ASSOCIATION:(SAM23877_RS03080 or SAM23877_RS33560 or SAM23877_RS03035 or SAM23877_RS05550 or SAM23877_RS34425 or SAM23877_RS25710 or SAM23877_RS33710 or SAM23877_RS28740 or SAM23877_RS03495 or SAM23877_RS11700)</html:p>
<html:p>PROTEIN_ASSOCIATION:(SAM23877_RS03080 or SAM23877_RS33560 or SAM23877_RS03035 or SAM23877_RS05550 or SAM23877_RS34425 or SAM23877_RS25710 or SAM23877_RS33710 or SAM23877_RS28740 or SAM23877_RS03495 or SAM23877_RS11700)</html:p>
<html:p>KEGG_RID:R01100</html:p>
<html:p>PROTEIN_CLASS:3.2.1.108</html:p>
</notes>
<listOfReactants>
<speciesReference species="cpd00001_c0" stoichiometry="1"/>
<speciesReference species="cpd00208_c0" stoichiometry="1"/>
</listOfReactants>
<listOfProducts>
<speciesReference species="cpd00027_c0" stoichiometry="1"/>
<speciesReference species="cpd00108_c0" stoichiometry="1"/>
</listOfProducts>
<kineticLaw>
	<math xmlns="http://www.w3.org/1998/Math/MathML">
			<ci> FLUX_VALUE </ci>
	</math>
	<listOfParameters>
		<parameter id="LOWER_BOUND" value="-1000" name="mmol_per_gDW_per_hr"/>
		<parameter id="UPPER_BOUND" value="1000" name="mmol_per_gDW_per_hr"/>
		<parameter id="OBJECTIVE_COEFFICIENT" value="0"/>
		<parameter id="FLUX_VALUE" value="0.0" name="mmol_per_gDW_per_hr"/>
	</listOfParameters>
</kineticLaw>
</reaction>
<reaction id="rxn02345_c0" name="S-3-Hydroxybutanoyl-CoA_3-epimerase_c0" reversible="true">
<notes>
<html:p>GENE_ASSOCIATION:(SAM23877_RS27285 or SAM23877_RS30300)</html:p>
<html:p>PROTEIN_ASSOCIATION:(SAM23877_RS27285 or SAM23877_RS30300)</html:p>
<html:p>KEGG_RID:R03276</html:p>
<html:p>PROTEIN_CLASS:5.1.2.3</html:p>
</notes>
<listOfReactants>
<speciesReference species="cpd00842_c0" stoichiometry="1"/>
</listOfReactants>
<listOfProducts>
<speciesReference species="cpd02234_c0" stoichiometry="1"/>
</listOfProducts>
<kineticLaw>
	<math xmlns="http://www.w3.org/1998/Math/MathML">
			<ci> FLUX_VALUE </ci>
	</math>
	<listOfParameters>
		<parameter id="LOWER_BOUND" value="-1000" name="mmol_per_gDW_per_hr"/>
		<parameter id="UPPER_BOUND" value="1000" name="mmol_per_gDW_per_hr"/>
		<parameter id="OBJECTIVE_COEFFICIENT" value="0"/>
		<parameter id="FLUX_VALUE" value="0.0" name="mmol_per_gDW_per_hr"/>
	</listOfParameters>
</kineticLaw>
</reaction>
<reaction id="rxn01134_c0" name="Maltose_alpha-D-glucosylmutase_c0" reversible="true">
<notes>
<html:p>GENE_ASSOCIATION:(SAM23877_RS03860 or SAM23877_RS24605)</html:p>
<html:p>PROTEIN_ASSOCIATION:(SAM23877_RS03860 or SAM23877_RS24605)</html:p>
<html:p>KEGG_RID:R01557</html:p>
<html:p>PROTEIN_CLASS:5.4.99.16</html:p>
</notes>
<listOfReactants>
<speciesReference species="cpd00179_c0" stoichiometry="1"/>
</listOfReactants>
<listOfProducts>
<speciesReference species="cpd00794_c0" stoichiometry="1"/>
</listOfProducts>
<kineticLaw>
	<math xmlns="http://www.w3.org/1998/Math/MathML">
			<ci> FLUX_VALUE </ci>
	</math>
	<listOfParameters>
		<parameter id="LOWER_BOUND" value="-1000" name="mmol_per_gDW_per_hr"/>
		<parameter id="UPPER_BOUND" value="1000" name="mmol_per_gDW_per_hr"/>
		<parameter id="OBJECTIVE_COEFFICIENT" value="0"/>
		<parameter id="FLUX_VALUE" value="0.0" name="mmol_per_gDW_per_hr"/>
	</listOfParameters>
</kineticLaw>
</reaction>
<reaction id="rxn08527_c0" name="fumarate_reductase_c0" reversible="true">
<notes>
<html:p>GENE_ASSOCIATION:((SAM23877_RS22170 or SAM23877_RS23180 or SAM23877_RS31395) and (SAM23877_RS02100 or SAM23877_RS23185 or SAM23877_RS31390 or SAM23877_RS22175)) or (SAM23877_RS22180 and SAM23877_RS22185 ) or (SAM23877_RS02100 or SAM23877_RS23185 or SAM23877_RS31390 or SAM23877_RS22175)</html:p>
<html:p>PROTEIN_ASSOCIATION:((SAM23877_RS22170 or SAM23877_RS23180 or SAM23877_RS31395) and (SAM23877_RS02100 or SAM23877_RS23185 or SAM23877_RS31390 or SAM23877_RS22175)) or (SAM23877_RS22180 and SAM23877_RS22185 ) or (SAM23877_RS02100 or SAM23877_RS23185 or SAM23877_RS31390 or SAM23877_RS22175)</html:p>
<html:p>PROTEIN_CLASS:1.3.99.1</html:p>
</notes>
<listOfReactants>
<speciesReference species="cpd00106_c0" stoichiometry="1"/>
<speciesReference species="cpd15499_c0" stoichiometry="1"/>
</listOfReactants>
<listOfProducts>
<speciesReference species="cpd00036_c0" stoichiometry="1"/>
<speciesReference species="cpd15500_c0" stoichiometry="1"/>
</listOfProducts>
<kineticLaw>
	<math xmlns="http://www.w3.org/1998/Math/MathML">
			<ci> FLUX_VALUE </ci>
	</math>
	<listOfParameters>
		<parameter id="LOWER_BOUND" value="-1000" name="mmol_per_gDW_per_hr"/>
		<parameter id="UPPER_BOUND" value="1000" name="mmol_per_gDW_per_hr"/>
		<parameter id="OBJECTIVE_COEFFICIENT" value="0"/>
		<parameter id="FLUX_VALUE" value="0.0" name="mmol_per_gDW_per_hr"/>
	</listOfParameters>
</kineticLaw>
</reaction>
<reaction id="rxn12848_c0" name="Gly-Cys_ABC_transporters_c0" reversible="false">
<notes>
<html:p>GENE_ASSOCIATION:(SAM23877_RS33530 or (SAM23877_RS23275 or SAM23877_RS33520 or SAM23877_RS23240 or SAM23877_RS23225) or (SAM23877_RS29885 or SAM23877_RS24755 or SAM23877_RS23260) or (SAM23877_RS23235 or SAM23877_RS33515 or SAM23877_RS23235 or SAM23877_RS23280 or SAM23877_RS23230) or (SAM23877_RS23255 or SAM23877_RS23270 or SAM23877_RS28725 or SAM23877_RS23210))</html:p>
<html:p>PROTEIN_ASSOCIATION:(SAM23877_RS33530 or (SAM23877_RS23275 or SAM23877_RS33520 or SAM23877_RS23240 or SAM23877_RS23225) or (SAM23877_RS29885 or SAM23877_RS24755 or SAM23877_RS23260) or (SAM23877_RS23235 or SAM23877_RS33515 or SAM23877_RS23235 or SAM23877_RS23280 or SAM23877_RS23230) or (SAM23877_RS23255 or SAM23877_RS23270 or SAM23877_RS28725 or SAM23877_RS23210))</html:p>
<html:p>PROTEIN_CLASS:3.A.1.5</html:p>
</notes>
<listOfReactants>
<speciesReference species="cpd00002_c0" stoichiometry="1"/>
<speciesReference species="cpd15603_e0" stoichiometry="1"/>
<speciesReference species="cpd00001_c0" stoichiometry="1"/>
</listOfReactants>
<listOfProducts>
<speciesReference species="cpd15603_c0" stoichiometry="1"/>
<speciesReference species="cpd00009_c0" stoichiometry="1"/>
<speciesReference species="cpd00008_c0" stoichiometry="1"/>
</listOfProducts>
<kineticLaw>
	<math xmlns="http://www.w3.org/1998/Math/MathML">
			<ci> FLUX_VALUE </ci>
	</math>
	<listOfParameters>
		<parameter id="LOWER_BOUND" value="0" name="mmol_per_gDW_per_hr"/>
		<parameter id="UPPER_BOUND" value="1000" name="mmol_per_gDW_per_hr"/>
		<parameter id="OBJECTIVE_COEFFICIENT" value="0"/>
		<parameter id="FLUX_VALUE" value="0.0" name="mmol_per_gDW_per_hr"/>
	</listOfParameters>
</kineticLaw>
</reaction>
<reaction id="rxn08471_c0" name="FMNH2-dependent_monooxygenase_sulfoacetate_c0" reversible="false">
<notes>
<html:p>GENE_ASSOCIATION:(SAM23877_RS34150 or SAM23877_RS04275)</html:p>
<html:p>PROTEIN_ASSOCIATION:(SAM23877_RS34150 or SAM23877_RS04275)</html:p>
</notes>
<listOfReactants>
<speciesReference species="cpd09878_c0" stoichiometry="1"/>
<speciesReference species="cpd01270_c0" stoichiometry="1"/>
<speciesReference species="cpd00007_c0" stoichiometry="1"/>
</listOfReactants>
<listOfProducts>
<speciesReference species="cpd00001_c0" stoichiometry="1"/>
<speciesReference species="cpd00040_c0" stoichiometry="1"/>
<speciesReference species="cpd00081_c0" stoichiometry="1"/>
<speciesReference species="cpd00050_c0" stoichiometry="1"/>
</listOfProducts>
<kineticLaw>
	<math xmlns="http://www.w3.org/1998/Math/MathML">
			<ci> FLUX_VALUE </ci>
	</math>
	<listOfParameters>
		<parameter id="LOWER_BOUND" value="0" name="mmol_per_gDW_per_hr"/>
		<parameter id="UPPER_BOUND" value="1000" name="mmol_per_gDW_per_hr"/>
		<parameter id="OBJECTIVE_COEFFICIENT" value="0"/>
		<parameter id="FLUX_VALUE" value="0.0" name="mmol_per_gDW_per_hr"/>
	</listOfParameters>
</kineticLaw>
</reaction>
<reaction id="rxn00369_c0" name="GTP_cytidine_5'-phosphotransferase_c0" reversible="true">
<notes>
<html:p>GENE_ASSOCIATION:SAM23877_RS09620</html:p>
<html:p>PROTEIN_ASSOCIATION:SAM23877_RS09620</html:p>
<html:p>KEGG_RID:R00517</html:p>
<html:p>PROTEIN_CLASS:2.7.1.48</html:p>
</notes>
<listOfReactants>
<speciesReference species="cpd00367_c0" stoichiometry="1"/>
<speciesReference species="cpd00038_c0" stoichiometry="1"/>
</listOfReactants>
<listOfProducts>
<speciesReference species="cpd00046_c0" stoichiometry="1"/>
<speciesReference species="cpd00031_c0" stoichiometry="1"/>
</listOfProducts>
<kineticLaw>
	<math xmlns="http://www.w3.org/1998/Math/MathML">
			<ci> FLUX_VALUE </ci>
	</math>
	<listOfParameters>
		<parameter id="LOWER_BOUND" value="-1000" name="mmol_per_gDW_per_hr"/>
		<parameter id="UPPER_BOUND" value="1000" name="mmol_per_gDW_per_hr"/>
		<parameter id="OBJECTIVE_COEFFICIENT" value="0"/>
		<parameter id="FLUX_VALUE" value="0.0" name="mmol_per_gDW_per_hr"/>
	</listOfParameters>
</kineticLaw>
</reaction>
<reaction id="rxn02212_c0" name="2-Dehydro-3-deoxy-D-arabino-heptonate_7-phosphate_phosphate-lyase_c0" reversible="false">
<notes>
<html:p>GENE_ASSOCIATION:SAM23877_RS07130</html:p>
<html:p>PROTEIN_ASSOCIATION:SAM23877_RS07130</html:p>
<html:p>KEGG_RID:R03083</html:p>
<html:p>PROTEIN_CLASS:4.6.1.3</html:p>
</notes>
<listOfReactants>
<speciesReference species="cpd02857_c0" stoichiometry="1"/>
</listOfReactants>
<listOfProducts>
<speciesReference species="cpd00067_c0" stoichiometry="1"/>
<speciesReference species="cpd00699_c0" stoichiometry="1"/>
<speciesReference species="cpd00009_c0" stoichiometry="1"/>
</listOfProducts>
<kineticLaw>
	<math xmlns="http://www.w3.org/1998/Math/MathML">
			<ci> FLUX_VALUE </ci>
	</math>
	<listOfParameters>
		<parameter id="LOWER_BOUND" value="0" name="mmol_per_gDW_per_hr"/>
		<parameter id="UPPER_BOUND" value="1000" name="mmol_per_gDW_per_hr"/>
		<parameter id="OBJECTIVE_COEFFICIENT" value="0"/>
		<parameter id="FLUX_VALUE" value="0.0" name="mmol_per_gDW_per_hr"/>
	</listOfParameters>
</kineticLaw>
</reaction>
<reaction id="rxn03419_c0" name="Formamidopyrimidine_nucleoside_triphosphate_7_8-8_9-dihydrolase_c0" reversible="true">
<notes>
<html:p>GENE_ASSOCIATION:SAM23877_RS19715</html:p>
<html:p>PROTEIN_ASSOCIATION:SAM23877_RS19715</html:p>
<html:p>KEGG_RID:R05046</html:p>
<html:p>PROTEIN_CLASS:3.5.4.16</html:p>
</notes>
<listOfReactants>
<speciesReference species="cpd00001_c0" stoichiometry="1"/>
<speciesReference species="cpd03518_c0" stoichiometry="1"/>
</listOfReactants>
<listOfProducts>
<speciesReference species="cpd00067_c0" stoichiometry="1"/>
<speciesReference species="cpd03519_c0" stoichiometry="1"/>
<speciesReference species="cpd00047_c0" stoichiometry="1"/>
</listOfProducts>
<kineticLaw>
	<math xmlns="http://www.w3.org/1998/Math/MathML">
			<ci> FLUX_VALUE </ci>
	</math>
	<listOfParameters>
		<parameter id="LOWER_BOUND" value="-1000" name="mmol_per_gDW_per_hr"/>
		<parameter id="UPPER_BOUND" value="1000" name="mmol_per_gDW_per_hr"/>
		<parameter id="OBJECTIVE_COEFFICIENT" value="0"/>
		<parameter id="FLUX_VALUE" value="0.0" name="mmol_per_gDW_per_hr"/>
	</listOfParameters>
</kineticLaw>
</reaction>
<reaction id="rxn05408_c0" name="2-methylpropionyl-CoA_acyl-carrier-protein_transferase_c0" reversible="true">
<notes>
<html:p>GENE_ASSOCIATION:( SAM23877_RS26735 or SAM23877_RS26765 or SAM23877_RS26735 or SAM23877_RS33790 or SAM23877_RS26735   or  SAM23877_RS26735  or   SAM23877_RS01785 or SAM23877_RS26735  or  SAM23877_RS34880 or SAM23877_RS26770  or   SAM23877_RS26765 or SAM23877_RS26735 or SAM23877_RS26735 or SAM23877_RS11565  or  SAM23877_RS26770 or SAM23877_RS01795  )</html:p>
<html:p>PROTEIN_ASSOCIATION:( SAM23877_RS26735 or SAM23877_RS26765 or SAM23877_RS26735 or SAM23877_RS33790 or SAM23877_RS26735   or  SAM23877_RS26735  or   SAM23877_RS01785 or SAM23877_RS26735  or  SAM23877_RS34880 or SAM23877_RS26770  or   SAM23877_RS26765 or SAM23877_RS26735 or SAM23877_RS26735 or SAM23877_RS11565  or  SAM23877_RS26770 or SAM23877_RS01795  )</html:p>
<html:p>PROTEIN_CLASS:2.3.1.0</html:p>
</notes>
<listOfReactants>
<speciesReference species="cpd11493_c0" stoichiometry="1"/>
<speciesReference species="cpd00481_c0" stoichiometry="1"/>
</listOfReactants>
<listOfProducts>
<speciesReference species="cpd00010_c0" stoichiometry="1"/>
<speciesReference species="cpd11545_c0" stoichiometry="1"/>
</listOfProducts>
<kineticLaw>
	<math xmlns="http://www.w3.org/1998/Math/MathML">
			<ci> FLUX_VALUE </ci>
	</math>
	<listOfParameters>
		<parameter id="LOWER_BOUND" value="-1000" name="mmol_per_gDW_per_hr"/>
		<parameter id="UPPER_BOUND" value="1000" name="mmol_per_gDW_per_hr"/>
		<parameter id="OBJECTIVE_COEFFICIENT" value="0"/>
		<parameter id="FLUX_VALUE" value="0.0" name="mmol_per_gDW_per_hr"/>
	</listOfParameters>
</kineticLaw>
</reaction>
<reaction id="rxn02160_c0" name="L-Histidinol-phosphate_phosphohydrolase_c0" reversible="false">
<notes>
<html:p>GENE_ASSOCIATION:(SAM23877_RS28075 or SAM23877_RS23685)</html:p>
<html:p>PROTEIN_ASSOCIATION:(SAM23877_RS28075 or SAM23877_RS23685)</html:p>
<html:p>KEGG_RID:R03013</html:p>
<html:p>PROTEIN_CLASS:3.1.3.15</html:p>
</notes>
<listOfReactants>
<speciesReference species="cpd00001_c0" stoichiometry="1"/>
<speciesReference species="cpd00807_c0" stoichiometry="1"/>
</listOfReactants>
<listOfProducts>
<speciesReference species="cpd00641_c0" stoichiometry="1"/>
<speciesReference species="cpd00067_c0" stoichiometry="1"/>
<speciesReference species="cpd00009_c0" stoichiometry="1"/>
</listOfProducts>
<kineticLaw>
	<math xmlns="http://www.w3.org/1998/Math/MathML">
			<ci> FLUX_VALUE </ci>
	</math>
	<listOfParameters>
		<parameter id="LOWER_BOUND" value="0" name="mmol_per_gDW_per_hr"/>
		<parameter id="UPPER_BOUND" value="1000" name="mmol_per_gDW_per_hr"/>
		<parameter id="OBJECTIVE_COEFFICIENT" value="0"/>
		<parameter id="FLUX_VALUE" value="0.0" name="mmol_per_gDW_per_hr"/>
	</listOfParameters>
</kineticLaw>
</reaction>
<reaction id="rxn05614_c0" name="L-methionine_R-oxide_transport_via_ABC_system_c0" reversible="false">
<notes>
<html:p>GENE_ASSOCIATION:(SAM23877_RS07475 and SAM23877_RS07480 )</html:p>
<html:p>PROTEIN_ASSOCIATION:(SAM23877_RS07475 and SAM23877_RS07480 )</html:p>
</notes>
<listOfReactants>
<speciesReference species="cpd00002_c0" stoichiometry="1"/>
<speciesReference species="cpd00001_c0" stoichiometry="1"/>
<speciesReference species="cpd11576_e0" stoichiometry="1"/>
</listOfReactants>
<listOfProducts>
<speciesReference species="cpd00067_c0" stoichiometry="1"/>
<speciesReference species="cpd00009_c0" stoichiometry="1"/>
<speciesReference species="cpd11576_c0" stoichiometry="1"/>
<speciesReference species="cpd00008_c0" stoichiometry="1"/>
</listOfProducts>
<kineticLaw>
	<math xmlns="http://www.w3.org/1998/Math/MathML">
			<ci> FLUX_VALUE </ci>
	</math>
	<listOfParameters>
		<parameter id="LOWER_BOUND" value="0" name="mmol_per_gDW_per_hr"/>
		<parameter id="UPPER_BOUND" value="1000" name="mmol_per_gDW_per_hr"/>
		<parameter id="OBJECTIVE_COEFFICIENT" value="0"/>
		<parameter id="FLUX_VALUE" value="0.0" name="mmol_per_gDW_per_hr"/>
	</listOfParameters>
</kineticLaw>
</reaction>
<reaction id="rxn09692_c0" name="choline_transport_via_proton_symport_c0" reversible="true">
<notes>
<html:p>GENE_ASSOCIATION:(SAM23877_RS30325 or SAM23877_RS02365)</html:p>
<html:p>PROTEIN_ASSOCIATION:(SAM23877_RS30325 or SAM23877_RS02365)</html:p>
</notes>
<listOfReactants>
<speciesReference species="cpd00067_e0" stoichiometry="1"/>
<speciesReference species="cpd00098_e0" stoichiometry="1"/>
</listOfReactants>
<listOfProducts>
<speciesReference species="cpd00067_c0" stoichiometry="1"/>
<speciesReference species="cpd00098_c0" stoichiometry="1"/>
</listOfProducts>
<kineticLaw>
	<math xmlns="http://www.w3.org/1998/Math/MathML">
			<ci> FLUX_VALUE </ci>
	</math>
	<listOfParameters>
		<parameter id="LOWER_BOUND" value="-1000" name="mmol_per_gDW_per_hr"/>
		<parameter id="UPPER_BOUND" value="1000" name="mmol_per_gDW_per_hr"/>
		<parameter id="OBJECTIVE_COEFFICIENT" value="0"/>
		<parameter id="FLUX_VALUE" value="0.0" name="mmol_per_gDW_per_hr"/>
	</listOfParameters>
</kineticLaw>
</reaction>
<reaction id="rxn00883_c0" name="1D-myo-Inositol_3-phosphate_phosphahydrolase_c0" reversible="false">
<notes>
<html:p>GENE_ASSOCIATION:(SAM23877_RS34345 or SAM23877_RS26420)</html:p>
<html:p>PROTEIN_ASSOCIATION:(SAM23877_RS34345 or SAM23877_RS26420)</html:p>
<html:p>KEGG_RID:R01187</html:p>
<html:p>PROTEIN_CLASS:3.1.3.25</html:p>
</notes>
<listOfReactants>
<speciesReference species="cpd02484_c0" stoichiometry="1"/>
<speciesReference species="cpd00001_c0" stoichiometry="1"/>
</listOfReactants>
<listOfProducts>
<speciesReference species="cpd00121_c0" stoichiometry="1"/>
<speciesReference species="cpd00067_c0" stoichiometry="1"/>
<speciesReference species="cpd00009_c0" stoichiometry="1"/>
</listOfProducts>
<kineticLaw>
	<math xmlns="http://www.w3.org/1998/Math/MathML">
			<ci> FLUX_VALUE </ci>
	</math>
	<listOfParameters>
		<parameter id="LOWER_BOUND" value="0" name="mmol_per_gDW_per_hr"/>
		<parameter id="UPPER_BOUND" value="1000" name="mmol_per_gDW_per_hr"/>
		<parameter id="OBJECTIVE_COEFFICIENT" value="0"/>
		<parameter id="FLUX_VALUE" value="0.0" name="mmol_per_gDW_per_hr"/>
	</listOfParameters>
</kineticLaw>
</reaction>
<reaction id="rxn01923_c0" name="2-Methylpropanoyl-CoA_oxygen_2_3-oxidoreductase_c0" reversible="false">
<notes>
<html:p>GENE_ASSOCIATION:(SAM23877_RS08195 or SAM23877_RS26840 or SAM23877_RS15760 or SAM23877_RS26620 or SAM23877_RS13225 or SAM23877_RS08135 or SAM23877_RS14610 or SAM23877_RS25730 or SAM23877_RS06845 or SAM23877_RS05815 or SAM23877_RS05865)</html:p>
<html:p>PROTEIN_ASSOCIATION:(SAM23877_RS08195 or SAM23877_RS26840 or SAM23877_RS15760 or SAM23877_RS26620 or SAM23877_RS13225 or SAM23877_RS08135 or SAM23877_RS14610 or SAM23877_RS25730 or SAM23877_RS06845 or SAM23877_RS05815 or SAM23877_RS05865)</html:p>
<html:p>PROTEIN_CLASS:1.3.99.2</html:p>
</notes>
<listOfReactants>
<speciesReference species="cpd00481_c0" stoichiometry="2"/>
<speciesReference species="cpd00007_c0" stoichiometry="1"/>
</listOfReactants>
<listOfProducts>
<speciesReference species="cpd02187_c0" stoichiometry="2"/>
<speciesReference species="cpd00001_c0" stoichiometry="2"/>
</listOfProducts>
<kineticLaw>
	<math xmlns="http://www.w3.org/1998/Math/MathML">
			<ci> FLUX_VALUE </ci>
	</math>
	<listOfParameters>
		<parameter id="LOWER_BOUND" value="0" name="mmol_per_gDW_per_hr"/>
		<parameter id="UPPER_BOUND" value="1000" name="mmol_per_gDW_per_hr"/>
		<parameter id="OBJECTIVE_COEFFICIENT" value="0"/>
		<parameter id="FLUX_VALUE" value="0.0" name="mmol_per_gDW_per_hr"/>
	</listOfParameters>
</kineticLaw>
</reaction>
<reaction id="rxn00248_c0" name="S-malate_NAD_oxidoreductase_c0" reversible="true">
<notes>
<html:p>GENE_ASSOCIATION:SAM23877_RS22005</html:p>
<html:p>PROTEIN_ASSOCIATION:SAM23877_RS22005</html:p>
<html:p>KEGG_RID:R00342</html:p>
<html:p>PROTEIN_CLASS:1.1.1.37</html:p>
</notes>
<listOfReactants>
<speciesReference species="cpd00130_c0" stoichiometry="1"/>
<speciesReference species="cpd00003_c0" stoichiometry="1"/>
</listOfReactants>
<listOfProducts>
<speciesReference species="cpd00067_c0" stoichiometry="1"/>
<speciesReference species="cpd00032_c0" stoichiometry="1"/>
<speciesReference species="cpd00004_c0" stoichiometry="1"/>
</listOfProducts>
<kineticLaw>
	<math xmlns="http://www.w3.org/1998/Math/MathML">
			<ci> FLUX_VALUE </ci>
	</math>
	<listOfParameters>
		<parameter id="LOWER_BOUND" value="-1000" name="mmol_per_gDW_per_hr"/>
		<parameter id="UPPER_BOUND" value="1000" name="mmol_per_gDW_per_hr"/>
		<parameter id="OBJECTIVE_COEFFICIENT" value="0"/>
		<parameter id="FLUX_VALUE" value="0.0" name="mmol_per_gDW_per_hr"/>
	</listOfParameters>
</kineticLaw>
</reaction>
<reaction id="rxn05734_c0" name="aldehyde_dehydrogenase_glyoxylate__NAD_c0" reversible="true">
<notes>
<html:p>GENE_ASSOCIATION:(SAM23877_RS21795 or SAM23877_RS08220 or SAM23877_RS01875 or SAM23877_RS01875 or SAM23877_RS04265 or SAM23877_RS22455 or SAM23877_RS13470 or SAM23877_RS19635 or SAM23877_RS22460 or SAM23877_RS05740)</html:p>
<html:p>PROTEIN_ASSOCIATION:(SAM23877_RS21795 or SAM23877_RS08220 or SAM23877_RS01875 or SAM23877_RS01875 or SAM23877_RS04265 or SAM23877_RS22455 or SAM23877_RS13470 or SAM23877_RS19635 or SAM23877_RS22460 or SAM23877_RS05740)</html:p>
</notes>
<listOfReactants>
<speciesReference species="cpd00001_c0" stoichiometry="1"/>
<speciesReference species="cpd00040_c0" stoichiometry="1"/>
<speciesReference species="cpd00003_c0" stoichiometry="1"/>
</listOfReactants>
<listOfProducts>
<speciesReference species="cpd00067_c0" stoichiometry="2"/>
<speciesReference species="cpd00180_c0" stoichiometry="1"/>
<speciesReference species="cpd00004_c0" stoichiometry="1"/>
</listOfProducts>
<kineticLaw>
	<math xmlns="http://www.w3.org/1998/Math/MathML">
			<ci> FLUX_VALUE </ci>
	</math>
	<listOfParameters>
		<parameter id="LOWER_BOUND" value="-1000" name="mmol_per_gDW_per_hr"/>
		<parameter id="UPPER_BOUND" value="1000" name="mmol_per_gDW_per_hr"/>
		<parameter id="OBJECTIVE_COEFFICIENT" value="0"/>
		<parameter id="FLUX_VALUE" value="0.0" name="mmol_per_gDW_per_hr"/>
	</listOfParameters>
</kineticLaw>
</reaction>
<reaction id="rxn01302_c0" name="L-Homoserine_NADP_oxidoreductase_c0" reversible="true">
<notes>
<html:p>GENE_ASSOCIATION:SAM23877_RS24190</html:p>
<html:p>PROTEIN_ASSOCIATION:SAM23877_RS24190</html:p>
<html:p>KEGG_RID:R01775</html:p>
<html:p>PROTEIN_CLASS:1.1.1.3</html:p>
</notes>
<listOfReactants>
<speciesReference species="cpd00006_c0" stoichiometry="1"/>
<speciesReference species="cpd00227_c0" stoichiometry="1"/>
</listOfReactants>
<listOfProducts>
<speciesReference species="cpd00067_c0" stoichiometry="1"/>
<speciesReference species="cpd00346_c0" stoichiometry="1"/>
<speciesReference species="cpd00005_c0" stoichiometry="1"/>
</listOfProducts>
<kineticLaw>
	<math xmlns="http://www.w3.org/1998/Math/MathML">
			<ci> FLUX_VALUE </ci>
	</math>
	<listOfParameters>
		<parameter id="LOWER_BOUND" value="-1000" name="mmol_per_gDW_per_hr"/>
		<parameter id="UPPER_BOUND" value="1000" name="mmol_per_gDW_per_hr"/>
		<parameter id="OBJECTIVE_COEFFICIENT" value="0"/>
		<parameter id="FLUX_VALUE" value="0.0" name="mmol_per_gDW_per_hr"/>
	</listOfParameters>
</kineticLaw>
</reaction>
<reaction id="rxn05422_c0" name="10-methyl-3-oxo-undecanoyl-ACP_NADP_oxidoreductase_c0" reversible="true">
<notes>
<html:p>GENE_ASSOCIATION:(SAM23877_RS20460 or SAM23877_RS08870 or SAM23877_RS06455  or SAM23877_RS26540 or SAM23877_RS04565 or SAM23877_RS01730 or SAM23877_RS01205 or SAM23877_RS34435 or SAM23877_RS13440 or SAM23877_RS06290 or SAM23877_RS04935 or SAM23877_RS23135 or SAM23877_RS13445 or SAM23877_RS34890 or SAM23877_RS01440 or SAM23877_RS32235 or SAM23877_RS31955 or SAM23877_RS32245 or SAM23877_RS00630)</html:p>
<html:p>PROTEIN_ASSOCIATION:(SAM23877_RS20460 or SAM23877_RS08870 or SAM23877_RS06455  or SAM23877_RS26540 or SAM23877_RS04565 or SAM23877_RS01730 or SAM23877_RS01205 or SAM23877_RS34435 or SAM23877_RS13440 or SAM23877_RS06290 or SAM23877_RS04935 or SAM23877_RS23135 or SAM23877_RS13445 or SAM23877_RS34890 or SAM23877_RS01440 or SAM23877_RS32235 or SAM23877_RS31955 or SAM23877_RS32245 or SAM23877_RS00630)</html:p>
<html:p>PROTEIN_CLASS:1.1.1.0</html:p>
</notes>
<listOfReactants>
<speciesReference species="cpd00067_c0" stoichiometry="1"/>
<speciesReference species="cpd11558_c0" stoichiometry="1"/>
<speciesReference species="cpd00005_c0" stoichiometry="1"/>
</listOfReactants>
<listOfProducts>
<speciesReference species="cpd00006_c0" stoichiometry="1"/>
<speciesReference species="cpd11559_c0" stoichiometry="1"/>
</listOfProducts>
<kineticLaw>
	<math xmlns="http://www.w3.org/1998/Math/MathML">
			<ci> FLUX_VALUE </ci>
	</math>
	<listOfParameters>
		<parameter id="LOWER_BOUND" value="-1000" name="mmol_per_gDW_per_hr"/>
		<parameter id="UPPER_BOUND" value="1000" name="mmol_per_gDW_per_hr"/>
		<parameter id="OBJECTIVE_COEFFICIENT" value="0"/>
		<parameter id="FLUX_VALUE" value="0.0" name="mmol_per_gDW_per_hr"/>
	</listOfParameters>
</kineticLaw>
</reaction>
<reaction id="rxn05448_c0" name="10-methyl-trans-undec-2-enoyl-ACP_NAD_oxidoreductase_A-specific_c0" reversible="false">
<notes>
<html:p>GENE_ASSOCIATION:SAM23877_RS08775</html:p>
<html:p>PROTEIN_ASSOCIATION:SAM23877_RS08775</html:p>
<html:p>PROTEIN_CLASS:1.3.1.0</html:p>
</notes>
<listOfReactants>
<speciesReference species="cpd00067_c0" stoichiometry="1"/>
<speciesReference species="cpd00004_c0" stoichiometry="1"/>
<speciesReference species="cpd11560_c0" stoichiometry="1"/>
</listOfReactants>
<listOfProducts>
<speciesReference species="cpd00003_c0" stoichiometry="1"/>
<speciesReference species="cpd11561_c0" stoichiometry="1"/>
</listOfProducts>
<kineticLaw>
	<math xmlns="http://www.w3.org/1998/Math/MathML">
			<ci> FLUX_VALUE </ci>
	</math>
	<listOfParameters>
		<parameter id="LOWER_BOUND" value="0" name="mmol_per_gDW_per_hr"/>
		<parameter id="UPPER_BOUND" value="1000" name="mmol_per_gDW_per_hr"/>
		<parameter id="OBJECTIVE_COEFFICIENT" value="0"/>
		<parameter id="FLUX_VALUE" value="0.0" name="mmol_per_gDW_per_hr"/>
	</listOfParameters>
</kineticLaw>
</reaction>
<reaction id="rxn00048_c0" name="6_7-Dimethyl-8-1-D-ribityllumazine_6_7-dimethyl-8-1-D-ribityl_c0" reversible="false">
<notes>
<html:p>GENE_ASSOCIATION:SAM23877_RS06915</html:p>
<html:p>PROTEIN_ASSOCIATION:SAM23877_RS06915</html:p>
<html:p>KEGG_RID:R00066</html:p>
<html:p>PROTEIN_CLASS:2.5.1.9</html:p>
</notes>
<listOfReactants>
<speciesReference species="cpd02656_c0" stoichiometry="2"/>
</listOfReactants>
<listOfProducts>
<speciesReference species="cpd02882_c0" stoichiometry="1"/>
<speciesReference species="cpd00220_c0" stoichiometry="1"/>
</listOfProducts>
<kineticLaw>
	<math xmlns="http://www.w3.org/1998/Math/MathML">
			<ci> FLUX_VALUE </ci>
	</math>
	<listOfParameters>
		<parameter id="LOWER_BOUND" value="0" name="mmol_per_gDW_per_hr"/>
		<parameter id="UPPER_BOUND" value="1000" name="mmol_per_gDW_per_hr"/>
		<parameter id="OBJECTIVE_COEFFICIENT" value="0"/>
		<parameter id="FLUX_VALUE" value="0.0" name="mmol_per_gDW_per_hr"/>
	</listOfParameters>
</kineticLaw>
</reaction>
<reaction id="rxn07584_c0" name="ATP_lipoate_adenylyltransferase_c0" reversible="false">
<notes>
<html:p>GENE_ASSOCIATION:SAM23877_RS28680</html:p>
<html:p>PROTEIN_ASSOCIATION:SAM23877_RS28680</html:p>
<html:p>KEGG_RID:R07770</html:p>
<html:p>PROTEIN_CLASS:2.7.7.63</html:p>
</notes>
<listOfReactants>
<speciesReference species="cpd00067_c0" stoichiometry="1"/>
<speciesReference species="cpd00002_c0" stoichiometry="1"/>
<speciesReference species="cpd00541_c0" stoichiometry="1"/>
</listOfReactants>
<listOfProducts>
<speciesReference species="cpd14955_c0" stoichiometry="1"/>
<speciesReference species="cpd00012_c0" stoichiometry="1"/>
</listOfProducts>
<kineticLaw>
	<math xmlns="http://www.w3.org/1998/Math/MathML">
			<ci> FLUX_VALUE </ci>
	</math>
	<listOfParameters>
		<parameter id="LOWER_BOUND" value="0" name="mmol_per_gDW_per_hr"/>
		<parameter id="UPPER_BOUND" value="1000" name="mmol_per_gDW_per_hr"/>
		<parameter id="OBJECTIVE_COEFFICIENT" value="0"/>
		<parameter id="FLUX_VALUE" value="0.0" name="mmol_per_gDW_per_hr"/>
	</listOfParameters>
</kineticLaw>
</reaction>
<reaction id="rxn03164_c0" name="UDP-N-acetylmuramoyl-L-alanyl-D-glutamyl-meso-2_6-_c0" reversible="false">
<notes>
<html:p>GENE_ASSOCIATION:SAM23877_RS10220</html:p>
<html:p>PROTEIN_ASSOCIATION:SAM23877_RS10220</html:p>
<html:p>KEGG_RID:R04617</html:p>
<html:p>PROTEIN_CLASS:6.3.2.10</html:p>
</notes>
<listOfReactants>
<speciesReference species="cpd00002_c0" stoichiometry="1"/>
<speciesReference species="cpd02964_c0" stoichiometry="1"/>
<speciesReference species="cpd00731_c0" stoichiometry="1"/>
</listOfReactants>
<listOfProducts>
<speciesReference species="cpd00067_c0" stoichiometry="1"/>
<speciesReference species="cpd00009_c0" stoichiometry="1"/>
<speciesReference species="cpd00008_c0" stoichiometry="1"/>
<speciesReference species="cpd02968_c0" stoichiometry="1"/>
</listOfProducts>
<kineticLaw>
	<math xmlns="http://www.w3.org/1998/Math/MathML">
			<ci> FLUX_VALUE </ci>
	</math>
	<listOfParameters>
		<parameter id="LOWER_BOUND" value="0" name="mmol_per_gDW_per_hr"/>
		<parameter id="UPPER_BOUND" value="1000" name="mmol_per_gDW_per_hr"/>
		<parameter id="OBJECTIVE_COEFFICIENT" value="0"/>
		<parameter id="FLUX_VALUE" value="0.0" name="mmol_per_gDW_per_hr"/>
	</listOfParameters>
</kineticLaw>
</reaction>
<reaction id="rxn05298_c0" name="GLUt4i_c0" reversible="true">
<notes>
<html:p>GENE_ASSOCIATION:SAM23877_RS20445</html:p>
<html:p>PROTEIN_ASSOCIATION:SAM23877_RS20445</html:p>
</notes>
<listOfReactants>
<speciesReference species="cpd00971_e0" stoichiometry="1"/>
<speciesReference species="cpd00023_e0" stoichiometry="1"/>
</listOfReactants>
<listOfProducts>
<speciesReference species="cpd00971_c0" stoichiometry="1"/>
<speciesReference species="cpd00023_c0" stoichiometry="1"/>
</listOfProducts>
<kineticLaw>
	<math xmlns="http://www.w3.org/1998/Math/MathML">
			<ci> FLUX_VALUE </ci>
	</math>
	<listOfParameters>
		<parameter id="LOWER_BOUND" value="-1000" name="mmol_per_gDW_per_hr"/>
		<parameter id="UPPER_BOUND" value="1000" name="mmol_per_gDW_per_hr"/>
		<parameter id="OBJECTIVE_COEFFICIENT" value="0"/>
		<parameter id="FLUX_VALUE" value="0.0" name="mmol_per_gDW_per_hr"/>
	</listOfParameters>
</kineticLaw>
</reaction>
<reaction id="rxn00879_c0" name="myo-Inositol_NAD_2-oxidoreductase_c0" reversible="true">
<notes>
<html:p>GENE_ASSOCIATION:(SAM23877_RS04320 or SAM23877_RS13680 or SAM23877_RS30955)</html:p>
<html:p>PROTEIN_ASSOCIATION:(SAM23877_RS04320 or SAM23877_RS13680 or SAM23877_RS30955)</html:p>
<html:p>KEGG_RID:R01183</html:p>
<html:p>PROTEIN_CLASS:1.1.1.18</html:p>
</notes>
<listOfReactants>
<speciesReference species="cpd00121_c0" stoichiometry="1"/>
<speciesReference species="cpd00003_c0" stoichiometry="1"/>
</listOfReactants>
<listOfProducts>
<speciesReference species="cpd00067_c0" stoichiometry="1"/>
<speciesReference species="cpd00524_c0" stoichiometry="1"/>
<speciesReference species="cpd00004_c0" stoichiometry="1"/>
</listOfProducts>
<kineticLaw>
	<math xmlns="http://www.w3.org/1998/Math/MathML">
			<ci> FLUX_VALUE </ci>
	</math>
	<listOfParameters>
		<parameter id="LOWER_BOUND" value="-1000" name="mmol_per_gDW_per_hr"/>
		<parameter id="UPPER_BOUND" value="1000" name="mmol_per_gDW_per_hr"/>
		<parameter id="OBJECTIVE_COEFFICIENT" value="0"/>
		<parameter id="FLUX_VALUE" value="0.0" name="mmol_per_gDW_per_hr"/>
	</listOfParameters>
</kineticLaw>
</reaction>
<reaction id="rxn01842_c0" name="Phenylacetate_CoA_ligase_c0" reversible="false">
<notes>
<html:p>GENE_ASSOCIATION:SAM23877_RS03180</html:p>
<html:p>PROTEIN_ASSOCIATION:SAM23877_RS03180</html:p>
<html:p>KEGG_RID:R02539</html:p>
<html:p>PROTEIN_CLASS:6.2.1.30</html:p>
</notes>
<listOfReactants>
<speciesReference species="cpd00002_c0" stoichiometry="1"/>
<speciesReference species="cpd00430_c0" stoichiometry="1"/>
<speciesReference species="cpd00010_c0" stoichiometry="1"/>
</listOfReactants>
<listOfProducts>
<speciesReference species="cpd00452_c0" stoichiometry="1"/>
<speciesReference species="cpd00018_c0" stoichiometry="1"/>
<speciesReference species="cpd00012_c0" stoichiometry="1"/>
</listOfProducts>
<kineticLaw>
	<math xmlns="http://www.w3.org/1998/Math/MathML">
			<ci> FLUX_VALUE </ci>
	</math>
	<listOfParameters>
		<parameter id="LOWER_BOUND" value="0" name="mmol_per_gDW_per_hr"/>
		<parameter id="UPPER_BOUND" value="1000" name="mmol_per_gDW_per_hr"/>
		<parameter id="OBJECTIVE_COEFFICIENT" value="0"/>
		<parameter id="FLUX_VALUE" value="0.0" name="mmol_per_gDW_per_hr"/>
	</listOfParameters>
</kineticLaw>
</reaction>
<reaction id="rxn05229_c0" name="NCAIR_synthetase_and_NCAIR_mutase_c0" reversible="false">
<notes>
<html:p>GENE_ASSOCIATION:(SAM23877_RS14655 and SAM23877_RS14660)</html:p>
<html:p>PROTEIN_ASSOCIATION:(SAM23877_RS14655 and SAM23877_RS14660)</html:p>
</notes>
<listOfReactants>
<speciesReference species="cpd00002_c0" stoichiometry="1"/>
<speciesReference species="cpd02140_c0" stoichiometry="1"/>
<speciesReference species="cpd00242_c0" stoichiometry="1"/>
</listOfReactants>
<listOfProducts>
<speciesReference species="cpd02893_c0" stoichiometry="1"/>
<speciesReference species="cpd00067_c0" stoichiometry="1"/>
<speciesReference species="cpd00009_c0" stoichiometry="1"/>
<speciesReference species="cpd00008_c0" stoichiometry="1"/>
</listOfProducts>
<kineticLaw>
	<math xmlns="http://www.w3.org/1998/Math/MathML">
			<ci> FLUX_VALUE </ci>
	</math>
	<listOfParameters>
		<parameter id="LOWER_BOUND" value="0" name="mmol_per_gDW_per_hr"/>
		<parameter id="UPPER_BOUND" value="1000" name="mmol_per_gDW_per_hr"/>
		<parameter id="OBJECTIVE_COEFFICIENT" value="0"/>
		<parameter id="FLUX_VALUE" value="0.0" name="mmol_per_gDW_per_hr"/>
	</listOfParameters>
</kineticLaw>
</reaction>
<reaction id="rxn12637_c0" name="aminopeptidase_c0" reversible="true">
<notes>
<html:p>GENE_ASSOCIATION:(SAM23877_RS09025 or (SAM23877_RS12625 or SAM23877_RS09865 or SAM23877_RS12660) or (SAM23877_RS11030 or SAM23877_RS28610 or SAM23877_RS21440) or SAM23877_RS10690)</html:p>
<html:p>PROTEIN_ASSOCIATION:(SAM23877_RS09025 or (SAM23877_RS12625 or SAM23877_RS09865 or SAM23877_RS12660) or (SAM23877_RS11030 or SAM23877_RS28610 or SAM23877_RS21440) or SAM23877_RS10690)</html:p>
</notes>
<listOfReactants>
<speciesReference species="cpd11589_c0" stoichiometry="1"/>
<speciesReference species="cpd00001_c0" stoichiometry="1"/>
</listOfReactants>
<listOfProducts>
<speciesReference species="cpd00041_c0" stoichiometry="1"/>
<speciesReference species="cpd00033_c0" stoichiometry="1"/>
</listOfProducts>
<kineticLaw>
	<math xmlns="http://www.w3.org/1998/Math/MathML">
			<ci> FLUX_VALUE </ci>
	</math>
	<listOfParameters>
		<parameter id="LOWER_BOUND" value="-1000" name="mmol_per_gDW_per_hr"/>
		<parameter id="UPPER_BOUND" value="1000" name="mmol_per_gDW_per_hr"/>
		<parameter id="OBJECTIVE_COEFFICIENT" value="0"/>
		<parameter id="FLUX_VALUE" value="0.0" name="mmol_per_gDW_per_hr"/>
	</listOfParameters>
</kineticLaw>
</reaction>
<reaction id="rxn07586_c0" name="rxn07586_c0" reversible="true">
<notes>
<html:p>GENE_ASSOCIATION:SAM23877_RS09000</html:p>
<html:p>PROTEIN_ASSOCIATION:SAM23877_RS09000</html:p>
<html:p>KEGG_RID:R07772</html:p>
</notes>
<listOfReactants>
<speciesReference species="cpd00001_c0" stoichiometry="1"/>
<speciesReference species="cpd08371_c0" stoichiometry="1"/>
</listOfReactants>
<listOfProducts>
<speciesReference species="cpd14960_c0" stoichiometry="1"/>
<speciesReference species="cpd00067_c0" stoichiometry="1"/>
<speciesReference species="cpd00071_c0" stoichiometry="1"/>
</listOfProducts>
<kineticLaw>
	<math xmlns="http://www.w3.org/1998/Math/MathML">
			<ci> FLUX_VALUE </ci>
	</math>
	<listOfParameters>
		<parameter id="LOWER_BOUND" value="-1000" name="mmol_per_gDW_per_hr"/>
		<parameter id="UPPER_BOUND" value="1000" name="mmol_per_gDW_per_hr"/>
		<parameter id="OBJECTIVE_COEFFICIENT" value="0"/>
		<parameter id="FLUX_VALUE" value="0.0" name="mmol_per_gDW_per_hr"/>
	</listOfParameters>
</kineticLaw>
</reaction>
<reaction id="rxn10011_c0" name="acyl-CoA_dehydrogenase_octanoyl-CoA_c0" reversible="false">
<notes>
<html:p>GENE_ASSOCIATION:SAM23877_RS26835</html:p>
<html:p>PROTEIN_ASSOCIATION:SAM23877_RS26835</html:p>
<html:p>PROTEIN_CLASS:1.3.99.3</html:p>
</notes>
<listOfReactants>
<speciesReference species="cpd00067_c0" stoichiometry="1"/>
<speciesReference species="cpd00004_c0" stoichiometry="1"/>
<speciesReference species="cpd03130_c0" stoichiometry="1"/>
</listOfReactants>
<listOfProducts>
<speciesReference species="cpd00003_c0" stoichiometry="1"/>
<speciesReference species="cpd01335_c0" stoichiometry="1"/>
</listOfProducts>
<kineticLaw>
	<math xmlns="http://www.w3.org/1998/Math/MathML">
			<ci> FLUX_VALUE </ci>
	</math>
	<listOfParameters>
		<parameter id="LOWER_BOUND" value="0" name="mmol_per_gDW_per_hr"/>
		<parameter id="UPPER_BOUND" value="1000" name="mmol_per_gDW_per_hr"/>
		<parameter id="OBJECTIVE_COEFFICIENT" value="0"/>
		<parameter id="FLUX_VALUE" value="0.0" name="mmol_per_gDW_per_hr"/>
	</listOfParameters>
</kineticLaw>
</reaction>
<reaction id="rxn08807_c0" name="Lysophospholipase_L1_2-acylglycerophosphoethanolamine__n-C16_1_periplasm_c0" reversible="true">
<notes>
<html:p>GENE_ASSOCIATION:SAM23877_RS30630</html:p>
<html:p>PROTEIN_ASSOCIATION:SAM23877_RS30630</html:p>
<html:p>PROTEIN_CLASS:3.1.1.5</html:p>
</notes>
<listOfReactants>
<speciesReference species="cpd00001_c0" stoichiometry="1"/>
<speciesReference species="cpd15317_c0" stoichiometry="1"/>
</listOfReactants>
<listOfProducts>
<speciesReference species="cpd00067_c0" stoichiometry="1"/>
<speciesReference species="cpd15237_c0" stoichiometry="1"/>
<speciesReference species="cpd00908_c0" stoichiometry="1"/>
</listOfProducts>
<kineticLaw>
	<math xmlns="http://www.w3.org/1998/Math/MathML">
			<ci> FLUX_VALUE </ci>
	</math>
	<listOfParameters>
		<parameter id="LOWER_BOUND" value="-1000" name="mmol_per_gDW_per_hr"/>
		<parameter id="UPPER_BOUND" value="1000" name="mmol_per_gDW_per_hr"/>
		<parameter id="OBJECTIVE_COEFFICIENT" value="0"/>
		<parameter id="FLUX_VALUE" value="0.0" name="mmol_per_gDW_per_hr"/>
	</listOfParameters>
</kineticLaw>
</reaction>
<reaction id="rxn05054_c0" name="adenosylcobyric_acid_R-1-aminopropan-2-ol_ligase_ADP-forming_c0" reversible="false">
<notes>
<html:p>GENE_ASSOCIATION:SAM23877_RS08950</html:p>
<html:p>PROTEIN_ASSOCIATION:SAM23877_RS08950</html:p>
<html:p>KEGG_RID:R07302</html:p>
<html:p>PROTEIN_CLASS:6.3.1.10</html:p>
</notes>
<listOfReactants>
<speciesReference species="cpd00002_c0" stoichiometry="1"/>
<speciesReference species="cpd03917_c0" stoichiometry="1"/>
<speciesReference species="cpd02039_c0" stoichiometry="1"/>
</listOfReactants>
<listOfProducts>
<speciesReference species="cpd00067_c0" stoichiometry="1"/>
<speciesReference species="cpd00009_c0" stoichiometry="1"/>
<speciesReference species="cpd03918_c0" stoichiometry="1"/>
<speciesReference species="cpd00008_c0" stoichiometry="1"/>
</listOfProducts>
<kineticLaw>
	<math xmlns="http://www.w3.org/1998/Math/MathML">
			<ci> FLUX_VALUE </ci>
	</math>
	<listOfParameters>
		<parameter id="LOWER_BOUND" value="0" name="mmol_per_gDW_per_hr"/>
		<parameter id="UPPER_BOUND" value="1000" name="mmol_per_gDW_per_hr"/>
		<parameter id="OBJECTIVE_COEFFICIENT" value="0"/>
		<parameter id="FLUX_VALUE" value="0.0" name="mmol_per_gDW_per_hr"/>
	</listOfParameters>
</kineticLaw>
</reaction>
<reaction id="rxn00902_c0" name="3-Carboxy-3-hydroxy-4-methylpentanoate_3-methyl-2-oxobutanoate-lyase_c0" reversible="false">
<notes>
<html:p>GENE_ASSOCIATION:SAM23877_RS12140</html:p>
<html:p>PROTEIN_ASSOCIATION:SAM23877_RS12140</html:p>
<html:p>KEGG_RID:R01213</html:p>
<html:p>PROTEIN_CLASS:4.1.3.12</html:p>
</notes>
<listOfReactants>
<speciesReference species="cpd00123_c0" stoichiometry="1"/>
<speciesReference species="cpd00001_c0" stoichiometry="1"/>
<speciesReference species="cpd00022_c0" stoichiometry="1"/>
</listOfReactants>
<listOfProducts>
<speciesReference species="cpd00067_c0" stoichiometry="1"/>
<speciesReference species="cpd01646_c0" stoichiometry="1"/>
<speciesReference species="cpd00010_c0" stoichiometry="1"/>
</listOfProducts>
<kineticLaw>
	<math xmlns="http://www.w3.org/1998/Math/MathML">
			<ci> FLUX_VALUE </ci>
	</math>
	<listOfParameters>
		<parameter id="LOWER_BOUND" value="0" name="mmol_per_gDW_per_hr"/>
		<parameter id="UPPER_BOUND" value="1000" name="mmol_per_gDW_per_hr"/>
		<parameter id="OBJECTIVE_COEFFICIENT" value="0"/>
		<parameter id="FLUX_VALUE" value="0.0" name="mmol_per_gDW_per_hr"/>
	</listOfParameters>
</kineticLaw>
</reaction>
<reaction id="rxn00952_c0" name="O-Acetyl-L-homoserine_acetate-lyase_adding_methanethiol_c0" reversible="false">
<notes>
<html:p>GENE_ASSOCIATION:SAM23877_RS34660</html:p>
<html:p>PROTEIN_ASSOCIATION:SAM23877_RS34660</html:p>
<html:p>KEGG_RID:R01287</html:p>
<html:p>PROTEIN_CLASS:4.2.99.10</html:p>
</notes>
<listOfReactants>
<speciesReference species="cpd00790_c0" stoichiometry="1"/>
<speciesReference species="cpd00239_c0" stoichiometry="1"/>
</listOfReactants>
<listOfProducts>
<speciesReference species="cpd00067_c0" stoichiometry="1"/>
<speciesReference species="cpd00135_c0" stoichiometry="1"/>
<speciesReference species="cpd00029_c0" stoichiometry="1"/>
</listOfProducts>
<kineticLaw>
	<math xmlns="http://www.w3.org/1998/Math/MathML">
			<ci> FLUX_VALUE </ci>
	</math>
	<listOfParameters>
		<parameter id="LOWER_BOUND" value="0" name="mmol_per_gDW_per_hr"/>
		<parameter id="UPPER_BOUND" value="1000" name="mmol_per_gDW_per_hr"/>
		<parameter id="OBJECTIVE_COEFFICIENT" value="0"/>
		<parameter id="FLUX_VALUE" value="0.0" name="mmol_per_gDW_per_hr"/>
	</listOfParameters>
</kineticLaw>
</reaction>
<reaction id="rxn08809_c0" name="Lysophospholipase_L1_2-acylglycerophosphoethanolamine__n-C18_1_periplasm_c0" reversible="true">
<notes>
<html:p>GENE_ASSOCIATION:SAM23877_RS30630</html:p>
<html:p>PROTEIN_ASSOCIATION:SAM23877_RS30630</html:p>
<html:p>PROTEIN_CLASS:3.1.1.5</html:p>
</notes>
<listOfReactants>
<speciesReference species="cpd00001_c0" stoichiometry="1"/>
<speciesReference species="cpd12547_c0" stoichiometry="1"/>
</listOfReactants>
<listOfProducts>
<speciesReference species="cpd15269_c0" stoichiometry="1"/>
<speciesReference species="cpd00067_c0" stoichiometry="1"/>
<speciesReference species="cpd00908_c0" stoichiometry="1"/>
</listOfProducts>
<kineticLaw>
	<math xmlns="http://www.w3.org/1998/Math/MathML">
			<ci> FLUX_VALUE </ci>
	</math>
	<listOfParameters>
		<parameter id="LOWER_BOUND" value="-1000" name="mmol_per_gDW_per_hr"/>
		<parameter id="UPPER_BOUND" value="1000" name="mmol_per_gDW_per_hr"/>
		<parameter id="OBJECTIVE_COEFFICIENT" value="0"/>
		<parameter id="FLUX_VALUE" value="0.0" name="mmol_per_gDW_per_hr"/>
	</listOfParameters>
</kineticLaw>
</reaction>
<reaction id="rxn00503_c0" name="L-1-Pyrroline-5-carboxylate_NAD_oxidoreductase_c0" reversible="true">
<notes>
<html:p>GENE_ASSOCIATION:SAM23877_RS25015</html:p>
<html:p>PROTEIN_ASSOCIATION:SAM23877_RS25015</html:p>
<html:p>KEGG_RID:R00707</html:p>
<html:p>PROTEIN_CLASS:1.5.1.12</html:p>
</notes>
<listOfReactants>
<speciesReference species="cpd00001_c0" stoichiometry="2"/>
<speciesReference species="cpd00003_c0" stoichiometry="1"/>
<speciesReference species="cpd02431_c0" stoichiometry="1"/>
</listOfReactants>
<listOfProducts>
<speciesReference species="cpd00067_c0" stoichiometry="1"/>
<speciesReference species="cpd00004_c0" stoichiometry="1"/>
<speciesReference species="cpd00023_c0" stoichiometry="1"/>
</listOfProducts>
<kineticLaw>
	<math xmlns="http://www.w3.org/1998/Math/MathML">
			<ci> FLUX_VALUE </ci>
	</math>
	<listOfParameters>
		<parameter id="LOWER_BOUND" value="-1000" name="mmol_per_gDW_per_hr"/>
		<parameter id="UPPER_BOUND" value="1000" name="mmol_per_gDW_per_hr"/>
		<parameter id="OBJECTIVE_COEFFICIENT" value="0"/>
		<parameter id="FLUX_VALUE" value="0.0" name="mmol_per_gDW_per_hr"/>
	</listOfParameters>
</kineticLaw>
</reaction>
<reaction id="rxn03909_c0" name="1-Deoxy-D-xylulose-5-phosphate_pyruvate-lyase_carboxylating_c0" reversible="false">
<notes>
<html:p>GENE_ASSOCIATION:(SAM23877_RS27215 or SAM23877_RS30460)</html:p>
<html:p>PROTEIN_ASSOCIATION:(SAM23877_RS27215 or SAM23877_RS30460)</html:p>
<html:p>KEGG_RID:R05636</html:p>
<html:p>PROTEIN_CLASS:2.2.1.7</html:p>
</notes>
<listOfReactants>
<speciesReference species="cpd00102_c0" stoichiometry="1"/>
<speciesReference species="cpd00067_c0" stoichiometry="1"/>
<speciesReference species="cpd00020_c0" stoichiometry="1"/>
</listOfReactants>
<listOfProducts>
<speciesReference species="cpd08289_c0" stoichiometry="1"/>
<speciesReference species="cpd00011_c0" stoichiometry="1"/>
</listOfProducts>
<kineticLaw>
	<math xmlns="http://www.w3.org/1998/Math/MathML">
			<ci> FLUX_VALUE </ci>
	</math>
	<listOfParameters>
		<parameter id="LOWER_BOUND" value="0" name="mmol_per_gDW_per_hr"/>
		<parameter id="UPPER_BOUND" value="1000" name="mmol_per_gDW_per_hr"/>
		<parameter id="OBJECTIVE_COEFFICIENT" value="0"/>
		<parameter id="FLUX_VALUE" value="0.0" name="mmol_per_gDW_per_hr"/>
	</listOfParameters>
</kineticLaw>
</reaction>
<reaction id="rxn05187_c0" name="Vitamin_ABC_transport_c0" reversible="false">
<notes>
<html:p>GENE_ASSOCIATION:(SAM23877_RS02390 )</html:p>
<html:p>PROTEIN_ASSOCIATION:(SAM23877_RS02390 )</html:p>
</notes>
<listOfReactants>
<speciesReference species="cpd00002_c0" stoichiometry="1"/>
<speciesReference species="cpd00001_c0" stoichiometry="1"/>
<speciesReference species="cpd03424_e0" stoichiometry="1"/>
</listOfReactants>
<listOfProducts>
<speciesReference species="cpd00067_c0" stoichiometry="1"/>
<speciesReference species="cpd00009_c0" stoichiometry="1"/>
<speciesReference species="cpd03424_c0" stoichiometry="1"/>
<speciesReference species="cpd00008_c0" stoichiometry="1"/>
</listOfProducts>
<kineticLaw>
	<math xmlns="http://www.w3.org/1998/Math/MathML">
			<ci> FLUX_VALUE </ci>
	</math>
	<listOfParameters>
		<parameter id="LOWER_BOUND" value="0" name="mmol_per_gDW_per_hr"/>
		<parameter id="UPPER_BOUND" value="1000" name="mmol_per_gDW_per_hr"/>
		<parameter id="OBJECTIVE_COEFFICIENT" value="0"/>
		<parameter id="FLUX_VALUE" value="0.0" name="mmol_per_gDW_per_hr"/>
	</listOfParameters>
</kineticLaw>
</reaction>
<reaction id="rxn05328_c0" name="Hexadecanoyl-acyl-carrier_protein_malonyl-CoA_c0" reversible="false">
<notes>
<html:p>GENE_ASSOCIATION:SAM23877_RS08775</html:p>
<html:p>PROTEIN_ASSOCIATION:SAM23877_RS08775</html:p>
<html:p>KEGG_RID:R04969</html:p>
<html:p>PROTEIN_CLASS:1.3.1.9</html:p>
</notes>
<listOfReactants>
<speciesReference species="cpd00067_c0" stoichiometry="1"/>
<speciesReference species="cpd00004_c0" stoichiometry="1"/>
<speciesReference species="cpd11477_c0" stoichiometry="1"/>
</listOfReactants>
<listOfProducts>
<speciesReference species="cpd11476_c0" stoichiometry="1"/>
<speciesReference species="cpd00003_c0" stoichiometry="1"/>
</listOfProducts>
<kineticLaw>
	<math xmlns="http://www.w3.org/1998/Math/MathML">
			<ci> FLUX_VALUE </ci>
	</math>
	<listOfParameters>
		<parameter id="LOWER_BOUND" value="0" name="mmol_per_gDW_per_hr"/>
		<parameter id="UPPER_BOUND" value="1000" name="mmol_per_gDW_per_hr"/>
		<parameter id="OBJECTIVE_COEFFICIENT" value="0"/>
		<parameter id="FLUX_VALUE" value="0.0" name="mmol_per_gDW_per_hr"/>
	</listOfParameters>
</kineticLaw>
</reaction>
<reaction id="rxn02853_c0" name="Imidazole_acetaldehyde_NAD_oxidoreductase_c0" reversible="false">
<notes>
<html:p>GENE_ASSOCIATION:(SAM23877_RS21795 or SAM23877_RS08220 or SAM23877_RS01875 or SAM23877_RS01875 or SAM23877_RS04265 or SAM23877_RS22455 or SAM23877_RS13470 or SAM23877_RS19635 or SAM23877_RS22460 or SAM23877_RS05740)</html:p>
<html:p>PROTEIN_ASSOCIATION:(SAM23877_RS21795 or SAM23877_RS08220 or SAM23877_RS01875 or SAM23877_RS01875 or SAM23877_RS04265 or SAM23877_RS22455 or SAM23877_RS13470 or SAM23877_RS19635 or SAM23877_RS22460 or SAM23877_RS05740)</html:p>
<html:p>KEGG_RID:R04065</html:p>
<html:p>PROTEIN_CLASS:1.2.1.3</html:p>
</notes>
<listOfReactants>
<speciesReference species="cpd03052_c0" stoichiometry="1"/>
<speciesReference species="cpd00001_c0" stoichiometry="1"/>
<speciesReference species="cpd00003_c0" stoichiometry="1"/>
</listOfReactants>
<listOfProducts>
<speciesReference species="cpd00067_c0" stoichiometry="2"/>
<speciesReference species="cpd00004_c0" stoichiometry="1"/>
<speciesReference species="cpd01831_c0" stoichiometry="1"/>
</listOfProducts>
<kineticLaw>
	<math xmlns="http://www.w3.org/1998/Math/MathML">
			<ci> FLUX_VALUE </ci>
	</math>
	<listOfParameters>
		<parameter id="LOWER_BOUND" value="0" name="mmol_per_gDW_per_hr"/>
		<parameter id="UPPER_BOUND" value="1000" name="mmol_per_gDW_per_hr"/>
		<parameter id="OBJECTIVE_COEFFICIENT" value="0"/>
		<parameter id="FLUX_VALUE" value="0.0" name="mmol_per_gDW_per_hr"/>
	</listOfParameters>
</kineticLaw>
</reaction>
<reaction id="rxn10230_c0" name="anteisopentadecanoyl-CDPdiacylglycerol-serine_O-phosphatidyltransferase_c0" reversible="false">
<notes>
<html:p>GENE_ASSOCIATION:SAM23877_RS28790</html:p>
<html:p>PROTEIN_ASSOCIATION:SAM23877_RS28790</html:p>
<html:p>PROTEIN_CLASS:2.7.8.8</html:p>
</notes>
<listOfReactants>
<speciesReference species="cpd00054_c0" stoichiometry="1"/>
<speciesReference species="cpd15687_c0" stoichiometry="1"/>
</listOfReactants>
<listOfProducts>
<speciesReference species="cpd00067_c0" stoichiometry="1"/>
<speciesReference species="cpd15693_c0" stoichiometry="1"/>
<speciesReference species="cpd00046_c0" stoichiometry="1"/>
</listOfProducts>
<kineticLaw>
	<math xmlns="http://www.w3.org/1998/Math/MathML">
			<ci> FLUX_VALUE </ci>
	</math>
	<listOfParameters>
		<parameter id="LOWER_BOUND" value="0" name="mmol_per_gDW_per_hr"/>
		<parameter id="UPPER_BOUND" value="1000" name="mmol_per_gDW_per_hr"/>
		<parameter id="OBJECTIVE_COEFFICIENT" value="0"/>
		<parameter id="FLUX_VALUE" value="0.0" name="mmol_per_gDW_per_hr"/>
	</listOfParameters>
</kineticLaw>
</reaction>
<reaction id="rxn00999_c0" name="Phenylpyruvate_oxygen_oxidoreductase_hydroxylating_decarboxylating_c0" reversible="false">
<notes>
<html:p>GENE_ASSOCIATION:(SAM23877_RS13990 or SAM23877_RS29965 or SAM23877_RS26885)</html:p>
<html:p>PROTEIN_ASSOCIATION:(SAM23877_RS13990 or SAM23877_RS29965 or SAM23877_RS26885)</html:p>
<html:p>KEGG_RID:R01372</html:p>
<html:p>PROTEIN_CLASS:1.13.11.27</html:p>
</notes>
<listOfReactants>
<speciesReference species="cpd00143_c0" stoichiometry="1"/>
<speciesReference species="cpd00007_c0" stoichiometry="1"/>
</listOfReactants>
<listOfProducts>
<speciesReference species="cpd03480_c0" stoichiometry="1"/>
<speciesReference species="cpd00011_c0" stoichiometry="1"/>
</listOfProducts>
<kineticLaw>
	<math xmlns="http://www.w3.org/1998/Math/MathML">
			<ci> FLUX_VALUE </ci>
	</math>
	<listOfParameters>
		<parameter id="LOWER_BOUND" value="0" name="mmol_per_gDW_per_hr"/>
		<parameter id="UPPER_BOUND" value="1000" name="mmol_per_gDW_per_hr"/>
		<parameter id="OBJECTIVE_COEFFICIENT" value="0"/>
		<parameter id="FLUX_VALUE" value="0.0" name="mmol_per_gDW_per_hr"/>
	</listOfParameters>
</kineticLaw>
</reaction>
<reaction id="rxn02056_c0" name="S-Adenosyl-L-methionine_uroporphyrin-III_C-methyltransferase_c0" reversible="true">
<notes>
<html:p>GENE_ASSOCIATION:(SAM23877_RS07455 or SAM23877_RS27620 or SAM23877_RS11895)</html:p>
<html:p>PROTEIN_ASSOCIATION:(SAM23877_RS07455 or SAM23877_RS27620 or SAM23877_RS11895)</html:p>
<html:p>KEGG_RID:R02864</html:p>
<html:p>PROTEIN_CLASS:4.99.1.4</html:p>
</notes>
<listOfReactants>
<speciesReference species="cpd00067_c0" stoichiometry="2"/>
<speciesReference species="cpd00557_c0" stoichiometry="1"/>
</listOfReactants>
<listOfProducts>
<speciesReference species="cpd03426_c0" stoichiometry="1"/>
<speciesReference species="cpd10515_c0" stoichiometry="1"/>
</listOfProducts>
<kineticLaw>
	<math xmlns="http://www.w3.org/1998/Math/MathML">
			<ci> FLUX_VALUE </ci>
	</math>
	<listOfParameters>
		<parameter id="LOWER_BOUND" value="-1000" name="mmol_per_gDW_per_hr"/>
		<parameter id="UPPER_BOUND" value="1000" name="mmol_per_gDW_per_hr"/>
		<parameter id="OBJECTIVE_COEFFICIENT" value="0"/>
		<parameter id="FLUX_VALUE" value="0.0" name="mmol_per_gDW_per_hr"/>
	</listOfParameters>
</kineticLaw>
</reaction>
<reaction id="rxn05372_c0" name="10-methyl-3-oxo-dodecanoyl-ACP_NADP_oxidoreductase_c0" reversible="true">
<notes>
<html:p>GENE_ASSOCIATION:(SAM23877_RS20460 or SAM23877_RS08870 or SAM23877_RS06455  or SAM23877_RS26540 or SAM23877_RS04565 or SAM23877_RS01730 or SAM23877_RS01205 or SAM23877_RS34435 or SAM23877_RS13440 or SAM23877_RS06290 or SAM23877_RS04935 or SAM23877_RS23135 or SAM23877_RS13445 or SAM23877_RS34890 or SAM23877_RS01440 or SAM23877_RS32235 or SAM23877_RS31955 or SAM23877_RS32245 or SAM23877_RS00630)</html:p>
<html:p>PROTEIN_ASSOCIATION:(SAM23877_RS20460 or SAM23877_RS08870 or SAM23877_RS06455  or SAM23877_RS26540 or SAM23877_RS04565 or SAM23877_RS01730 or SAM23877_RS01205 or SAM23877_RS34435 or SAM23877_RS13440 or SAM23877_RS06290 or SAM23877_RS04935 or SAM23877_RS23135 or SAM23877_RS13445 or SAM23877_RS34890 or SAM23877_RS01440 or SAM23877_RS32235 or SAM23877_RS31955 or SAM23877_RS32245 or SAM23877_RS00630)</html:p>
<html:p>PROTEIN_CLASS:1.1.1.0</html:p>
</notes>
<listOfReactants>
<speciesReference species="cpd00067_c0" stoichiometry="1"/>
<speciesReference species="cpd11508_c0" stoichiometry="1"/>
<speciesReference species="cpd00005_c0" stoichiometry="1"/>
</listOfReactants>
<listOfProducts>
<speciesReference species="cpd11509_c0" stoichiometry="1"/>
<speciesReference species="cpd00006_c0" stoichiometry="1"/>
</listOfProducts>
<kineticLaw>
	<math xmlns="http://www.w3.org/1998/Math/MathML">
			<ci> FLUX_VALUE </ci>
	</math>
	<listOfParameters>
		<parameter id="LOWER_BOUND" value="-1000" name="mmol_per_gDW_per_hr"/>
		<parameter id="UPPER_BOUND" value="1000" name="mmol_per_gDW_per_hr"/>
		<parameter id="OBJECTIVE_COEFFICIENT" value="0"/>
		<parameter id="FLUX_VALUE" value="0.0" name="mmol_per_gDW_per_hr"/>
	</listOfParameters>
</kineticLaw>
</reaction>
<reaction id="rxn00459_c0" name="2-Phospho-D-glycerate_hydro-lyase_c0" reversible="true">
<notes>
<html:p>GENE_ASSOCIATION:SAM23877_RS14825</html:p>
<html:p>PROTEIN_ASSOCIATION:SAM23877_RS14825</html:p>
<html:p>KEGG_RID:R00658</html:p>
<html:p>PROTEIN_CLASS:4.2.1.11</html:p>
</notes>
<listOfReactants>
<speciesReference species="cpd00482_c0" stoichiometry="1"/>
</listOfReactants>
<listOfProducts>
<speciesReference species="cpd00001_c0" stoichiometry="1"/>
<speciesReference species="cpd00061_c0" stoichiometry="1"/>
</listOfProducts>
<kineticLaw>
	<math xmlns="http://www.w3.org/1998/Math/MathML">
			<ci> FLUX_VALUE </ci>
	</math>
	<listOfParameters>
		<parameter id="LOWER_BOUND" value="-1000" name="mmol_per_gDW_per_hr"/>
		<parameter id="UPPER_BOUND" value="1000" name="mmol_per_gDW_per_hr"/>
		<parameter id="OBJECTIVE_COEFFICIENT" value="0"/>
		<parameter id="FLUX_VALUE" value="0.0" name="mmol_per_gDW_per_hr"/>
	</listOfParameters>
</kineticLaw>
</reaction>
<reaction id="rxn00405_c0" name="L-Arginine_carboxy-lyase_c0" reversible="false">
<notes>
<html:p>GENE_ASSOCIATION:(SAM23877_RS03985 or SAM23877_RS01535)</html:p>
<html:p>PROTEIN_ASSOCIATION:(SAM23877_RS03985 or SAM23877_RS01535)</html:p>
<html:p>KEGG_RID:R00566</html:p>
<html:p>PROTEIN_CLASS:4.1.1.19</html:p>
</notes>
<listOfReactants>
<speciesReference species="cpd00067_c0" stoichiometry="1"/>
<speciesReference species="cpd00051_c0" stoichiometry="1"/>
</listOfReactants>
<listOfProducts>
<speciesReference species="cpd00011_c0" stoichiometry="1"/>
<speciesReference species="cpd00152_c0" stoichiometry="1"/>
</listOfProducts>
<kineticLaw>
	<math xmlns="http://www.w3.org/1998/Math/MathML">
			<ci> FLUX_VALUE </ci>
	</math>
	<listOfParameters>
		<parameter id="LOWER_BOUND" value="0" name="mmol_per_gDW_per_hr"/>
		<parameter id="UPPER_BOUND" value="1000" name="mmol_per_gDW_per_hr"/>
		<parameter id="OBJECTIVE_COEFFICIENT" value="0"/>
		<parameter id="FLUX_VALUE" value="0.0" name="mmol_per_gDW_per_hr"/>
	</listOfParameters>
</kineticLaw>
</reaction>
<reaction id="rxn02949_c0" name="S-3-Hydroxyisobutyryl-CoA_hydro-lyase_c0" reversible="true">
<notes>
<html:p>GENE_ASSOCIATION:(SAM23877_RS27285 or SAM23877_RS23365 or SAM23877_RS32950 or SAM23877_RS01530 or SAM23877_RS24675 or SAM23877_RS30365 or SAM23877_RS27065 or SAM23877_RS08905)</html:p>
<html:p>PROTEIN_ASSOCIATION:(SAM23877_RS27285 or SAM23877_RS23365 or SAM23877_RS32950 or SAM23877_RS01530 or SAM23877_RS24675 or SAM23877_RS30365 or SAM23877_RS27065 or SAM23877_RS08905)</html:p>
<html:p>KEGG_RID:R04224</html:p>
<html:p>PROTEIN_CLASS:4.2.1.17</html:p>
</notes>
<listOfReactants>
<speciesReference species="cpd02187_c0" stoichiometry="1"/>
<speciesReference species="cpd00001_c0" stoichiometry="1"/>
</listOfReactants>
<listOfProducts>
<speciesReference species="cpd03572_c0" stoichiometry="1"/>
</listOfProducts>
<kineticLaw>
	<math xmlns="http://www.w3.org/1998/Math/MathML">
			<ci> FLUX_VALUE </ci>
	</math>
	<listOfParameters>
		<parameter id="LOWER_BOUND" value="-1000" name="mmol_per_gDW_per_hr"/>
		<parameter id="UPPER_BOUND" value="1000" name="mmol_per_gDW_per_hr"/>
		<parameter id="OBJECTIVE_COEFFICIENT" value="0"/>
		<parameter id="FLUX_VALUE" value="0.0" name="mmol_per_gDW_per_hr"/>
	</listOfParameters>
</kineticLaw>
</reaction>
<reaction id="rxn05031_c0" name="prephytoene_diphosphate_geranylgeranyl-diphosphate_c0" reversible="false">
<notes>
<html:p>GENE_ASSOCIATION:(SAM23877_RS30425 or SAM23877_RS30420 )</html:p>
<html:p>PROTEIN_ASSOCIATION:(SAM23877_RS30425 or SAM23877_RS30420 )</html:p>
<html:p>KEGG_RID:R07270</html:p>
<html:p>PROTEIN_CLASS:2.5.1.32</html:p>
</notes>
<listOfReactants>
<speciesReference species="cpd02168_c0" stoichiometry="1"/>
</listOfReactants>
<listOfProducts>
<speciesReference species="cpd03205_c0" stoichiometry="1"/>
<speciesReference species="cpd00012_c0" stoichiometry="1"/>
</listOfProducts>
<kineticLaw>
	<math xmlns="http://www.w3.org/1998/Math/MathML">
			<ci> FLUX_VALUE </ci>
	</math>
	<listOfParameters>
		<parameter id="LOWER_BOUND" value="0" name="mmol_per_gDW_per_hr"/>
		<parameter id="UPPER_BOUND" value="1000" name="mmol_per_gDW_per_hr"/>
		<parameter id="OBJECTIVE_COEFFICIENT" value="0"/>
		<parameter id="FLUX_VALUE" value="0.0" name="mmol_per_gDW_per_hr"/>
	</listOfParameters>
</kineticLaw>
</reaction>
<reaction id="rxn10225_c0" name="isohexadecanoyl-phosphatidate_cytidylyltransferase_c0" reversible="true">
<notes>
<html:p>GENE_ASSOCIATION:SAM23877_RS25500</html:p>
<html:p>PROTEIN_ASSOCIATION:SAM23877_RS25500</html:p>
<html:p>PROTEIN_CLASS:2.7.7.41</html:p>
</notes>
<listOfReactants>
<speciesReference species="cpd15682_c0" stoichiometry="1"/>
<speciesReference species="cpd00052_c0" stoichiometry="1"/>
</listOfReactants>
<listOfProducts>
<speciesReference species="cpd15688_c0" stoichiometry="1"/>
<speciesReference species="cpd00012_c0" stoichiometry="1"/>
</listOfProducts>
<kineticLaw>
	<math xmlns="http://www.w3.org/1998/Math/MathML">
			<ci> FLUX_VALUE </ci>
	</math>
	<listOfParameters>
		<parameter id="LOWER_BOUND" value="-1000" name="mmol_per_gDW_per_hr"/>
		<parameter id="UPPER_BOUND" value="1000" name="mmol_per_gDW_per_hr"/>
		<parameter id="OBJECTIVE_COEFFICIENT" value="0"/>
		<parameter id="FLUX_VALUE" value="0.0" name="mmol_per_gDW_per_hr"/>
	</listOfParameters>
</kineticLaw>
</reaction>
<reaction id="rxn10259_c0" name="isoheptadecanoyl-CDPdiacylglycerol_sn-glycerol-3-phosphate_3-phosphatidyltransferase_c0" reversible="true">
<notes>
<html:p>GENE_ASSOCIATION:(SAM23877_RS07280 or SAM23877_RS30400 or SAM23877_RS25940 or SAM23877_RS06635)</html:p>
<html:p>PROTEIN_ASSOCIATION:(SAM23877_RS07280 or SAM23877_RS30400 or SAM23877_RS25940 or SAM23877_RS06635)</html:p>
<html:p>PROTEIN_CLASS:2.7.8.5</html:p>
</notes>
<listOfReactants>
<speciesReference species="cpd15683_c0" stoichiometry="1"/>
<speciesReference species="cpd00080_c0" stoichiometry="1"/>
</listOfReactants>
<listOfProducts>
<speciesReference species="cpd15716_c0" stoichiometry="1"/>
<speciesReference species="cpd00046_c0" stoichiometry="1"/>
</listOfProducts>
<kineticLaw>
	<math xmlns="http://www.w3.org/1998/Math/MathML">
			<ci> FLUX_VALUE </ci>
	</math>
	<listOfParameters>
		<parameter id="LOWER_BOUND" value="-1000" name="mmol_per_gDW_per_hr"/>
		<parameter id="UPPER_BOUND" value="1000" name="mmol_per_gDW_per_hr"/>
		<parameter id="OBJECTIVE_COEFFICIENT" value="0"/>
		<parameter id="FLUX_VALUE" value="0.0" name="mmol_per_gDW_per_hr"/>
	</listOfParameters>
</kineticLaw>
</reaction>
<reaction id="rxn00929_c0" name="L-Proline_NAD_5-oxidoreductase_c0" reversible="true">
<notes>
<html:p>GENE_ASSOCIATION:SAM23877_RS20015</html:p>
<html:p>PROTEIN_ASSOCIATION:SAM23877_RS20015</html:p>
<html:p>KEGG_RID:R01248</html:p>
<html:p>PROTEIN_CLASS:1.5.1.2</html:p>
</notes>
<listOfReactants>
<speciesReference species="cpd00129_c0" stoichiometry="1"/>
<speciesReference species="cpd00003_c0" stoichiometry="1"/>
</listOfReactants>
<listOfProducts>
<speciesReference species="cpd00067_c0" stoichiometry="1"/>
<speciesReference species="cpd00004_c0" stoichiometry="1"/>
<speciesReference species="cpd02431_c0" stoichiometry="1"/>
</listOfProducts>
<kineticLaw>
	<math xmlns="http://www.w3.org/1998/Math/MathML">
			<ci> FLUX_VALUE </ci>
	</math>
	<listOfParameters>
		<parameter id="LOWER_BOUND" value="-1000" name="mmol_per_gDW_per_hr"/>
		<parameter id="UPPER_BOUND" value="1000" name="mmol_per_gDW_per_hr"/>
		<parameter id="OBJECTIVE_COEFFICIENT" value="0"/>
		<parameter id="FLUX_VALUE" value="0.0" name="mmol_per_gDW_per_hr"/>
	</listOfParameters>
</kineticLaw>
</reaction>
<reaction id="rxn00312_c0" name="L-Lysine_oxygen_2-oxidoreductase_decarboxylating_c0" reversible="false">
<notes>
<html:p>GENE_ASSOCIATION:SAM23877_RS06970</html:p>
<html:p>PROTEIN_ASSOCIATION:SAM23877_RS06970</html:p>
<html:p>KEGG_RID:R00449</html:p>
<html:p>PROTEIN_CLASS:1.13.12.2</html:p>
</notes>
<listOfReactants>
<speciesReference species="cpd00039_c0" stoichiometry="1"/>
<speciesReference species="cpd00007_c0" stoichiometry="1"/>
</listOfReactants>
<listOfProducts>
<speciesReference species="cpd00001_c0" stoichiometry="1"/>
<speciesReference species="cpd00011_c0" stoichiometry="1"/>
<speciesReference species="cpd00729_c0" stoichiometry="1"/>
</listOfProducts>
<kineticLaw>
	<math xmlns="http://www.w3.org/1998/Math/MathML">
			<ci> FLUX_VALUE </ci>
	</math>
	<listOfParameters>
		<parameter id="LOWER_BOUND" value="0" name="mmol_per_gDW_per_hr"/>
		<parameter id="UPPER_BOUND" value="1000" name="mmol_per_gDW_per_hr"/>
		<parameter id="OBJECTIVE_COEFFICIENT" value="0"/>
		<parameter id="FLUX_VALUE" value="0.0" name="mmol_per_gDW_per_hr"/>
	</listOfParameters>
</kineticLaw>
</reaction>
<reaction id="rxn08311_c0" name="CDP-diacylglycerol_synthetase_n-C18_0_c0" reversible="true">
<notes>
<html:p>GENE_ASSOCIATION:SAM23877_RS25500</html:p>
<html:p>PROTEIN_ASSOCIATION:SAM23877_RS25500</html:p>
<html:p>PROTEIN_CLASS:2.7.7.41</html:p>
</notes>
<listOfReactants>
<speciesReference species="cpd15526_c0" stoichiometry="1"/>
<speciesReference species="cpd00052_c0" stoichiometry="1"/>
</listOfReactants>
<listOfProducts>
<speciesReference species="cpd15421_c0" stoichiometry="1"/>
<speciesReference species="cpd00012_c0" stoichiometry="1"/>
</listOfProducts>
<kineticLaw>
	<math xmlns="http://www.w3.org/1998/Math/MathML">
			<ci> FLUX_VALUE </ci>
	</math>
	<listOfParameters>
		<parameter id="LOWER_BOUND" value="-1000" name="mmol_per_gDW_per_hr"/>
		<parameter id="UPPER_BOUND" value="1000" name="mmol_per_gDW_per_hr"/>
		<parameter id="OBJECTIVE_COEFFICIENT" value="0"/>
		<parameter id="FLUX_VALUE" value="0.0" name="mmol_per_gDW_per_hr"/>
	</listOfParameters>
</kineticLaw>
</reaction>
<reaction id="rxn01492_c0" name="ATP_D-fructose-1-phosphate_6-phosphotransferase_c0" reversible="false">
<notes>
<html:p>GENE_ASSOCIATION:(SAM23877_RS16140)</html:p>
<html:p>PROTEIN_ASSOCIATION:(SAM23877_RS16140)</html:p>
<html:p>KEGG_RID:R02071</html:p>
<html:p>PROTEIN_CLASS:2.7.1.56</html:p>
</notes>
<listOfReactants>
<speciesReference species="cpd00802_c0" stoichiometry="1"/>
<speciesReference species="cpd00002_c0" stoichiometry="1"/>
</listOfReactants>
<listOfProducts>
<speciesReference species="cpd00008_c0" stoichiometry="1"/>
<speciesReference species="cpd00290_c0" stoichiometry="1"/>
</listOfProducts>
<kineticLaw>
	<math xmlns="http://www.w3.org/1998/Math/MathML">
			<ci> FLUX_VALUE </ci>
	</math>
	<listOfParameters>
<parameter id="LOWER_BOUND" value="-1000" name="mmol_per_gDW_per_hr"/>		<parameter id="UPPER_BOUND" value="1000" name="mmol_per_gDW_per_hr"/>
		<parameter id="OBJECTIVE_COEFFICIENT" value="0"/>
		<parameter id="FLUX_VALUE" value="0.0" name="mmol_per_gDW_per_hr"/>
	</listOfParameters>
</kineticLaw>
</reaction>
<reaction id="rxn01101_c0" name="3-Phospho-D-glycerate_NAD_2-oxidoreductase_c0" reversible="true">
<notes>
<html:p>GENE_ASSOCIATION:(SAM23877_RS13535 or SAM23877_RS32665 or SAM23877_RS24990 or SAM23877_RS24965 or SAM23877_RS21065)</html:p>
<html:p>PROTEIN_ASSOCIATION:(SAM23877_RS13535 or SAM23877_RS32665 or SAM23877_RS24990 or SAM23877_RS24965 or SAM23877_RS21065)</html:p>
<html:p>KEGG_RID:R01513</html:p>
<html:p>PROTEIN_CLASS:1.1.1.95</html:p>
</notes>
<listOfReactants>
<speciesReference species="cpd00003_c0" stoichiometry="1"/>
<speciesReference species="cpd00169_c0" stoichiometry="1"/>
</listOfReactants>
<listOfProducts>
<speciesReference species="cpd00067_c0" stoichiometry="1"/>
<speciesReference species="cpd00004_c0" stoichiometry="1"/>
<speciesReference species="cpd02069_c0" stoichiometry="1"/>
</listOfProducts>
<kineticLaw>
	<math xmlns="http://www.w3.org/1998/Math/MathML">
			<ci> FLUX_VALUE </ci>
	</math>
	<listOfParameters>
		<parameter id="LOWER_BOUND" value="-1000" name="mmol_per_gDW_per_hr"/>
		<parameter id="UPPER_BOUND" value="1000" name="mmol_per_gDW_per_hr"/>
		<parameter id="OBJECTIVE_COEFFICIENT" value="0"/>
		<parameter id="FLUX_VALUE" value="0.0" name="mmol_per_gDW_per_hr"/>
	</listOfParameters>
</kineticLaw>
</reaction>
<reaction id="rxn08844_c0" name="Lysophospholipase_L2_2-acylglycerophosphoethanolamine__n-C18_1_c0" reversible="true">
<notes>
<html:p>GENE_ASSOCIATION:SAM23877_RS30630</html:p>
<html:p>PROTEIN_ASSOCIATION:SAM23877_RS30630</html:p>
<html:p>PROTEIN_CLASS:3.1.1.5</html:p>
</notes>
<listOfReactants>
<speciesReference species="cpd00001_c0" stoichiometry="1"/>
<speciesReference species="cpd15342_c0" stoichiometry="1"/>
</listOfReactants>
<listOfProducts>
<speciesReference species="cpd15269_c0" stoichiometry="1"/>
<speciesReference species="cpd00067_c0" stoichiometry="1"/>
<speciesReference species="cpd00908_c0" stoichiometry="1"/>
</listOfProducts>
<kineticLaw>
	<math xmlns="http://www.w3.org/1998/Math/MathML">
			<ci> FLUX_VALUE </ci>
	</math>
	<listOfParameters>
		<parameter id="LOWER_BOUND" value="-1000" name="mmol_per_gDW_per_hr"/>
		<parameter id="UPPER_BOUND" value="1000" name="mmol_per_gDW_per_hr"/>
		<parameter id="OBJECTIVE_COEFFICIENT" value="0"/>
		<parameter id="FLUX_VALUE" value="0.0" name="mmol_per_gDW_per_hr"/>
	</listOfParameters>
</kineticLaw>
</reaction>
<reaction id="rxn00302_c0" name="GTP_7_8-8_9-dihydrolase_c0" reversible="false">
<notes>
<html:p>GENE_ASSOCIATION:SAM23877_RS19715</html:p>
<html:p>PROTEIN_ASSOCIATION:SAM23877_RS19715</html:p>
<html:p>KEGG_RID:R00428</html:p>
<html:p>PROTEIN_CLASS:3.5.4.16</html:p>
</notes>
<listOfReactants>
<speciesReference species="cpd00001_c0" stoichiometry="1"/>
<speciesReference species="cpd00038_c0" stoichiometry="1"/>
</listOfReactants>
<listOfProducts>
<speciesReference species="cpd03518_c0" stoichiometry="1"/>
</listOfProducts>
<kineticLaw>
	<math xmlns="http://www.w3.org/1998/Math/MathML">
			<ci> FLUX_VALUE </ci>
	</math>
	<listOfParameters>
		<parameter id="LOWER_BOUND" value="0" name="mmol_per_gDW_per_hr"/>
		<parameter id="UPPER_BOUND" value="1000" name="mmol_per_gDW_per_hr"/>
		<parameter id="OBJECTIVE_COEFFICIENT" value="0"/>
		<parameter id="FLUX_VALUE" value="0.0" name="mmol_per_gDW_per_hr"/>
	</listOfParameters>
</kineticLaw>
</reaction>
<reaction id="rxn05621_c0" name="methanesulfonate_transport_via_ABC_system_c0" reversible="false">
<notes>
<html:p>GENE_ASSOCIATION:(SAM23877_RS03235 and (SAM23877_RS34650 or SAM23877_RS03240) and SAM23877_RS27630)</html:p>
<html:p>PROTEIN_ASSOCIATION:(SAM23877_RS03235 and (SAM23877_RS34650 or SAM23877_RS03240) and SAM23877_RS27630)</html:p>
</notes>
<listOfReactants>
<speciesReference species="cpd00002_c0" stoichiometry="1"/>
<speciesReference species="cpd00001_c0" stoichiometry="1"/>
<speciesReference species="cpd08023_e0" stoichiometry="1"/>
</listOfReactants>
<listOfProducts>
<speciesReference species="cpd00067_c0" stoichiometry="1"/>
<speciesReference species="cpd00009_c0" stoichiometry="1"/>
<speciesReference species="cpd00008_c0" stoichiometry="1"/>
<speciesReference species="cpd08023_c0" stoichiometry="1"/>
</listOfProducts>
<kineticLaw>
	<math xmlns="http://www.w3.org/1998/Math/MathML">
			<ci> FLUX_VALUE </ci>
	</math>
	<listOfParameters>
		<parameter id="LOWER_BOUND" value="0" name="mmol_per_gDW_per_hr"/>
		<parameter id="UPPER_BOUND" value="1000" name="mmol_per_gDW_per_hr"/>
		<parameter id="OBJECTIVE_COEFFICIENT" value="0"/>
		<parameter id="FLUX_VALUE" value="0.0" name="mmol_per_gDW_per_hr"/>
	</listOfParameters>
</kineticLaw>
</reaction>
<reaction id="rxn05315_c0" name="ZN2t4_c0" reversible="true">
<notes>
<html:p>GENE_ASSOCIATION:SAM23877_RS30380</html:p>
<html:p>PROTEIN_ASSOCIATION:SAM23877_RS30380</html:p>
</notes>
<listOfReactants>
<speciesReference species="cpd00067_e0" stoichiometry="1"/>
<speciesReference species="cpd00205_e0" stoichiometry="1"/>
<speciesReference species="cpd00034_c0" stoichiometry="1"/>
</listOfReactants>
<listOfProducts>
<speciesReference species="cpd00067_c0" stoichiometry="1"/>
<speciesReference species="cpd00205_c0" stoichiometry="1"/>
<speciesReference species="cpd00034_e0" stoichiometry="1"/>
</listOfProducts>
<kineticLaw>
	<math xmlns="http://www.w3.org/1998/Math/MathML">
			<ci> FLUX_VALUE </ci>
	</math>
	<listOfParameters>
		<parameter id="LOWER_BOUND" value="-1000" name="mmol_per_gDW_per_hr"/>
		<parameter id="UPPER_BOUND" value="1000" name="mmol_per_gDW_per_hr"/>
		<parameter id="OBJECTIVE_COEFFICIENT" value="0"/>
		<parameter id="FLUX_VALUE" value="0.0" name="mmol_per_gDW_per_hr"/>
	</listOfParameters>
</kineticLaw>
</reaction>
<reaction id="rxn05145_c0" name="Orthophosphate-ABC_transport_c0" reversible="false">
<notes>
<html:p>GENE_ASSOCIATION:(SAM23877_RS16745 and SAM23877_RS16735 and SAM23877_RS16740 and SAM23877_RS16730)</html:p>
<html:p>PROTEIN_ASSOCIATION:(SAM23877_RS16745 and SAM23877_RS16735 and SAM23877_RS16740 and SAM23877_RS16730)</html:p>
<html:p>PROTEIN_CLASS:TC-3.A.1.7</html:p>
</notes>
<listOfReactants>
<speciesReference species="cpd00002_c0" stoichiometry="1"/>
<speciesReference species="cpd00001_c0" stoichiometry="1"/>
<speciesReference species="cpd00009_e0" stoichiometry="1"/>
</listOfReactants>
<listOfProducts>
<speciesReference species="cpd00067_c0" stoichiometry="1"/>
<speciesReference species="cpd00009_c0" stoichiometry="2"/>
<speciesReference species="cpd00008_c0" stoichiometry="1"/>
</listOfProducts>
<kineticLaw>
	<math xmlns="http://www.w3.org/1998/Math/MathML">
			<ci> FLUX_VALUE </ci>
	</math>
	<listOfParameters>
<parameter id="LOWER_BOUND" value="-1000" name="mmol_per_gDW_per_hr"/>		<parameter id="UPPER_BOUND" value="1000" name="mmol_per_gDW_per_hr"/>
		<parameter id="OBJECTIVE_COEFFICIENT" value="0"/>
		<parameter id="FLUX_VALUE" value="0.0" name="mmol_per_gDW_per_hr"/>
	</listOfParameters>
</kineticLaw>
</reaction>
<reaction id="rxn05341_c0" name="3R-3-Hydroxyoctanoyl-acyl-carrier-protein_NADP_oxidoreductase_c0" reversible="true">
<notes>
<html:p>GENE_ASSOCIATION:(SAM23877_RS20460 or SAM23877_RS08870 or SAM23877_RS06455  or SAM23877_RS26540 or SAM23877_RS04565 or SAM23877_RS01730 or SAM23877_RS01205 or SAM23877_RS34435 or SAM23877_RS13440 or SAM23877_RS06290 or SAM23877_RS04935 or SAM23877_RS23135 or SAM23877_RS13445 or SAM23877_RS34890 or SAM23877_RS01440 or SAM23877_RS32235 or SAM23877_RS31955 or SAM23877_RS32245 or SAM23877_RS00630)</html:p>
<html:p>PROTEIN_ASSOCIATION:(SAM23877_RS20460 or SAM23877_RS08870 or SAM23877_RS06455  or SAM23877_RS26540 or SAM23877_RS04565 or SAM23877_RS01730 or SAM23877_RS01205 or SAM23877_RS34435 or SAM23877_RS13440 or SAM23877_RS06290 or SAM23877_RS04935 or SAM23877_RS23135 or SAM23877_RS13445 or SAM23877_RS34890 or SAM23877_RS01440 or SAM23877_RS32235 or SAM23877_RS31955 or SAM23877_RS32245 or SAM23877_RS00630)</html:p>
<html:p>KEGG_RID:R04536</html:p>
<html:p>PROTEIN_CLASS:2.3.1.86</html:p>
</notes>
<listOfReactants>
<speciesReference species="cpd11483_c0" stoichiometry="1"/>
<speciesReference species="cpd00006_c0" stoichiometry="1"/>
</listOfReactants>
<listOfProducts>
<speciesReference species="cpd00067_c0" stoichiometry="1"/>
<speciesReference species="cpd11490_c0" stoichiometry="1"/>
<speciesReference species="cpd00005_c0" stoichiometry="1"/>
</listOfProducts>
<kineticLaw>
	<math xmlns="http://www.w3.org/1998/Math/MathML">
			<ci> FLUX_VALUE </ci>
	</math>
	<listOfParameters>
		<parameter id="LOWER_BOUND" value="-1000" name="mmol_per_gDW_per_hr"/>
		<parameter id="UPPER_BOUND" value="1000" name="mmol_per_gDW_per_hr"/>
		<parameter id="OBJECTIVE_COEFFICIENT" value="0"/>
		<parameter id="FLUX_VALUE" value="0.0" name="mmol_per_gDW_per_hr"/>
	</listOfParameters>
</kineticLaw>
</reaction>
<reaction id="rxn05412_c0" name="4-methyl-trans-pent-2-enoyl-ACP_NADP_oxidoreductase_A-specific_c0" reversible="false">
<notes>
<html:p>GENE_ASSOCIATION:SAM23877_RS23830</html:p>
<html:p>PROTEIN_ASSOCIATION:SAM23877_RS23830</html:p>
<html:p>PROTEIN_CLASS:1.3.1.0</html:p>
</notes>
<listOfReactants>
<speciesReference species="cpd00067_c0" stoichiometry="1"/>
<speciesReference species="cpd11548_c0" stoichiometry="1"/>
<speciesReference species="cpd00005_c0" stoichiometry="1"/>
</listOfReactants>
<listOfProducts>
<speciesReference species="cpd00006_c0" stoichiometry="1"/>
<speciesReference species="cpd11549_c0" stoichiometry="1"/>
</listOfProducts>
<kineticLaw>
	<math xmlns="http://www.w3.org/1998/Math/MathML">
			<ci> FLUX_VALUE </ci>
	</math>
	<listOfParameters>
		<parameter id="LOWER_BOUND" value="0" name="mmol_per_gDW_per_hr"/>
		<parameter id="UPPER_BOUND" value="1000" name="mmol_per_gDW_per_hr"/>
		<parameter id="OBJECTIVE_COEFFICIENT" value="0"/>
		<parameter id="FLUX_VALUE" value="0.0" name="mmol_per_gDW_per_hr"/>
	</listOfParameters>
</kineticLaw>
</reaction>
<reaction id="rxn02988_c0" name="quinolinate_synthase_c0" reversible="false">
<notes>
<html:p>GENE_ASSOCIATION:SAM23877_RS10605</html:p>
<html:p>PROTEIN_ASSOCIATION:SAM23877_RS10605</html:p>
<html:p>KEGG_RID:R04292</html:p>
</notes>
<listOfReactants>
<speciesReference species="cpd03470_c0" stoichiometry="1"/>
<speciesReference species="cpd00095_c0" stoichiometry="1"/>
</listOfReactants>
<listOfProducts>
<speciesReference species="cpd02333_c0" stoichiometry="1"/>
<speciesReference species="cpd00067_c0" stoichiometry="1"/>
<speciesReference species="cpd00001_c0" stoichiometry="2"/>
<speciesReference species="cpd00009_c0" stoichiometry="1"/>
</listOfProducts>
<kineticLaw>
	<math xmlns="http://www.w3.org/1998/Math/MathML">
			<ci> FLUX_VALUE </ci>
	</math>
	<listOfParameters>
		<parameter id="LOWER_BOUND" value="0" name="mmol_per_gDW_per_hr"/>
		<parameter id="UPPER_BOUND" value="1000" name="mmol_per_gDW_per_hr"/>
		<parameter id="OBJECTIVE_COEFFICIENT" value="0"/>
		<parameter id="FLUX_VALUE" value="0.0" name="mmol_per_gDW_per_hr"/>
	</listOfParameters>
</kineticLaw>
</reaction>
<reaction id="rxn05460_c0" name="3-Oxooctodecanoyl-ACP_malonyl-acyl-carrier-protein_C-acyltransferase_decarboxylating_c0" reversible="false">
<notes>
<html:p>GENE_ASSOCIATION:((SAM23877_RS18655 or SAM23877_RS11570 or SAM23877_RS29695 or SAM23877_RS18620) and (SAM23877_RS34850 or SAM23877_RS11580 or SAM23877_RS33125 or SAM23877_RS18685))</html:p>
<html:p>PROTEIN_ASSOCIATION:((SAM23877_RS18655 or SAM23877_RS11570 or SAM23877_RS29695 or SAM23877_RS18620) and (SAM23877_RS34850 or SAM23877_RS11580 or SAM23877_RS33125 or SAM23877_RS18685))</html:p>
<html:p>PROTEIN_CLASS:2.3.1.0</html:p>
</notes>
<listOfReactants>
<speciesReference species="cpd00067_c0" stoichiometry="1"/>
<speciesReference species="cpd11476_c0" stoichiometry="1"/>
<speciesReference species="cpd11492_c0" stoichiometry="1"/>
</listOfReactants>
<listOfProducts>
<speciesReference species="cpd11493_c0" stoichiometry="1"/>
<speciesReference species="cpd00011_c0" stoichiometry="1"/>
<speciesReference species="cpd11570_c0" stoichiometry="1"/>
</listOfProducts>
<kineticLaw>
	<math xmlns="http://www.w3.org/1998/Math/MathML">
			<ci> FLUX_VALUE </ci>
	</math>
	<listOfParameters>
		<parameter id="LOWER_BOUND" value="0" name="mmol_per_gDW_per_hr"/>
		<parameter id="UPPER_BOUND" value="1000" name="mmol_per_gDW_per_hr"/>
		<parameter id="OBJECTIVE_COEFFICIENT" value="0"/>
		<parameter id="FLUX_VALUE" value="0.0" name="mmol_per_gDW_per_hr"/>
	</listOfParameters>
</kineticLaw>
</reaction>
<reaction id="rxn00290_c0" name="Succinyl-CoA_3-oxo-acid_CoA-transferase_c0" reversible="true">
<notes>
<html:p>GENE_ASSOCIATION:((SAM23877_RS30165 or SAM23877_RS04950) or (SAM23877_RS04945 or SAM23877_RS30170))</html:p>
<html:p>PROTEIN_ASSOCIATION:((SAM23877_RS30165 or SAM23877_RS04950) or (SAM23877_RS04945 or SAM23877_RS30170))</html:p>
<html:p>KEGG_RID:R00410</html:p>
<html:p>PROTEIN_CLASS:2.8.3.5</html:p>
</notes>
<listOfReactants>
<speciesReference species="cpd00078_c0" stoichiometry="1"/>
<speciesReference species="cpd00142_c0" stoichiometry="1"/>
</listOfReactants>
<listOfProducts>
<speciesReference species="cpd00036_c0" stoichiometry="1"/>
<speciesReference species="cpd00279_c0" stoichiometry="1"/>
</listOfProducts>
<kineticLaw>
	<math xmlns="http://www.w3.org/1998/Math/MathML">
			<ci> FLUX_VALUE </ci>
	</math>
	<listOfParameters>
		<parameter id="LOWER_BOUND" value="-1000" name="mmol_per_gDW_per_hr"/>
		<parameter id="UPPER_BOUND" value="1000" name="mmol_per_gDW_per_hr"/>
		<parameter id="OBJECTIVE_COEFFICIENT" value="0"/>
		<parameter id="FLUX_VALUE" value="0.0" name="mmol_per_gDW_per_hr"/>
	</listOfParameters>
</kineticLaw>
</reaction>

<!-- PREVIOUS PEPTIDOGLYCAN ASSEMBLY BEGIN-->

<!--
<reaction id="rxn10199_c0" name="Peptidoglycan_subunit_synthesis_c0" reversible="true">
<notes>
<html:p>GENE_ASSOCIATION:(SAM23877_03815 or SAM23877_03816 or SAM23877_04639 or SAM23877_03493 or SAM23877_02748)</html:p>
<html:p>PROTEIN_ASSOCIATION:(SAM23877_03815 or SAM23877_03816 or SAM23877_04639 or SAM23877_03493 or SAM23877_02748)</html:p>
</notes>
<listOfReactants>
<speciesReference species="cpd15666_c0" stoichiometry="1"/>
<speciesReference species="cpd03495_c0" stoichiometry="1"/>
</listOfReactants>
<listOfProducts>
<speciesReference species="cpd02229_c0" stoichiometry="1"/>
<speciesReference species="cpd15665_c0" stoichiometry="1"/>
</listOfProducts>
<kineticLaw>
	<math xmlns="http://www.w3.org/1998/Math/MathML">
			<ci> FLUX_VALUE </ci>
	</math>
	<listOfParameters>
		<parameter id="LOWER_BOUND" value="-1000" name="mmol_per_gDW_per_hr"/>
		<parameter id="UPPER_BOUND" value="1000" name="mmol_per_gDW_per_hr"/>
		<parameter id="OBJECTIVE_COEFFICIENT" value="0"/>
		<parameter id="FLUX_VALUE" value="0.0" name="mmol_per_gDW_per_hr"/>
	</listOfParameters>
</kineticLaw>
</reaction>
-->

<!-- PREVIOUS PEPTIDOGLYCAN ASSEMBLY END -->

<reaction id="rxn03241_c0" name="S-3-Hydroxytetradecanoyl-CoA_hydro-lyase_c0" reversible="true">
<notes>
<html:p>GENE_ASSOCIATION:(SAM23877_RS27285 or SAM23877_RS23365 or SAM23877_RS32950 or SAM23877_RS01530 or SAM23877_RS24675 or SAM23877_RS30365 or SAM23877_RS27065 or SAM23877_RS08905)</html:p>
<html:p>PROTEIN_ASSOCIATION:(SAM23877_RS27285 or SAM23877_RS23365 or SAM23877_RS32950 or SAM23877_RS01530 or SAM23877_RS24675 or SAM23877_RS30365 or SAM23877_RS27065 or SAM23877_RS08905)</html:p>
<html:p>KEGG_RID:R04740</html:p>
<html:p>PROTEIN_CLASS:4.2.1.74</html:p>
</notes>
<listOfReactants>
<speciesReference species="cpd03115_c0" stoichiometry="1"/>
</listOfReactants>
<listOfProducts>
<speciesReference species="cpd00001_c0" stoichiometry="1"/>
<speciesReference species="cpd03127_c0" stoichiometry="1"/>
</listOfProducts>
<kineticLaw>
	<math xmlns="http://www.w3.org/1998/Math/MathML">
			<ci> FLUX_VALUE </ci>
	</math>
	<listOfParameters>
		<parameter id="LOWER_BOUND" value="-1000" name="mmol_per_gDW_per_hr"/>
		<parameter id="UPPER_BOUND" value="1000" name="mmol_per_gDW_per_hr"/>
		<parameter id="OBJECTIVE_COEFFICIENT" value="0"/>
		<parameter id="FLUX_VALUE" value="0.0" name="mmol_per_gDW_per_hr"/>
	</listOfParameters>
</kineticLaw>
</reaction>
<reaction id="rxn09200_c0" name="Phosphatidylserine_decarboxylase_n-C16_0_c0" reversible="true">
<notes>
<html:p>GENE_ASSOCIATION:SAM23877_RS28795</html:p>
<html:p>PROTEIN_ASSOCIATION:SAM23877_RS28795</html:p>
<html:p>PROTEIN_CLASS:4.1.1.65</html:p>
</notes>
<listOfReactants>
<speciesReference species="cpd00067_c0" stoichiometry="2"/>
<speciesReference species="cpd15555_c0" stoichiometry="1"/>
</listOfReactants>
<listOfProducts>
<speciesReference species="cpd15531_c0" stoichiometry="1"/>
<speciesReference species="cpd00011_c0" stoichiometry="1"/>
</listOfProducts>
<kineticLaw>
	<math xmlns="http://www.w3.org/1998/Math/MathML">
			<ci> FLUX_VALUE </ci>
	</math>
	<listOfParameters>
		<parameter id="LOWER_BOUND" value="-1000" name="mmol_per_gDW_per_hr"/>
		<parameter id="UPPER_BOUND" value="1000" name="mmol_per_gDW_per_hr"/>
		<parameter id="OBJECTIVE_COEFFICIENT" value="0"/>
		<parameter id="FLUX_VALUE" value="0.0" name="mmol_per_gDW_per_hr"/>
	</listOfParameters>
</kineticLaw>
</reaction>
<reaction id="rxn02937_c0" name="2-Formamido-N1-5-phosphoribosylacetamidine_cyclo-ligase_c0" reversible="false">
<notes>
<html:p>GENE_ASSOCIATION:SAM23877_RS17010</html:p>
<html:p>PROTEIN_ASSOCIATION:SAM23877_RS17010</html:p>
<html:p>KEGG_RID:R04208</html:p>
<html:p>PROTEIN_CLASS:6.3.3.1</html:p>
</notes>
<listOfReactants>
<speciesReference species="cpd00002_c0" stoichiometry="1"/>
<speciesReference species="cpd02826_c0" stoichiometry="1"/>
</listOfReactants>
<listOfProducts>
<speciesReference species="cpd00067_c0" stoichiometry="1"/>
<speciesReference species="cpd00009_c0" stoichiometry="1"/>
<speciesReference species="cpd00008_c0" stoichiometry="1"/>
<speciesReference species="cpd02140_c0" stoichiometry="1"/>
</listOfProducts>
<kineticLaw>
	<math xmlns="http://www.w3.org/1998/Math/MathML">
			<ci> FLUX_VALUE </ci>
	</math>
	<listOfParameters>
<parameter id="LOWER_BOUND" value="-1000" name="mmol_per_gDW_per_hr"/>		<parameter id="UPPER_BOUND" value="1000" name="mmol_per_gDW_per_hr"/>
		<parameter id="OBJECTIVE_COEFFICIENT" value="0"/>
		<parameter id="FLUX_VALUE" value="0.0" name="mmol_per_gDW_per_hr"/>
	</listOfParameters>
</kineticLaw>
</reaction>
<reaction id="rxn05507_c0" name="arsenite_transporter_via_uniport_c0" reversible="true">
<notes>
<html:p>GENE_ASSOCIATION:SAM23877_RS03690</html:p>
<html:p>PROTEIN_ASSOCIATION:SAM23877_RS03690</html:p>
</notes>
<listOfReactants>
<speciesReference species="cpd04098_c0" stoichiometry="1"/>
</listOfReactants>
<listOfProducts>
<speciesReference species="cpd04098_e0" stoichiometry="1"/>
</listOfProducts>
<kineticLaw>
	<math xmlns="http://www.w3.org/1998/Math/MathML">
			<ci> FLUX_VALUE </ci>
	</math>
	<listOfParameters>
		<parameter id="LOWER_BOUND" value="-1000" name="mmol_per_gDW_per_hr"/>
		<parameter id="UPPER_BOUND" value="1000" name="mmol_per_gDW_per_hr"/>
		<parameter id="OBJECTIVE_COEFFICIENT" value="0"/>
		<parameter id="FLUX_VALUE" value="0.0" name="mmol_per_gDW_per_hr"/>
	</listOfParameters>
</kineticLaw>
</reaction>
<reaction id="rxn00649_c0" name="O3-Acetyl-L-serine_acetate-lyase_adding_hydrogen_sulfide_c0" reversible="false">
<notes>
<html:p>GENE_ASSOCIATION:((SAM23877_RS02870 or SAM23877_RS05055 or SAM23877_RS13905) or (SAM23877_RS28510 or SAM23877_RS01550))</html:p>
<html:p>PROTEIN_ASSOCIATION:((SAM23877_RS02870 or SAM23877_RS05055 or SAM23877_RS13905) or (SAM23877_RS28510 or SAM23877_RS01550))</html:p>
<html:p>KEGG_RID:R00897</html:p>
<html:p>PROTEIN_CLASS:2.5.1.47</html:p>
</notes>
<listOfReactants>
<speciesReference species="cpd00239_c0" stoichiometry="1"/>
<speciesReference species="cpd00722_c0" stoichiometry="1"/>
</listOfReactants>
<listOfProducts>
<speciesReference species="cpd00067_c0" stoichiometry="1"/>
<speciesReference species="cpd00084_c0" stoichiometry="1"/>
<speciesReference species="cpd00029_c0" stoichiometry="1"/>
</listOfProducts>
<kineticLaw>
	<math xmlns="http://www.w3.org/1998/Math/MathML">
			<ci> FLUX_VALUE </ci>
	</math>
	<listOfParameters>
		<parameter id="LOWER_BOUND" value="0" name="mmol_per_gDW_per_hr"/>
		<parameter id="UPPER_BOUND" value="1000" name="mmol_per_gDW_per_hr"/>
		<parameter id="OBJECTIVE_COEFFICIENT" value="0"/>
		<parameter id="FLUX_VALUE" value="0.0" name="mmol_per_gDW_per_hr"/>
	</listOfParameters>
</kineticLaw>
</reaction>
<reaction id="rxn10806_c0" name="cytochrome_oxidase_bd_menaquinol-8__2_protons_c0" reversible="false">
<notes>
<html:p>GENE_ASSOCIATION:(SAM23877_RS17635 or SAM23877_RS31385 or SAM23877_RS17630 or SAM23877_RS10535 or SAM23877_RS22185 or (SAM23877_RS09500 or SAM23877_RS10540))</html:p>
<html:p>PROTEIN_ASSOCIATION:(SAM23877_RS17635 or SAM23877_RS31385 or SAM23877_RS17630 or SAM23877_RS10535 or SAM23877_RS22185 or (SAM23877_RS09500 or SAM23877_RS10540))</html:p>
</notes>
<listOfReactants>
<speciesReference species="cpd00067_c0" stoichiometry="2"/>
<speciesReference species="cpd00007_c0" stoichiometry="0.5"/>
<speciesReference species="cpd15499_c0" stoichiometry="1"/>
</listOfReactants>
<listOfProducts>
<speciesReference species="cpd00067_e0" stoichiometry="2"/>
<speciesReference species="cpd00001_c0" stoichiometry="1"/>
<speciesReference species="cpd15500_c0" stoichiometry="1"/>
</listOfProducts>
<kineticLaw>
	<math xmlns="http://www.w3.org/1998/Math/MathML">
			<ci> FLUX_VALUE </ci>
	</math>
	<listOfParameters>
		<parameter id="LOWER_BOUND" value="0" name="mmol_per_gDW_per_hr"/>
		<parameter id="UPPER_BOUND" value="1000" name="mmol_per_gDW_per_hr"/>
		<parameter id="OBJECTIVE_COEFFICIENT" value="0"/>
		<parameter id="FLUX_VALUE" value="0.0" name="mmol_per_gDW_per_hr"/>
	</listOfParameters>
</kineticLaw>
</reaction>
<reaction id="rxn12851_c0" name="Gly-Try_ABC_transporters_c0" reversible="false">
<notes>
<html:p>GENE_ASSOCIATION:(SAM23877_RS33530 or (SAM23877_RS23275 or SAM23877_RS33520 or SAM23877_RS23240 or SAM23877_RS23225) or (SAM23877_RS29885 or SAM23877_RS24755 or SAM23877_RS23260) or (SAM23877_RS23235 or SAM23877_RS33515 or SAM23877_RS23235 or SAM23877_RS23280 or SAM23877_RS23230) or (SAM23877_RS23255 or SAM23877_RS23270 or SAM23877_RS28725 or SAM23877_RS23210))</html:p>
<html:p>PROTEIN_ASSOCIATION:(SAM23877_RS33530 or (SAM23877_RS23275 or SAM23877_RS33520 or SAM23877_RS23240 or SAM23877_RS23225) or (SAM23877_RS29885 or SAM23877_RS24755 or SAM23877_RS23260) or (SAM23877_RS23235 or SAM23877_RS33515 or SAM23877_RS23235 or SAM23877_RS23280 or SAM23877_RS23230) or (SAM23877_RS23255 or SAM23877_RS23270 or SAM23877_RS28725 or SAM23877_RS23210))</html:p>
<html:p>PROTEIN_CLASS:3.A.1.5</html:p>
</notes>
<listOfReactants>
<speciesReference species="cpd00002_c0" stoichiometry="1"/>
<speciesReference species="cpd00001_c0" stoichiometry="1"/>
<speciesReference species="cpd15606_e0" stoichiometry="1"/>
</listOfReactants>
<listOfProducts>
<speciesReference species="cpd00009_c0" stoichiometry="1"/>
<speciesReference species="cpd00008_c0" stoichiometry="1"/>
<speciesReference species="cpd15606_c0" stoichiometry="1"/>
</listOfProducts>
<kineticLaw>
	<math xmlns="http://www.w3.org/1998/Math/MathML">
			<ci> FLUX_VALUE </ci>
	</math>
	<listOfParameters>
		<parameter id="LOWER_BOUND" value="0" name="mmol_per_gDW_per_hr"/>
		<parameter id="UPPER_BOUND" value="1000" name="mmol_per_gDW_per_hr"/>
		<parameter id="OBJECTIVE_COEFFICIENT" value="0"/>
		<parameter id="FLUX_VALUE" value="0.0" name="mmol_per_gDW_per_hr"/>
	</listOfParameters>
</kineticLaw>
</reaction>
<reaction id="rxn01446_c0" name="Deoxyguanosine_orthophosphate_ribosyltransferase_c0" reversible="true">
<notes>
<html:p>GENE_ASSOCIATION:SAM23877_RS22485</html:p>
<html:p>PROTEIN_ASSOCIATION:SAM23877_RS22485</html:p>
<html:p>KEGG_RID:R01969</html:p>
<html:p>PROTEIN_CLASS:2.4.2.4</html:p>
</notes>
<listOfReactants>
<speciesReference species="cpd00067_c0" stoichiometry="1"/>
<speciesReference species="cpd00009_c0" stoichiometry="1"/>
<speciesReference species="cpd00277_c0" stoichiometry="1"/>
</listOfReactants>
<listOfProducts>
<speciesReference species="cpd00207_c0" stoichiometry="1"/>
<speciesReference species="cpd00509_c0" stoichiometry="1"/>
</listOfProducts>
<kineticLaw>
	<math xmlns="http://www.w3.org/1998/Math/MathML">
			<ci> FLUX_VALUE </ci>
	</math>
	<listOfParameters>
		<parameter id="LOWER_BOUND" value="-1000" name="mmol_per_gDW_per_hr"/>
		<parameter id="UPPER_BOUND" value="1000" name="mmol_per_gDW_per_hr"/>
		<parameter id="OBJECTIVE_COEFFICIENT" value="0"/>
		<parameter id="FLUX_VALUE" value="0.0" name="mmol_per_gDW_per_hr"/>
	</listOfParameters>
</kineticLaw>
</reaction>
<reaction id="rxn05346_c0" name="butyryl-acyl-carrier_protein_malonyl-acyl-carrier-protein_c0" reversible="false">
<notes>
<html:p>GENE_ASSOCIATION:((SAM23877_RS18655 or SAM23877_RS11570 or SAM23877_RS29695 or SAM23877_RS18620) and (SAM23877_RS34850 or SAM23877_RS11580 or SAM23877_RS33125 or SAM23877_RS18685))</html:p>
<html:p>PROTEIN_ASSOCIATION:((SAM23877_RS18655 or SAM23877_RS11570 or SAM23877_RS29695 or SAM23877_RS18620) and (SAM23877_RS34850 or SAM23877_RS11580 or SAM23877_RS33125 or SAM23877_RS18685))</html:p>
<html:p>KEGG_RID:R04952</html:p>
<html:p>PROTEIN_CLASS:2.3.1.86</html:p>
</notes>
<listOfReactants>
<speciesReference species="cpd11464_c0" stoichiometry="1"/>
<speciesReference species="cpd00067_c0" stoichiometry="1"/>
<speciesReference species="cpd11492_c0" stoichiometry="1"/>
</listOfReactants>
<listOfProducts>
<speciesReference species="cpd11493_c0" stoichiometry="1"/>
<speciesReference species="cpd00011_c0" stoichiometry="1"/>
<speciesReference species="cpd11486_c0" stoichiometry="1"/>
</listOfProducts>
<kineticLaw>
	<math xmlns="http://www.w3.org/1998/Math/MathML">
			<ci> FLUX_VALUE </ci>
	</math>
	<listOfParameters>
		<parameter id="LOWER_BOUND" value="0" name="mmol_per_gDW_per_hr"/>
		<parameter id="UPPER_BOUND" value="1000" name="mmol_per_gDW_per_hr"/>
		<parameter id="OBJECTIVE_COEFFICIENT" value="0"/>
		<parameter id="FLUX_VALUE" value="0.0" name="mmol_per_gDW_per_hr"/>
	</listOfParameters>
</kineticLaw>
</reaction>
<reaction id="rxn00671_c0" name="2-Methyl-3-oxopropanoate_NAD_oxidoreductase_CoA-propanoylating_c0" reversible="true">
<notes>
<html:p>GENE_ASSOCIATION:SAM23877_RS12985</html:p>
<html:p>PROTEIN_ASSOCIATION:SAM23877_RS12985</html:p>
<html:p>KEGG_RID:R00935</html:p>
<html:p>PROTEIN_CLASS:1.2.1.27</html:p>
</notes>
<listOfReactants>
<speciesReference species="cpd00287_c0" stoichiometry="1"/>
<speciesReference species="cpd00003_c0" stoichiometry="1"/>
<speciesReference species="cpd00010_c0" stoichiometry="1"/>
</listOfReactants>
<listOfProducts>
<speciesReference species="cpd00086_c0" stoichiometry="1"/>
<speciesReference species="cpd00011_c0" stoichiometry="1"/>
<speciesReference species="cpd00004_c0" stoichiometry="1"/>
</listOfProducts>
<kineticLaw>
	<math xmlns="http://www.w3.org/1998/Math/MathML">
			<ci> FLUX_VALUE </ci>
	</math>
	<listOfParameters>
		<parameter id="LOWER_BOUND" value="-1000" name="mmol_per_gDW_per_hr"/>
		<parameter id="UPPER_BOUND" value="1000" name="mmol_per_gDW_per_hr"/>
		<parameter id="OBJECTIVE_COEFFICIENT" value="0"/>
		<parameter id="FLUX_VALUE" value="0.0" name="mmol_per_gDW_per_hr"/>
	</listOfParameters>
</kineticLaw>
</reaction>
<reaction id="rxn00558_c0" name="D-Glucose-6-phosphate_ketol-isomerase_c0" reversible="true">
<notes>
<html:p>GENE_ASSOCIATION:(SAM23877_RS29980 or SAM23877_RS09440)</html:p>
<html:p>PROTEIN_ASSOCIATION:(SAM23877_RS29980 or SAM23877_RS09440)</html:p>
<html:p>KEGG_RID:R02740</html:p>
<html:p>PROTEIN_CLASS:5.3.1.9</html:p>
</notes>
<listOfReactants>
<speciesReference species="cpd00079_c0" stoichiometry="1"/>
</listOfReactants>
<listOfProducts>
<speciesReference species="cpd00072_c0" stoichiometry="1"/>
</listOfProducts>
<kineticLaw>
	<math xmlns="http://www.w3.org/1998/Math/MathML">
			<ci> FLUX_VALUE </ci>
	</math>
	<listOfParameters>
		<parameter id="LOWER_BOUND" value="-1000" name="mmol_per_gDW_per_hr"/>
		<parameter id="UPPER_BOUND" value="1000" name="mmol_per_gDW_per_hr"/>
		<parameter id="OBJECTIVE_COEFFICIENT" value="0"/>
		<parameter id="FLUX_VALUE" value="0.0" name="mmol_per_gDW_per_hr"/>
	</listOfParameters>
</kineticLaw>
</reaction>
<reaction id="rxn01406_c0" name="S-Adenosylmethioninamine_putrescine_3-aminopropyltransferase_c0" reversible="false">
<notes>
<html:p>GENE_ASSOCIATION:(SAM23877_RS33905 or SAM23877_RS18830 or SAM23877_RS33990)</html:p>
<html:p>PROTEIN_ASSOCIATION:(SAM23877_RS33905 or SAM23877_RS18830 or SAM23877_RS33990)</html:p>
<html:p>KEGG_RID:R01920</html:p>
<html:p>PROTEIN_CLASS:2.5.1.16</html:p>
</notes>
<listOfReactants>
<speciesReference species="cpd00118_c0" stoichiometry="1"/>
<speciesReference species="cpd00837_c0" stoichiometry="1"/>
</listOfReactants>
<listOfProducts>
<speciesReference species="cpd00067_c0" stoichiometry="1"/>
<speciesReference species="cpd00147_c0" stoichiometry="1"/>
<speciesReference species="cpd00264_c0" stoichiometry="1"/>
</listOfProducts>
<kineticLaw>
	<math xmlns="http://www.w3.org/1998/Math/MathML">
			<ci> FLUX_VALUE </ci>
	</math>
	<listOfParameters>
		<parameter id="LOWER_BOUND" value="0" name="mmol_per_gDW_per_hr"/>
		<parameter id="UPPER_BOUND" value="1000" name="mmol_per_gDW_per_hr"/>
		<parameter id="OBJECTIVE_COEFFICIENT" value="0"/>
		<parameter id="FLUX_VALUE" value="0.0" name="mmol_per_gDW_per_hr"/>
	</listOfParameters>
</kineticLaw>
</reaction>
<reaction id="rxn10340_c0" name="isopentadecanoyl-cardiolipin_synthase_c0" reversible="true">
<notes>
<html:p>GENE_ASSOCIATION:SAM23877_RS32800</html:p>
<html:p>PROTEIN_ASSOCIATION:SAM23877_RS32800</html:p>
</notes>
<listOfReactants>
<speciesReference species="cpd15725_c0" stoichiometry="2"/>
</listOfReactants>
<listOfProducts>
<speciesReference species="cpd15797_c0" stoichiometry="1"/>
<speciesReference species="cpd00100_c0" stoichiometry="1"/>
</listOfProducts>
<kineticLaw>
	<math xmlns="http://www.w3.org/1998/Math/MathML">
			<ci> FLUX_VALUE </ci>
	</math>
	<listOfParameters>
		<parameter id="LOWER_BOUND" value="-1000" name="mmol_per_gDW_per_hr"/>
		<parameter id="UPPER_BOUND" value="1000" name="mmol_per_gDW_per_hr"/>
		<parameter id="OBJECTIVE_COEFFICIENT" value="0"/>
		<parameter id="FLUX_VALUE" value="0.0" name="mmol_per_gDW_per_hr"/>
	</listOfParameters>
</kineticLaw>
</reaction>
<reaction id="rxn00375_c0" name="N-Formyl-L-glutamate_amidohydrolase_c0" reversible="true">
<notes>
<html:p>GENE_ASSOCIATION:(SAM23877_RS31010 or SAM23877_RS14715)</html:p>
<html:p>PROTEIN_ASSOCIATION:(SAM23877_RS31010 or SAM23877_RS14715)</html:p>
<html:p>KEGG_RID:R00525</html:p>
<html:p>PROTEIN_CLASS:3.5.1.68</html:p>
</notes>
<listOfReactants>
<speciesReference species="cpd00001_c0" stoichiometry="1"/>
<speciesReference species="cpd00770_c0" stoichiometry="1"/>
</listOfReactants>
<listOfProducts>
<speciesReference species="cpd00023_c0" stoichiometry="1"/>
<speciesReference species="cpd00047_c0" stoichiometry="1"/>
</listOfProducts>
<kineticLaw>
	<math xmlns="http://www.w3.org/1998/Math/MathML">
			<ci> FLUX_VALUE </ci>
	</math>
	<listOfParameters>
		<parameter id="LOWER_BOUND" value="-1000" name="mmol_per_gDW_per_hr"/>
		<parameter id="UPPER_BOUND" value="1000" name="mmol_per_gDW_per_hr"/>
		<parameter id="OBJECTIVE_COEFFICIENT" value="0"/>
		<parameter id="FLUX_VALUE" value="0.0" name="mmol_per_gDW_per_hr"/>
	</listOfParameters>
</kineticLaw>
</reaction>
<reaction id="rxn10122_c0" name="NADH_dehydrogenase_ubiquinone-8_&amp;_3.5_protons_c0" reversible="true">
<notes>
<html:p>GENE_ASSOCIATION:(((SAM23877_RS21035 or SAM23877_RS20805) and (SAM23877_RS21040 or SAM23877_RS20810) and SAM23877_RS20800)and (SAM23877_RS20820 or SAM23877_RS21050) and SAM23877_RS20775 and (SAM23877_RS21020 or SAM23877_RS20790) and (SAM23877_RS21010 or SAM23877_RS20760) and (SAM23877_RS21025 or SAM23877_RS20795) and (SAM23877_RS20815 or SAM23877_RS21045) and SAM23877_RS20780 and SAM23877_RS20785 and SAM23877_RS20765 and (SAM23877_RS20755 or SAM23877_RS21005) and (SAM23877_RS19770 or SAM23877_RS20770)) or SAM23877_RS27330)</html:p>
<html:p>PROTEIN_ASSOCIATION:(((SAM23877_RS21035 or SAM23877_RS20805) and (SAM23877_RS21040 or SAM23877_RS20810) and SAM23877_RS20800 and (SAM23877_RS20820 or SAM23877_RS21050) and SAM23877_RS20775 and (SAM23877_RS21020 or SAM23877_RS20790) and (SAM23877_RS21010 or SAM23877_RS20760) and (SAM23877_RS21025 or SAM23877_RS20795) and (SAM23877_RS20815 or SAM23877_RS21045) and SAM23877_RS20780 and SAM23877_RS20785 and SAM23877_RS20765 and (SAM23877_RS20755 or SAM23877_RS21005) and (SAM23877_RS19770 or SAM23877_RS20770)) or SAM23877_RS27330)</html:p>
<html:p>PROTEIN_CLASS:1.6.5.3</html:p>
</notes>
<listOfReactants>
<speciesReference species="cpd00067_c0" stoichiometry="4.5"/>
<speciesReference species="cpd15560_c0" stoichiometry="1"/>
<speciesReference species="cpd00004_c0" stoichiometry="1"/>
</listOfReactants>
<listOfProducts>
<speciesReference species="cpd00067_e0" stoichiometry="3.5"/>
<speciesReference species="cpd15561_c0" stoichiometry="1"/>
<speciesReference species="cpd00003_c0" stoichiometry="1"/>
</listOfProducts>
<kineticLaw>
	<math xmlns="http://www.w3.org/1998/Math/MathML">
			<ci> FLUX_VALUE </ci>
	</math>
	<listOfParameters>
		<parameter id="LOWER_BOUND" value="-1000" name="mmol_per_gDW_per_hr"/>
		<parameter id="UPPER_BOUND" value="1000" name="mmol_per_gDW_per_hr"/>
		<parameter id="OBJECTIVE_COEFFICIENT" value="0"/>
		<parameter id="FLUX_VALUE" value="0.0" name="mmol_per_gDW_per_hr"/>
	</listOfParameters>
</kineticLaw>
</reaction>


<reaction id="rxn00187_c0" name="L-Glutamate_ammonia_ligase_ADP-forming_c0" reversible="false">
<notes>
<html:p>GENE_ASSOCIATION:((SAM23877_RS10780 or SAM23877_RS10955) or SAM23877_RS10820)</html:p>
<html:p>PROTEIN_ASSOCIATION:((SAM23877_RS10780 or SAM23877_RS10955) or SAM23877_RS10820)</html:p>
<html:p>KEGG_RID:R00253</html:p>
<html:p>PROTEIN_CLASS:6.3.1.2</html:p>
</notes>
<listOfReactants>
<speciesReference species="cpd00002_c0" stoichiometry="1"/>
<speciesReference species="cpd00013_c0" stoichiometry="1"/>
<speciesReference species="cpd00023_c0" stoichiometry="1"/>
</listOfReactants>
<listOfProducts>
<speciesReference species="cpd00067_c0" stoichiometry="1"/>
<speciesReference species="cpd00009_c0" stoichiometry="1"/>
<speciesReference species="cpd00053_c0" stoichiometry="1"/>
<speciesReference species="cpd00008_c0" stoichiometry="1"/>
</listOfProducts>
<kineticLaw>
	<math xmlns="http://www.w3.org/1998/Math/MathML">
			<ci> FLUX_VALUE </ci>
	</math>
	<listOfParameters>
		<parameter id="LOWER_BOUND" value="0" name="mmol_per_gDW_per_hr"/>
		<parameter id="UPPER_BOUND" value="1000" name="mmol_per_gDW_per_hr"/>
		<parameter id="OBJECTIVE_COEFFICIENT" value="0"/>
		<parameter id="FLUX_VALUE" value="0.0" name="mmol_per_gDW_per_hr"/>
	</listOfParameters>
</kineticLaw>
</reaction>

<reaction id="rxn05305_c0" name="LYSt3r_c0" reversible="true">
<notes>
<html:p>GENE_ASSOCIATION:(SAM23877_RS04000 or SAM23877_RS15620)</html:p>
<html:p>PROTEIN_ASSOCIATION:(SAM23877_RS04000 or SAM23877_RS15620)</html:p>
</notes>
<listOfReactants>
<speciesReference species="cpd00067_e0" stoichiometry="1"/>
<speciesReference species="cpd00039_c0" stoichiometry="1"/>
</listOfReactants>
<listOfProducts>
<speciesReference species="cpd00067_c0" stoichiometry="1"/>
<speciesReference species="cpd00039_e0" stoichiometry="1"/>
</listOfProducts>
<kineticLaw>
	<math xmlns="http://www.w3.org/1998/Math/MathML">
			<ci> FLUX_VALUE </ci>
	</math>
	<listOfParameters>
		<parameter id="LOWER_BOUND" value="-1000" name="mmol_per_gDW_per_hr"/>
		<parameter id="UPPER_BOUND" value="1000" name="mmol_per_gDW_per_hr"/>
		<parameter id="OBJECTIVE_COEFFICIENT" value="0"/>
		<parameter id="FLUX_VALUE" value="0.0" name="mmol_per_gDW_per_hr"/>
	</listOfParameters>
</kineticLaw>
</reaction>
<reaction id="rxn00737_c0" name="L-threonine_ammonia-lyase_c0" reversible="false">
<notes>
<html:p>GENE_ASSOCIATION:(SAM23877_RS31840 or (SAM23877_RS34785 or SAM23877_RS04095 or SAM23877_RS22665))</html:p>
<html:p>PROTEIN_ASSOCIATION:(SAM23877_RS31840 or (SAM23877_RS34785 or SAM23877_RS04095 or SAM23877_RS22665))</html:p>
<html:p>KEGG_RID:R00996</html:p>
<html:p>PROTEIN_CLASS:4.3.1.19</html:p>
</notes>
<listOfReactants>
<speciesReference species="cpd00161_c0" stoichiometry="1"/>
</listOfReactants>
<listOfProducts>
<speciesReference species="cpd00013_c0" stoichiometry="1"/>
<speciesReference species="cpd00094_c0" stoichiometry="1"/>
</listOfProducts>
<kineticLaw>
	<math xmlns="http://www.w3.org/1998/Math/MathML">
			<ci> FLUX_VALUE </ci>
	</math>
	<listOfParameters>
		<parameter id="LOWER_BOUND" value="0" name="mmol_per_gDW_per_hr"/>
		<parameter id="UPPER_BOUND" value="1000" name="mmol_per_gDW_per_hr"/>
		<parameter id="OBJECTIVE_COEFFICIENT" value="0"/>
		<parameter id="FLUX_VALUE" value="0.0" name="mmol_per_gDW_per_hr"/>
	</listOfParameters>
</kineticLaw>
</reaction>
<reaction id="rxn01200_c0" name="Sedoheptulose-7-phosphate_D-glyceraldehyde-3-phosphate_c0" reversible="true">
<notes>
<html:p>GENE_ASSOCIATION:(SAM23877_RS09375 or SAM23877_RS30000 or SAM23877_RS29405)</html:p>
<html:p>PROTEIN_ASSOCIATION:(SAM23877_RS09375 or SAM23877_RS30000 or SAM23877_RS29405)</html:p>
<html:p>KEGG_RID:R01641</html:p>
<html:p>PROTEIN_CLASS:2.2.1.1</html:p>
</notes>
<listOfReactants>
<speciesReference species="cpd00238_c0" stoichiometry="1"/>
<speciesReference species="cpd00102_c0" stoichiometry="1"/>
</listOfReactants>
<listOfProducts>
<speciesReference species="cpd00198_c0" stoichiometry="1"/>
<speciesReference species="cpd00101_c0" stoichiometry="1"/>
</listOfProducts>
<kineticLaw>
	<math xmlns="http://www.w3.org/1998/Math/MathML">
			<ci> FLUX_VALUE </ci>
	</math>
	<listOfParameters>
		<parameter id="LOWER_BOUND" value="-1000" name="mmol_per_gDW_per_hr"/>
		<parameter id="UPPER_BOUND" value="1000" name="mmol_per_gDW_per_hr"/>
		<parameter id="OBJECTIVE_COEFFICIENT" value="0"/>
		<parameter id="FLUX_VALUE" value="0.0" name="mmol_per_gDW_per_hr"/>
	</listOfParameters>
</kineticLaw>
</reaction>
<reaction id="rxn03841_c0" name="4-amino-4-deoxychorismate_pyruvate-lyase_c0" reversible="false">
<notes>
<html:p>GENE_ASSOCIATION:SAM23877_RS07395</html:p>
<html:p>PROTEIN_ASSOCIATION:SAM23877_RS07395</html:p>
<html:p>KEGG_RID:R05553</html:p>
<html:p>PROTEIN_CLASS:4.1.3.38</html:p>
</notes>
<listOfReactants>
<speciesReference species="cpd08210_c0" stoichiometry="1"/>
</listOfReactants>
<listOfProducts>
<speciesReference species="cpd00067_c0" stoichiometry="1"/>
<speciesReference species="cpd00020_c0" stoichiometry="1"/>
<speciesReference species="cpd00443_c0" stoichiometry="1"/>
</listOfProducts>
<kineticLaw>
	<math xmlns="http://www.w3.org/1998/Math/MathML">
			<ci> FLUX_VALUE </ci>
	</math>
	<listOfParameters>
		<parameter id="LOWER_BOUND" value="0" name="mmol_per_gDW_per_hr"/>
		<parameter id="UPPER_BOUND" value="1000" name="mmol_per_gDW_per_hr"/>
		<parameter id="OBJECTIVE_COEFFICIENT" value="0"/>
		<parameter id="FLUX_VALUE" value="0.0" name="mmol_per_gDW_per_hr"/>
	</listOfParameters>
</kineticLaw>
</reaction>
<reaction id="rxn04454_c0" name="rxn04454_c0" reversible="false">
<notes>
<html:p>GENE_ASSOCIATION:SAM23877_RS03520</html:p>
<html:p>PROTEIN_ASSOCIATION:SAM23877_RS03520</html:p>
<html:p>KEGG_RID:R06602</html:p>
<html:p>PROTEIN_CLASS:4.1.99.-</html:p>
</notes>
<listOfReactants>
<speciesReference species="cpd00658_c0" stoichiometry="1"/>
</listOfReactants>
<listOfProducts>
<speciesReference species="cpd00599_c0" stoichiometry="1"/>
<speciesReference species="cpd00020_c0" stoichiometry="1"/>
</listOfProducts>
<kineticLaw>
	<math xmlns="http://www.w3.org/1998/Math/MathML">
			<ci> FLUX_VALUE </ci>
	</math>
	<listOfParameters>
		<parameter id="LOWER_BOUND" value="0" name="mmol_per_gDW_per_hr"/>
		<parameter id="UPPER_BOUND" value="1000" name="mmol_per_gDW_per_hr"/>
		<parameter id="OBJECTIVE_COEFFICIENT" value="0"/>
		<parameter id="FLUX_VALUE" value="0.0" name="mmol_per_gDW_per_hr"/>
	</listOfParameters>
</kineticLaw>
</reaction>
<reaction id="rxn00193_c0" name="L-Glutamate_racemase_c0" reversible="true">
<notes>
<html:p>GENE_ASSOCIATION:(SAM23877_RS05005 or SAM23877_RS31220)</html:p>
<html:p>PROTEIN_ASSOCIATION:(SAM23877_RS05005 or SAM23877_RS31220)</html:p>
<html:p>KEGG_RID:R00260</html:p>
<html:p>PROTEIN_CLASS:5.1.1.3</html:p>
</notes>
<listOfReactants>
<speciesReference species="cpd00023_c0" stoichiometry="1"/>
</listOfReactants>
<listOfProducts>
<speciesReference species="cpd00186_c0" stoichiometry="1"/>
</listOfProducts>
<kineticLaw>
	<math xmlns="http://www.w3.org/1998/Math/MathML">
			<ci> FLUX_VALUE </ci>
	</math>
	<listOfParameters>
		<parameter id="LOWER_BOUND" value="-1000" name="mmol_per_gDW_per_hr"/>
		<parameter id="UPPER_BOUND" value="1000" name="mmol_per_gDW_per_hr"/>
		<parameter id="OBJECTIVE_COEFFICIENT" value="0"/>
		<parameter id="FLUX_VALUE" value="0.0" name="mmol_per_gDW_per_hr"/>
	</listOfParameters>
</kineticLaw>
</reaction>
<reaction id="rxn01834_c0" name="R-S-Lactoylglutathione_methylglyoxal-lyase_isomerizing_c0" reversible="true">
<notes>
<html:p>GENE_ASSOCIATION:(SAM23877_RS13785 or SAM23877_RS25525)</html:p>
<html:p>PROTEIN_ASSOCIATION:(SAM23877_RS13785 or SAM23877_RS25525)</html:p>
<html:p>KEGG_RID:R02530</html:p>
<html:p>PROTEIN_CLASS:4.4.1.5</html:p>
</notes>
<listOfReactants>
<speciesReference species="cpd02182_c0" stoichiometry="1"/>
</listOfReactants>
<listOfProducts>
<speciesReference species="cpd00042_c0" stoichiometry="1"/>
<speciesReference species="cpd00428_c0" stoichiometry="1"/>
</listOfProducts>
<kineticLaw>
	<math xmlns="http://www.w3.org/1998/Math/MathML">
			<ci> FLUX_VALUE </ci>
	</math>
	<listOfParameters>
		<parameter id="LOWER_BOUND" value="-1000" name="mmol_per_gDW_per_hr"/>
		<parameter id="UPPER_BOUND" value="1000" name="mmol_per_gDW_per_hr"/>
		<parameter id="OBJECTIVE_COEFFICIENT" value="0"/>
		<parameter id="FLUX_VALUE" value="0.0" name="mmol_per_gDW_per_hr"/>
	</listOfParameters>
</kineticLaw>
</reaction>
<reaction id="rxn03481_c0" name="Arbutin_6-phosphate_glucohydrolase_c0" reversible="false">
<notes>
<html:p>GENE_ASSOCIATION:SAM23877_RS12740</html:p>
<html:p>PROTEIN_ASSOCIATION:SAM23877_RS12740</html:p>
<html:p>KEGG_RID:R05133</html:p>
<html:p>PROTEIN_CLASS:3.2.1.86</html:p>
</notes>
<listOfReactants>
<speciesReference species="cpd00001_c0" stoichiometry="1"/>
<speciesReference species="cpd03697_c0" stoichiometry="1"/>
</listOfReactants>
<listOfProducts>
<speciesReference species="cpd00863_c0" stoichiometry="1"/>
<speciesReference species="cpd00415_c0" stoichiometry="1"/>
</listOfProducts>
<kineticLaw>
	<math xmlns="http://www.w3.org/1998/Math/MathML">
			<ci> FLUX_VALUE </ci>
	</math>
	<listOfParameters>
		<parameter id="LOWER_BOUND" value="0" name="mmol_per_gDW_per_hr"/>
		<parameter id="UPPER_BOUND" value="1000" name="mmol_per_gDW_per_hr"/>
		<parameter id="OBJECTIVE_COEFFICIENT" value="0"/>
		<parameter id="FLUX_VALUE" value="0.0" name="mmol_per_gDW_per_hr"/>
	</listOfParameters>
</kineticLaw>
</reaction>
<reaction id="rxn01634_c0" name="5-Dehydro-4-deoxy-D-glucarate_hydro-lyase_decarboxylating_c0" reversible="false">
<notes>
<html:p>GENE_ASSOCIATION:(SAM23877_RS09195 or SAM23877_RS02325)</html:p>
<html:p>PROTEIN_ASSOCIATION:(SAM23877_RS09195 or SAM23877_RS02325)</html:p>
<html:p>KEGG_RID:R02279</html:p>
<html:p>PROTEIN_CLASS:4.2.1.41</html:p>
</notes>
<listOfReactants>
<speciesReference species="cpd00067_c0" stoichiometry="1"/>
<speciesReference species="cpd00515_c0" stoichiometry="1"/>
</listOfReactants>
<listOfProducts>
<speciesReference species="cpd00340_c0" stoichiometry="1"/>
<speciesReference species="cpd00001_c0" stoichiometry="1"/>
<speciesReference species="cpd00011_c0" stoichiometry="1"/>
</listOfProducts>
<kineticLaw>
	<math xmlns="http://www.w3.org/1998/Math/MathML">
			<ci> FLUX_VALUE </ci>
	</math>
	<listOfParameters>
		<parameter id="LOWER_BOUND" value="0" name="mmol_per_gDW_per_hr"/>
		<parameter id="UPPER_BOUND" value="1000" name="mmol_per_gDW_per_hr"/>
		<parameter id="OBJECTIVE_COEFFICIENT" value="0"/>
		<parameter id="FLUX_VALUE" value="0.0" name="mmol_per_gDW_per_hr"/>
	</listOfParameters>
</kineticLaw>
</reaction>
<reaction id="rxn01103_c0" name="3-Phospho-D-glyceroyl_phosphate_phosphohydrolase_c0" reversible="false">
<notes>
<html:p>GENE_ASSOCIATION:SAM23877_RS25315</html:p>
<html:p>PROTEIN_ASSOCIATION:SAM23877_RS25315</html:p>
<html:p>KEGG_RID:R01515</html:p>
<html:p>PROTEIN_CLASS:3.6.1.7</html:p>
</notes>
<listOfReactants>
<speciesReference species="cpd00001_c0" stoichiometry="1"/>
<speciesReference species="cpd00203_c0" stoichiometry="1"/>
</listOfReactants>
<listOfProducts>
<speciesReference species="cpd00067_c0" stoichiometry="2"/>
<speciesReference species="cpd00009_c0" stoichiometry="1"/>
<speciesReference species="cpd00169_c0" stoichiometry="1"/>
</listOfProducts>
<kineticLaw>
	<math xmlns="http://www.w3.org/1998/Math/MathML">
			<ci> FLUX_VALUE </ci>
	</math>
	<listOfParameters>
		<parameter id="LOWER_BOUND" value="0" name="mmol_per_gDW_per_hr"/>
		<parameter id="UPPER_BOUND" value="1000" name="mmol_per_gDW_per_hr"/>
		<parameter id="OBJECTIVE_COEFFICIENT" value="0"/>
		<parameter id="FLUX_VALUE" value="0.0" name="mmol_per_gDW_per_hr"/>
	</listOfParameters>
</kineticLaw>
</reaction>
<reaction id="rxn01073_c0" name="sn-Glycero-3-phosphoethanolamine_glycerophosphohydrolase_c0" reversible="false">
<notes>
<html:p>GENE_ASSOCIATION:(SAM23877_RS06800 or SAM23877_RS17485 or SAM23877_RS09580 or SAM23877_RS07515 or SAM23877_RS25600 or SAM23877_RS02885 or SAM23877_RS02790 or SAM23877_RS05320)</html:p>
<html:p>PROTEIN_ASSOCIATION:(SAM23877_RS06800 or SAM23877_RS17485 or SAM23877_RS09580 or SAM23877_RS07515 or SAM23877_RS25600 or SAM23877_RS02885 or SAM23877_RS02790 or SAM23877_RS05320)</html:p>
<html:p>KEGG_RID:R01470</html:p>
<html:p>PROTEIN_CLASS:3.1.4.2</html:p>
</notes>
<listOfReactants>
<speciesReference species="cpd00001_c0" stoichiometry="1"/>
<speciesReference species="cpd00908_c0" stoichiometry="1"/>
</listOfReactants>
<listOfProducts>
<speciesReference species="cpd00162_c0" stoichiometry="1"/>
<speciesReference species="cpd00080_c0" stoichiometry="1"/>
</listOfProducts>
<kineticLaw>
	<math xmlns="http://www.w3.org/1998/Math/MathML">
			<ci> FLUX_VALUE </ci>
	</math>
	<listOfParameters>
		<parameter id="LOWER_BOUND" value="0" name="mmol_per_gDW_per_hr"/>
		<parameter id="UPPER_BOUND" value="1000" name="mmol_per_gDW_per_hr"/>
		<parameter id="OBJECTIVE_COEFFICIENT" value="0"/>
		<parameter id="FLUX_VALUE" value="0.0" name="mmol_per_gDW_per_hr"/>
	</listOfParameters>
</kineticLaw>
</reaction>
<reaction id="rxn05175_c0" name="Spermidine-ABC_transport_c0" reversible="false">
<notes>
<html:p>GENE_ASSOCIATION:(SAM23877_RS25630 and SAM23877_RS25635 and SAM23877_RS25640)</html:p>
<html:p>PROTEIN_ASSOCIATION:(SAM23877_RS25630 and SAM23877_RS25635 and SAM23877_RS25640)</html:p>
</notes>
<listOfReactants>
<speciesReference species="cpd00002_c0" stoichiometry="1"/>
<speciesReference species="cpd00001_c0" stoichiometry="1"/>
<speciesReference species="cpd00264_e0" stoichiometry="1"/>
</listOfReactants>
<listOfProducts>
<speciesReference species="cpd00067_c0" stoichiometry="1"/>
<speciesReference species="cpd00009_c0" stoichiometry="1"/>
<speciesReference species="cpd00264_c0" stoichiometry="1"/>
<speciesReference species="cpd00008_c0" stoichiometry="1"/>
</listOfProducts>
<kineticLaw>
	<math xmlns="http://www.w3.org/1998/Math/MathML">
			<ci> FLUX_VALUE </ci>
	</math>
	<listOfParameters>
		<parameter id="LOWER_BOUND" value="0" name="mmol_per_gDW_per_hr"/>
		<parameter id="UPPER_BOUND" value="1000" name="mmol_per_gDW_per_hr"/>
		<parameter id="OBJECTIVE_COEFFICIENT" value="0"/>
		<parameter id="FLUX_VALUE" value="0.0" name="mmol_per_gDW_per_hr"/>
	</listOfParameters>
</kineticLaw>
</reaction>
<reaction id="rxn00604_c0" name="D-Glucose-6-phosphate_NADP_1-oxoreductase_c0" reversible="true">
<notes>
<html:p>GENE_ASSOCIATION:(SAM23877_RS09385 or SAM23877_RS29990)</html:p>
<html:p>PROTEIN_ASSOCIATION:(SAM23877_RS09385 or SAM23877_RS29990)</html:p>
<html:p>KEGG_RID:R00835</html:p>
<html:p>PROTEIN_CLASS:1.1.1.49</html:p>
</notes>
<listOfReactants>
<speciesReference species="cpd00006_c0" stoichiometry="1"/>
<speciesReference species="cpd00079_c0" stoichiometry="1"/>
</listOfReactants>
<listOfProducts>
<speciesReference species="cpd00067_c0" stoichiometry="1"/>
<speciesReference species="cpd00911_c0" stoichiometry="1"/>
<speciesReference species="cpd00005_c0" stoichiometry="1"/>
</listOfProducts>
<kineticLaw>
	<math xmlns="http://www.w3.org/1998/Math/MathML">
			<ci> FLUX_VALUE </ci>
	</math>
	<listOfParameters>
		<parameter id="LOWER_BOUND" value="-1000" name="mmol_per_gDW_per_hr"/>
		<parameter id="UPPER_BOUND" value="1000" name="mmol_per_gDW_per_hr"/>
		<parameter id="OBJECTIVE_COEFFICIENT" value="0"/>
		<parameter id="FLUX_VALUE" value="0.0" name="mmol_per_gDW_per_hr"/>
	</listOfParameters>
</kineticLaw>
</reaction>
<reaction id="rxn12844_c0" name="Gly-Cys_aminopeptidase_c0" reversible="true">
<notes>
<html:p>GENE_ASSOCIATION:(SAM23877_RS09025 or (SAM23877_RS12625 or SAM23877_RS09865 or SAM23877_RS12660) or (SAM23877_RS11030 or SAM23877_RS28610 or SAM23877_RS21440) or SAM23877_RS10690)</html:p>
<html:p>PROTEIN_ASSOCIATION:(SAM23877_RS09025 or (SAM23877_RS12625 or SAM23877_RS09865 or SAM23877_RS12660) or (SAM23877_RS11030 or SAM23877_RS28610 or SAM23877_RS21440) or SAM23877_RS10690)</html:p>
<html:p>PROTEIN_CLASS:3.4.11.2</html:p>
</notes>
<listOfReactants>
<speciesReference species="cpd15603_c0" stoichiometry="1"/>
<speciesReference species="cpd00001_c0" stoichiometry="1"/>
</listOfReactants>
<listOfProducts>
<speciesReference species="cpd00084_c0" stoichiometry="1"/>
<speciesReference species="cpd00033_c0" stoichiometry="1"/>
</listOfProducts>
<kineticLaw>
	<math xmlns="http://www.w3.org/1998/Math/MathML">
			<ci> FLUX_VALUE </ci>
	</math>
	<listOfParameters>
		<parameter id="LOWER_BOUND" value="-1000" name="mmol_per_gDW_per_hr"/>
		<parameter id="UPPER_BOUND" value="1000" name="mmol_per_gDW_per_hr"/>
		<parameter id="OBJECTIVE_COEFFICIENT" value="0"/>
		<parameter id="FLUX_VALUE" value="0.0" name="mmol_per_gDW_per_hr"/>
	</listOfParameters>
</kineticLaw>
</reaction>
<reaction id="rxn01678_c0" name="ATP_nucleoside-diphosphate_phosphatransferase_c0" reversible="false">
<notes>
<html:p>GENE_ASSOCIATION:SAM23877_RS12500</html:p>
<html:p>PROTEIN_ASSOCIATION:SAM23877_RS12500</html:p>
<html:p>KEGG_RID:R02331</html:p>
<html:p>PROTEIN_CLASS:2.7.4.6</html:p>
</notes>
<listOfReactants>
<speciesReference species="cpd00002_c0" stoichiometry="1"/>
<speciesReference species="cpd00978_c0" stoichiometry="1"/>
</listOfReactants>
<listOfProducts>
<speciesReference species="cpd00358_c0" stoichiometry="1"/>
<speciesReference species="cpd00008_c0" stoichiometry="1"/>
</listOfProducts>
<kineticLaw>
	<math xmlns="http://www.w3.org/1998/Math/MathML">
			<ci> FLUX_VALUE </ci>
	</math>
	<listOfParameters>
<parameter id="LOWER_BOUND" value="-1000" name="mmol_per_gDW_per_hr"/>		<parameter id="UPPER_BOUND" value="1000" name="mmol_per_gDW_per_hr"/>
		<parameter id="OBJECTIVE_COEFFICIENT" value="0"/>
		<parameter id="FLUX_VALUE" value="0.0" name="mmol_per_gDW_per_hr"/>
	</listOfParameters>
</kineticLaw>
</reaction>
<reaction id="rxn08814_c0" name="Lysophospholipase_L1_2-acylglycerophosphoglycerol__n-C16_1_periplasm_c0" reversible="true">
<notes>
<html:p>GENE_ASSOCIATION:SAM23877_RS30630</html:p>
<html:p>PROTEIN_ASSOCIATION:SAM23877_RS30630</html:p>
<html:p>PROTEIN_CLASS:3.1.1.5</html:p>
</notes>
<listOfReactants>
<speciesReference species="cpd15322_c0" stoichiometry="1"/>
<speciesReference species="cpd00001_c0" stoichiometry="1"/>
</listOfReactants>
<listOfProducts>
<speciesReference species="cpd00067_c0" stoichiometry="1"/>
<speciesReference species="cpd15237_c0" stoichiometry="1"/>
<speciesReference species="cpd02090_c0" stoichiometry="1"/>
</listOfProducts>
<kineticLaw>
	<math xmlns="http://www.w3.org/1998/Math/MathML">
			<ci> FLUX_VALUE </ci>
	</math>
	<listOfParameters>
		<parameter id="LOWER_BOUND" value="-1000" name="mmol_per_gDW_per_hr"/>
		<parameter id="UPPER_BOUND" value="1000" name="mmol_per_gDW_per_hr"/>
		<parameter id="OBJECTIVE_COEFFICIENT" value="0"/>
		<parameter id="FLUX_VALUE" value="0.0" name="mmol_per_gDW_per_hr"/>
	</listOfParameters>
</kineticLaw>
</reaction>
<reaction id="rxn01332_c0" name="Phosphoenolpyruvate_D-erythrose-4-phosphate_c0" reversible="false">
<notes>
<html:p>GENE_ASSOCIATION:(SAM23877_RS10370)</html:p>
<html:p>PROTEIN_ASSOCIATION:(SAM23877_RS10370)</html:p>
<html:p>KEGG_RID:R01826</html:p>
<html:p>PROTEIN_CLASS:2.5.1.54</html:p>
</notes>
<listOfReactants>
<speciesReference species="cpd00236_c0" stoichiometry="1"/>
<speciesReference species="cpd00001_c0" stoichiometry="1"/>
<speciesReference species="cpd00061_c0" stoichiometry="1"/>
</listOfReactants>
<listOfProducts>
<speciesReference species="cpd02857_c0" stoichiometry="1"/>
<speciesReference species="cpd00067_c0" stoichiometry="1"/>
<speciesReference species="cpd00009_c0" stoichiometry="1"/>
</listOfProducts>
<kineticLaw>
	<math xmlns="http://www.w3.org/1998/Math/MathML">
			<ci> FLUX_VALUE </ci>
	</math>
	<listOfParameters>
		<parameter id="LOWER_BOUND" value="0" name="mmol_per_gDW_per_hr"/>
		<parameter id="UPPER_BOUND" value="1000" name="mmol_per_gDW_per_hr"/>
		<parameter id="OBJECTIVE_COEFFICIENT" value="0"/>
		<parameter id="FLUX_VALUE" value="0.0" name="mmol_per_gDW_per_hr"/>
	</listOfParameters>
</kineticLaw>
</reaction>
<reaction id="rxn01858_c0" name="Deoxyadenosine_aminohydrolase_c0" reversible="false">
<notes>
<html:p>GENE_ASSOCIATION:(SAM23877_RS25605 or SAM23877_RS22405 or SAM23877_RS12200 or SAM23877_RS04225 or SAM23877_RS21150)</html:p>
<html:p>PROTEIN_ASSOCIATION:(SAM23877_RS25605 or SAM23877_RS22405 or SAM23877_RS12200 or SAM23877_RS04225 or SAM23877_RS21150)</html:p>
<html:p>KEGG_RID:R02556</html:p>
<html:p>PROTEIN_CLASS:3.5.4.4</html:p>
</notes>
<listOfReactants>
<speciesReference species="cpd00438_c0" stoichiometry="1"/>
<speciesReference species="cpd00067_c0" stoichiometry="1"/>
<speciesReference species="cpd00001_c0" stoichiometry="1"/>
</listOfReactants>
<listOfProducts>
<speciesReference species="cpd00013_c0" stoichiometry="1"/>
<speciesReference species="cpd03279_c0" stoichiometry="1"/>
</listOfProducts>
<kineticLaw>
	<math xmlns="http://www.w3.org/1998/Math/MathML">
			<ci> FLUX_VALUE </ci>
	</math>
	<listOfParameters>
		<parameter id="LOWER_BOUND" value="0" name="mmol_per_gDW_per_hr"/>
		<parameter id="UPPER_BOUND" value="1000" name="mmol_per_gDW_per_hr"/>
		<parameter id="OBJECTIVE_COEFFICIENT" value="0"/>
		<parameter id="FLUX_VALUE" value="0.0" name="mmol_per_gDW_per_hr"/>
	</listOfParameters>
</kineticLaw>
</reaction>
<reaction id="rxn05428_c0" name="12-methyl-trans-tridec-2-enoyl-ACP_NADP_oxidoreductase_A-specific_c0" reversible="false">
<notes>
<html:p>GENE_ASSOCIATION:SAM23877_RS23830</html:p>
<html:p>PROTEIN_ASSOCIATION:SAM23877_RS23830</html:p>
<html:p>PROTEIN_CLASS:1.3.1.0</html:p>
</notes>
<listOfReactants>
<speciesReference species="cpd00067_c0" stoichiometry="1"/>
<speciesReference species="cpd11564_c0" stoichiometry="1"/>
<speciesReference species="cpd00005_c0" stoichiometry="1"/>
</listOfReactants>
<listOfProducts>
<speciesReference species="cpd00006_c0" stoichiometry="1"/>
<speciesReference species="cpd11565_c0" stoichiometry="1"/>
</listOfProducts>
<kineticLaw>
	<math xmlns="http://www.w3.org/1998/Math/MathML">
			<ci> FLUX_VALUE </ci>
	</math>
	<listOfParameters>
		<parameter id="LOWER_BOUND" value="0" name="mmol_per_gDW_per_hr"/>
		<parameter id="UPPER_BOUND" value="1000" name="mmol_per_gDW_per_hr"/>
		<parameter id="OBJECTIVE_COEFFICIENT" value="0"/>
		<parameter id="FLUX_VALUE" value="0.0" name="mmol_per_gDW_per_hr"/>
	</listOfParameters>
</kineticLaw>
</reaction>
<reaction id="rxn08816_c0" name="Lysophospholipase_L1_2-acylglycerophosphoglycerol__n-C18_1_periplasm_c0" reversible="true">
<notes>
<html:p>GENE_ASSOCIATION:SAM23877_RS30630</html:p>
<html:p>PROTEIN_ASSOCIATION:SAM23877_RS30630</html:p>
<html:p>PROTEIN_CLASS:3.1.1.5</html:p>
</notes>
<listOfReactants>
<speciesReference species="cpd15324_c0" stoichiometry="1"/>
<speciesReference species="cpd00001_c0" stoichiometry="1"/>
</listOfReactants>
<listOfProducts>
<speciesReference species="cpd15269_c0" stoichiometry="1"/>
<speciesReference species="cpd00067_c0" stoichiometry="1"/>
<speciesReference species="cpd02090_c0" stoichiometry="1"/>
</listOfProducts>
<kineticLaw>
	<math xmlns="http://www.w3.org/1998/Math/MathML">
			<ci> FLUX_VALUE </ci>
	</math>
	<listOfParameters>
		<parameter id="LOWER_BOUND" value="-1000" name="mmol_per_gDW_per_hr"/>
		<parameter id="UPPER_BOUND" value="1000" name="mmol_per_gDW_per_hr"/>
		<parameter id="OBJECTIVE_COEFFICIENT" value="0"/>
		<parameter id="FLUX_VALUE" value="0.0" name="mmol_per_gDW_per_hr"/>
	</listOfParameters>
</kineticLaw>
</reaction>
<reaction id="rxn09208_c0" name="Phosphatidylserine_syntase_n-C16_0_c0" reversible="false">
<notes>
<html:p>GENE_ASSOCIATION:SAM23877_RS28790</html:p>
<html:p>PROTEIN_ASSOCIATION:SAM23877_RS28790</html:p>
<html:p>PROTEIN_CLASS:2.7.8.8</html:p>
</notes>
<listOfReactants>
<speciesReference species="cpd00054_c0" stoichiometry="1"/>
<speciesReference species="cpd15419_c0" stoichiometry="1"/>
</listOfReactants>
<listOfProducts>
<speciesReference species="cpd00067_c0" stoichiometry="1"/>
<speciesReference species="cpd15555_c0" stoichiometry="1"/>
<speciesReference species="cpd00046_c0" stoichiometry="1"/>
</listOfProducts>
<kineticLaw>
	<math xmlns="http://www.w3.org/1998/Math/MathML">
			<ci> FLUX_VALUE </ci>
	</math>
	<listOfParameters>
		<parameter id="LOWER_BOUND" value="0" name="mmol_per_gDW_per_hr"/>
		<parameter id="UPPER_BOUND" value="1000" name="mmol_per_gDW_per_hr"/>
		<parameter id="OBJECTIVE_COEFFICIENT" value="0"/>
		<parameter id="FLUX_VALUE" value="0.0" name="mmol_per_gDW_per_hr"/>
	</listOfParameters>
</kineticLaw>
</reaction>
<reaction id="rxn05567_c0" name="Galactitol_transport_via_PEP_Pyr_PTS_c0" reversible="true">
<notes>
<html:p>GENE_ASSOCIATION:(SAM23877_RS06660 )</html:p>
<html:p>PROTEIN_ASSOCIATION:(SAM23877_RS06660 )</html:p>
</notes>
<listOfReactants>
<speciesReference species="cpd01171_e0" stoichiometry="1"/>
<speciesReference species="cpd00061_c0" stoichiometry="1"/>
</listOfReactants>
<listOfProducts>
<speciesReference species="cpd00020_c0" stoichiometry="1"/>
<speciesReference species="cpd03752_c0" stoichiometry="1"/>
</listOfProducts>
<kineticLaw>
	<math xmlns="http://www.w3.org/1998/Math/MathML">
			<ci> FLUX_VALUE </ci>
	</math>
	<listOfParameters>
		<parameter id="LOWER_BOUND" value="-1000" name="mmol_per_gDW_per_hr"/>
		<parameter id="UPPER_BOUND" value="1000" name="mmol_per_gDW_per_hr"/>
		<parameter id="OBJECTIVE_COEFFICIENT" value="0"/>
		<parameter id="FLUX_VALUE" value="0.0" name="mmol_per_gDW_per_hr"/>
	</listOfParameters>
</kineticLaw>
</reaction>
<reaction id="rxn10060_c0" name="NAD_kinase_dTTP_c0" reversible="true">
<notes>
<html:p>GENE_ASSOCIATION:(SAM23877_RS02645 or SAM23877_RS08600)</html:p>
<html:p>PROTEIN_ASSOCIATION:(SAM23877_RS02645 or SAM23877_RS08600)</html:p>
<html:p>PROTEIN_CLASS:2.7.1.23</html:p>
</notes>
<listOfReactants>
<speciesReference species="cpd00357_c0" stoichiometry="1"/>
<speciesReference species="cpd00003_c0" stoichiometry="1"/>
</listOfReactants>
<listOfProducts>
<speciesReference species="cpd00006_c0" stoichiometry="1"/>
<speciesReference species="cpd00297_c0" stoichiometry="1"/>
</listOfProducts>
<kineticLaw>
	<math xmlns="http://www.w3.org/1998/Math/MathML">
			<ci> FLUX_VALUE </ci>
	</math>
	<listOfParameters>
		<parameter id="LOWER_BOUND" value="-1000" name="mmol_per_gDW_per_hr"/>
		<parameter id="UPPER_BOUND" value="1000" name="mmol_per_gDW_per_hr"/>
		<parameter id="OBJECTIVE_COEFFICIENT" value="0"/>
		<parameter id="FLUX_VALUE" value="0.0" name="mmol_per_gDW_per_hr"/>
	</listOfParameters>
</kineticLaw>
</reaction>
<reaction id="rxn06377_c0" name="glycine_lipoylprotein_oxidoreductase_decarboxylating_and_c0" reversible="false">
<notes>
<html:p>GENE_ASSOCIATION:SAM23877_RS06580</html:p>
<html:p>PROTEIN_ASSOCIATION:SAM23877_RS06580</html:p>
<html:p>KEGG_RID:R03425</html:p>
<html:p>PROTEIN_CLASS:1.4.4.2</html:p>
</notes>
<listOfReactants>
<speciesReference species="cpd00067_c0" stoichiometry="1"/>
<speciesReference species="cpd12005_c0" stoichiometry="1"/>
<speciesReference species="cpd00033_c0" stoichiometry="1"/>
</listOfReactants>
<listOfProducts>
<speciesReference species="cpd00011_c0" stoichiometry="1"/>
<speciesReference species="cpd11830_c0" stoichiometry="1"/>
</listOfProducts>
<kineticLaw>
	<math xmlns="http://www.w3.org/1998/Math/MathML">
			<ci> FLUX_VALUE </ci>
	</math>
	<listOfParameters>
		<parameter id="LOWER_BOUND" value="0" name="mmol_per_gDW_per_hr"/>
		<parameter id="UPPER_BOUND" value="1000" name="mmol_per_gDW_per_hr"/>
		<parameter id="OBJECTIVE_COEFFICIENT" value="0"/>
		<parameter id="FLUX_VALUE" value="0.0" name="mmol_per_gDW_per_hr"/>
	</listOfParameters>
</kineticLaw>
</reaction>
<reaction id="rxn00762_c0" name="Glycerol_NAD_oxidoreductase_c0" reversible="true">
<notes>
<html:p>GENE_ASSOCIATION:SAM23877_RS30395</html:p>
<html:p>PROTEIN_ASSOCIATION:SAM23877_RS30395</html:p>
<html:p>KEGG_RID:R01034</html:p>
<html:p>PROTEIN_CLASS:1.1.1.6</html:p>
</notes>
<listOfReactants>
<speciesReference species="cpd00003_c0" stoichiometry="1"/>
<speciesReference species="cpd00100_c0" stoichiometry="1"/>
</listOfReactants>
<listOfProducts>
<speciesReference species="cpd00067_c0" stoichiometry="1"/>
<speciesReference species="cpd00004_c0" stoichiometry="1"/>
<speciesReference species="cpd00157_c0" stoichiometry="1"/>
</listOfProducts>
<kineticLaw>
	<math xmlns="http://www.w3.org/1998/Math/MathML">
			<ci> FLUX_VALUE </ci>
	</math>
	<listOfParameters>
		<parameter id="LOWER_BOUND" value="-1000" name="mmol_per_gDW_per_hr"/>
		<parameter id="UPPER_BOUND" value="1000" name="mmol_per_gDW_per_hr"/>
		<parameter id="OBJECTIVE_COEFFICIENT" value="0"/>
		<parameter id="FLUX_VALUE" value="0.0" name="mmol_per_gDW_per_hr"/>
	</listOfParameters>
</kineticLaw>
</reaction>
<reaction id="rxn07295_c0" name="glycine_oxidase_c0" reversible="false">
<notes>
<html:p>GENE_ASSOCIATION:SAM23877_RS10330</html:p>
<html:p>PROTEIN_ASSOCIATION:SAM23877_RS10330</html:p>
<html:p>KEGG_RID:R07463</html:p>
<html:p>PROTEIN_CLASS:1.4.3.19</html:p>
</notes>
<listOfReactants>
<speciesReference species="cpd00033_c0" stoichiometry="1"/>
</listOfReactants>
<listOfProducts>
<speciesReference species="cpd00067_c0" stoichiometry="3"/>
<speciesReference species="cpd14545_c0" stoichiometry="1"/>
</listOfProducts>
<kineticLaw>
	<math xmlns="http://www.w3.org/1998/Math/MathML">
			<ci> FLUX_VALUE </ci>
	</math>
	<listOfParameters>
		<parameter id="LOWER_BOUND" value="0" name="mmol_per_gDW_per_hr"/>
		<parameter id="UPPER_BOUND" value="1000" name="mmol_per_gDW_per_hr"/>
		<parameter id="OBJECTIVE_COEFFICIENT" value="0"/>
		<parameter id="FLUX_VALUE" value="0.0" name="mmol_per_gDW_per_hr"/>
	</listOfParameters>
</kineticLaw>
</reaction>
<reaction id="rxn02933_c0" name="2S_3S-3-hydroxy-2-methylbutanoyl-CoA_NAD_oxidoreductase_c0" reversible="true">
<notes>
<html:p>GENE_ASSOCIATION:((SAM23877_RS27285 or SAM23877_RS31140 or SAM23877_RS24350 or SAM23877_RS26610 or SAM23877_RS07640 or SAM23877_RS30300 or SAM23877_RS28830) and SAM23877_RS30300)</html:p>
<html:p>PROTEIN_ASSOCIATION:((SAM23877_RS27285 or SAM23877_RS31140 or SAM23877_RS24350 or SAM23877_RS26610 or SAM23877_RS07640 or SAM23877_RS30300 or SAM23877_RS28830) and SAM23877_RS30300)</html:p>
<html:p>KEGG_RID:R04203</html:p>
<html:p>PROTEIN_CLASS:1.1.1.35</html:p>
</notes>
<listOfReactants>
<speciesReference species="cpd02691_c0" stoichiometry="1"/>
<speciesReference species="cpd00003_c0" stoichiometry="1"/>
</listOfReactants>
<listOfProducts>
<speciesReference species="cpd00067_c0" stoichiometry="1"/>
<speciesReference species="cpd02124_c0" stoichiometry="1"/>
<speciesReference species="cpd00004_c0" stoichiometry="1"/>
</listOfProducts>
<kineticLaw>
	<math xmlns="http://www.w3.org/1998/Math/MathML">
			<ci> FLUX_VALUE </ci>
	</math>
	<listOfParameters>
		<parameter id="LOWER_BOUND" value="-1000" name="mmol_per_gDW_per_hr"/>
		<parameter id="UPPER_BOUND" value="1000" name="mmol_per_gDW_per_hr"/>
		<parameter id="OBJECTIVE_COEFFICIENT" value="0"/>
		<parameter id="FLUX_VALUE" value="0.0" name="mmol_per_gDW_per_hr"/>
	</listOfParameters>
</kineticLaw>
</reaction>
<reaction id="rxn00100_c0" name="ATP_dephospho-CoA_3'-phosphotransferase_c0" reversible="false">
<notes>
<html:p>GENE_ASSOCIATION:SAM23877_RS09740</html:p>
<html:p>PROTEIN_ASSOCIATION:SAM23877_RS09740</html:p>
<html:p>KEGG_RID:R00130</html:p>
<html:p>PROTEIN_CLASS:2.7.1.24</html:p>
</notes>
<listOfReactants>
<speciesReference species="cpd00655_c0" stoichiometry="1"/>
<speciesReference species="cpd00002_c0" stoichiometry="1"/>
</listOfReactants>
<listOfProducts>
<speciesReference species="cpd00010_c0" stoichiometry="1"/>
<speciesReference species="cpd00008_c0" stoichiometry="1"/>
</listOfProducts>
<kineticLaw>
	<math xmlns="http://www.w3.org/1998/Math/MathML">
			<ci> FLUX_VALUE </ci>
	</math>
	<listOfParameters>
		<parameter id="LOWER_BOUND" value="0" name="mmol_per_gDW_per_hr"/>
		<parameter id="UPPER_BOUND" value="1000" name="mmol_per_gDW_per_hr"/>
		<parameter id="OBJECTIVE_COEFFICIENT" value="0"/>
		<parameter id="FLUX_VALUE" value="0.0" name="mmol_per_gDW_per_hr"/>
	</listOfParameters>
</kineticLaw>
</reaction>
<reaction id="rxn01018_c0" name="Carbamoyl-phosphate_L-aspartate_carbamoyltransferase_c0" reversible="false">
<notes>
<html:p>GENE_ASSOCIATION:SAM23877_RS07090</html:p>
<html:p>PROTEIN_ASSOCIATION:SAM23877_RS07090</html:p>
<html:p>KEGG_RID:R01397</html:p>
<html:p>PROTEIN_CLASS:2.1.3.2</html:p>
</notes>
<listOfReactants>
<speciesReference species="cpd00041_c0" stoichiometry="1"/>
<speciesReference species="cpd00146_c0" stoichiometry="1"/>
</listOfReactants>
<listOfProducts>
<speciesReference species="cpd00067_c0" stoichiometry="2"/>
<speciesReference species="cpd00009_c0" stoichiometry="1"/>
<speciesReference species="cpd00343_c0" stoichiometry="1"/>
</listOfProducts>
<kineticLaw>
	<math xmlns="http://www.w3.org/1998/Math/MathML">
			<ci> FLUX_VALUE </ci>
	</math>
	<listOfParameters>
		<parameter id="LOWER_BOUND" value="0" name="mmol_per_gDW_per_hr"/>
		<parameter id="UPPER_BOUND" value="1000" name="mmol_per_gDW_per_hr"/>
		<parameter id="OBJECTIVE_COEFFICIENT" value="0"/>
		<parameter id="FLUX_VALUE" value="0.0" name="mmol_per_gDW_per_hr"/>
	</listOfParameters>
</kineticLaw>
</reaction>
<reaction id="rxn05656_c0" name="sulfoacetate_transport_via_ABC_system_c0" reversible="false">
<notes>
<html:p>GENE_ASSOCIATION:(SAM23877_RS03235 and (SAM23877_RS34650 or SAM23877_RS03240) and SAM23877_RS27630)</html:p>
<html:p>PROTEIN_ASSOCIATION:(SAM23877_RS03235 and (SAM23877_RS34650 or SAM23877_RS03240) and SAM23877_RS27630)</html:p>
</notes>
<listOfReactants>
<speciesReference species="cpd00002_c0" stoichiometry="1"/>
<speciesReference species="cpd09878_e0" stoichiometry="1"/>
<speciesReference species="cpd00001_c0" stoichiometry="1"/>
</listOfReactants>
<listOfProducts>
<speciesReference species="cpd00067_c0" stoichiometry="1"/>
<speciesReference species="cpd09878_c0" stoichiometry="1"/>
<speciesReference species="cpd00009_c0" stoichiometry="1"/>
<speciesReference species="cpd00008_c0" stoichiometry="1"/>
</listOfProducts>
<kineticLaw>
	<math xmlns="http://www.w3.org/1998/Math/MathML">
			<ci> FLUX_VALUE </ci>
	</math>
	<listOfParameters>
		<parameter id="LOWER_BOUND" value="0" name="mmol_per_gDW_per_hr"/>
		<parameter id="UPPER_BOUND" value="1000" name="mmol_per_gDW_per_hr"/>
		<parameter id="OBJECTIVE_COEFFICIENT" value="0"/>
		<parameter id="FLUX_VALUE" value="0.0" name="mmol_per_gDW_per_hr"/>
	</listOfParameters>
</kineticLaw>
</reaction>
<reaction id="rxn00806_c0" name="L-Leucine_2-oxoglutarate_aminotransferase_c0" reversible="true">
<notes>
<html:p>GENE_ASSOCIATION:SAM23877_RS25030</html:p>
<html:p>PROTEIN_ASSOCIATION:SAM23877_RS25030</html:p>
<html:p>KEGG_RID:R01090</html:p>
<html:p>PROTEIN_CLASS:2.6.1.6</html:p>
</notes>
<listOfReactants>
<speciesReference species="cpd00024_c0" stoichiometry="1"/>
<speciesReference species="cpd00107_c0" stoichiometry="1"/>
</listOfReactants>
<listOfProducts>
<speciesReference species="cpd00200_c0" stoichiometry="1"/>
<speciesReference species="cpd00023_c0" stoichiometry="1"/>
</listOfProducts>
<kineticLaw>
	<math xmlns="http://www.w3.org/1998/Math/MathML">
			<ci> FLUX_VALUE </ci>
	</math>
	<listOfParameters>
		<parameter id="LOWER_BOUND" value="-1000" name="mmol_per_gDW_per_hr"/>
		<parameter id="UPPER_BOUND" value="1000" name="mmol_per_gDW_per_hr"/>
		<parameter id="OBJECTIVE_COEFFICIENT" value="0"/>
		<parameter id="FLUX_VALUE" value="0.0" name="mmol_per_gDW_per_hr"/>
	</listOfParameters>
</kineticLaw>
</reaction>
<reaction id="rxn02834_c0" name="Phosphoribosyl-ATP_pyrophosphohydrolase_c0" reversible="false">
<notes>
<html:p>GENE_ASSOCIATION:(SAM23877_RS06895 and SAM23877_RS09995)</html:p>
<html:p>PROTEIN_ASSOCIATION:(SAM23877_RS06895 and SAM23877_RS09995)</html:p>
<html:p>KEGG_RID:R04035</html:p>
<html:p>PROTEIN_CLASS:3.6.1.31</html:p>
</notes>
<listOfReactants>
<speciesReference species="cpd00001_c0" stoichiometry="1"/>
<speciesReference species="cpd01775_c0" stoichiometry="1"/>
</listOfReactants>
<listOfProducts>
<speciesReference species="cpd01777_c0" stoichiometry="1"/>
<speciesReference species="cpd00012_c0" stoichiometry="1"/>
</listOfProducts>
<kineticLaw>
	<math xmlns="http://www.w3.org/1998/Math/MathML">
			<ci> FLUX_VALUE </ci>
	</math>
	<listOfParameters>
		<parameter id="LOWER_BOUND" value="0" name="mmol_per_gDW_per_hr"/>
		<parameter id="UPPER_BOUND" value="1000" name="mmol_per_gDW_per_hr"/>
		<parameter id="OBJECTIVE_COEFFICIENT" value="0"/>
		<parameter id="FLUX_VALUE" value="0.0" name="mmol_per_gDW_per_hr"/>
	</listOfParameters>
</kineticLaw>
</reaction>
<reaction id="rxn10121_c0" name="Nitrate_reductase_Menaquinol-8_c0" reversible="true">
<notes>
<html:p>GENE_ASSOCIATION:((SAM23877_RS29595 and SAM23877_RS29580 and SAM23877_RS29590 and SAM23877_RS29585) or (SAM23877_RS11960 or SAM23877_RS11955) or SAM23877_RS11905)</html:p>
<html:p>PROTEIN_ASSOCIATION:((SAM23877_RS29595 and SAM23877_RS29580 and SAM23877_RS29590 and SAM23877_RS29585) or (SAM23877_RS11960 or SAM23877_RS11955) or SAM23877_RS11905)</html:p>
</notes>
<listOfReactants>
<speciesReference species="cpd00067_c0" stoichiometry="2"/>
<speciesReference species="cpd00209_c0" stoichiometry="1"/>
<speciesReference species="cpd15499_c0" stoichiometry="1"/>
</listOfReactants>
<listOfProducts>
<speciesReference species="cpd00075_c0" stoichiometry="1"/>
<speciesReference species="cpd00067_e0" stoichiometry="2"/>
<speciesReference species="cpd00001_c0" stoichiometry="1"/>
<speciesReference species="cpd15500_c0" stoichiometry="1"/>
</listOfProducts>
<kineticLaw>
	<math xmlns="http://www.w3.org/1998/Math/MathML">
			<ci> FLUX_VALUE </ci>
	</math>
	<listOfParameters>
		<parameter id="LOWER_BOUND" value="-1000" name="mmol_per_gDW_per_hr"/>
		<parameter id="UPPER_BOUND" value="1000" name="mmol_per_gDW_per_hr"/>
		<parameter id="OBJECTIVE_COEFFICIENT" value="0"/>
		<parameter id="FLUX_VALUE" value="0.0" name="mmol_per_gDW_per_hr"/>
	</listOfParameters>
</kineticLaw>
</reaction>
<reaction id="rxn00656_c0" name="L-Alanine_3-oxopropanoate_aminotransferase_c0" reversible="true">
<notes>
<html:p>GENE_ASSOCIATION:SAM23877_RS25580</html:p>
<html:p>PROTEIN_ASSOCIATION:SAM23877_RS25580</html:p>
<html:p>KEGG_RID:R00907</html:p>
<html:p>PROTEIN_CLASS:2.6.1.18</html:p>
</notes>
<listOfReactants>
<speciesReference species="cpd00191_c0" stoichiometry="1"/>
<speciesReference species="cpd00035_c0" stoichiometry="1"/>
</listOfReactants>
<listOfProducts>
<speciesReference species="cpd00085_c0" stoichiometry="1"/>
<speciesReference species="cpd00020_c0" stoichiometry="1"/>
</listOfProducts>
<kineticLaw>
	<math xmlns="http://www.w3.org/1998/Math/MathML">
			<ci> FLUX_VALUE </ci>
	</math>
	<listOfParameters>
		<parameter id="LOWER_BOUND" value="-1000" name="mmol_per_gDW_per_hr"/>
		<parameter id="UPPER_BOUND" value="1000" name="mmol_per_gDW_per_hr"/>
		<parameter id="OBJECTIVE_COEFFICIENT" value="0"/>
		<parameter id="FLUX_VALUE" value="0.0" name="mmol_per_gDW_per_hr"/>
	</listOfParameters>
</kineticLaw>
</reaction>
<!-- 
<reaction id="rxn01053_c0" name="S-lactaldehyde_NAD_oxidoreductase_c0" reversible="true">
<notes>
<html:p>GENE_ASSOCIATION:(SAM23877_RS04480 and SAM23877_RS04480)</html:p>
<html:p>PROTEIN_ASSOCIATION:(SAM23877_RS04480 and SAM23877_RS04480)</html:p>
<html:p>KEGG_RID:R01446</html:p>
<html:p>PROTEIN_CLASS:1.2.1.21</html:p>
</notes>
<listOfReactants>
<speciesReference species="cpd00334_c0" stoichiometry="1"/>
<speciesReference species="cpd00001_c0" stoichiometry="1"/>
<speciesReference species="cpd00003_c0" stoichiometry="1"/>
</listOfReactants>
<listOfProducts>
<speciesReference species="cpd00067_c0" stoichiometry="2"/>
<speciesReference species="cpd00159_c0" stoichiometry="1"/>
<speciesReference species="cpd00004_c0" stoichiometry="1"/>
</listOfProducts>
<kineticLaw>
	<math xmlns="http://www.w3.org/1998/Math/MathML">
			<ci> FLUX_VALUE </ci>
	</math>
	<listOfParameters>
		<parameter id="LOWER_BOUND" value="-1000" name="mmol_per_gDW_per_hr"/>
		<parameter id="UPPER_BOUND" value="1000" name="mmol_per_gDW_per_hr"/>
		<parameter id="OBJECTIVE_COEFFICIENT" value="0"/>
		<parameter id="FLUX_VALUE" value="0.0" name="mmol_per_gDW_per_hr"/>
	</listOfParameters>
</kineticLaw>
</reaction>
-->
<reaction id="rxn02341_c0" name="N-R-4'-Phosphopantothenoyl-L-cysteine_carboxy-lyase_c0" reversible="false">
<notes>
<html:p>GENE_ASSOCIATION:(SAM23877_RS07040 and SAM23877_RS07040)</html:p>
<html:p>PROTEIN_ASSOCIATION:(SAM23877_RS07040 and SAM23877_RS07040)</html:p>
<html:p>KEGG_RID:R03269</html:p>
<html:p>PROTEIN_CLASS:4.1.1.36</html:p>
</notes>
<listOfReactants>
<speciesReference species="cpd00067_c0" stoichiometry="1"/>
<speciesReference species="cpd02666_c0" stoichiometry="1"/>
</listOfReactants>
<listOfProducts>
<speciesReference species="cpd00011_c0" stoichiometry="1"/>
<speciesReference species="cpd00834_c0" stoichiometry="1"/>
</listOfProducts>
<kineticLaw>
	<math xmlns="http://www.w3.org/1998/Math/MathML">
			<ci> FLUX_VALUE </ci>
	</math>
	<listOfParameters>
		<parameter id="LOWER_BOUND" value="0" name="mmol_per_gDW_per_hr"/>
		<parameter id="UPPER_BOUND" value="1000" name="mmol_per_gDW_per_hr"/>
		<parameter id="OBJECTIVE_COEFFICIENT" value="0"/>
		<parameter id="FLUX_VALUE" value="0.0" name="mmol_per_gDW_per_hr"/>
	</listOfParameters>
</kineticLaw>
</reaction>
<reaction id="rxn09310_c0" name="thiazole_phosphate_synthesis_c0" reversible="false">
<notes>
<html:p>GENE_ASSOCIATION:(SAM23877_RS23525 and SAM23877_RS10340 and (SAM23877_RS09060 or SAM23877_RS24805 or SAM23877_RS05160 or SAM23877_RS10525 or SAM23877_RS02865) and SAM23877_RS10335)</html:p>
<html:p>PROTEIN_ASSOCIATION:(SAM23877_RS23525 and SAM23877_RS10340 and (SAM23877_RS09060 or SAM23877_RS24805 or SAM23877_RS05160 or SAM23877_RS10525 or SAM23877_RS02865) and SAM23877_RS10335)</html:p>
</notes>
<listOfReactants>
<speciesReference species="cpd00002_c0" stoichiometry="1"/>
<speciesReference species="cpd08289_c0" stoichiometry="1"/>
<speciesReference species="cpd00069_c0" stoichiometry="1"/>
<speciesReference species="cpd00084_c0" stoichiometry="1"/>
</listOfReactants>
<listOfProducts>
<speciesReference species="cpd15378_c0" stoichiometry="1"/>
<speciesReference species="cpd00018_c0" stoichiometry="1"/>
<speciesReference species="cpd02654_c0" stoichiometry="1"/>
<speciesReference species="cpd00035_c0" stoichiometry="1"/>
<speciesReference species="cpd00001_c0" stoichiometry="1"/>
<speciesReference species="cpd00011_c0" stoichiometry="1"/>
<speciesReference species="cpd00012_c0" stoichiometry="1"/>
</listOfProducts>
<kineticLaw>
	<math xmlns="http://www.w3.org/1998/Math/MathML">
			<ci> FLUX_VALUE </ci>
	</math>
	<listOfParameters>
		<parameter id="LOWER_BOUND" value="0" name="mmol_per_gDW_per_hr"/>
		<parameter id="UPPER_BOUND" value="1000" name="mmol_per_gDW_per_hr"/>
		<parameter id="OBJECTIVE_COEFFICIENT" value="0"/>
		<parameter id="FLUX_VALUE" value="0.0" name="mmol_per_gDW_per_hr"/>
	</listOfParameters>
</kineticLaw>
</reaction>
<reaction id="rxn03175_c0" name="N-5'-Phospho-D-ribosylformimino-5-amino-1-_c0" reversible="true">
<notes>
<html:p>GENE_ASSOCIATION:SAM23877_RS10020</html:p>
<html:p>PROTEIN_ASSOCIATION:SAM23877_RS10020</html:p>
<html:p>KEGG_RID:R04640</html:p>
<html:p>PROTEIN_CLASS:5.3.1.16</html:p>
</notes>
<listOfReactants>
<speciesReference species="cpd02979_c0" stoichiometry="1"/>
</listOfReactants>
<listOfProducts>
<speciesReference species="cpd02991_c0" stoichiometry="1"/>
</listOfProducts>
<kineticLaw>
	<math xmlns="http://www.w3.org/1998/Math/MathML">
			<ci> FLUX_VALUE </ci>
	</math>
	<listOfParameters>
		<parameter id="LOWER_BOUND" value="-1000" name="mmol_per_gDW_per_hr"/>
		<parameter id="UPPER_BOUND" value="1000" name="mmol_per_gDW_per_hr"/>
		<parameter id="OBJECTIVE_COEFFICIENT" value="0"/>
		<parameter id="FLUX_VALUE" value="0.0" name="mmol_per_gDW_per_hr"/>
	</listOfParameters>
</kineticLaw>
</reaction>
<reaction id="rxn10152_c0" name="Fumarate_transport_via_proton_symport_2_H_c0" reversible="true">
<notes>
<html:p>GENE_ASSOCIATION:SAM23877_RS24570</html:p>
<html:p>PROTEIN_ASSOCIATION:SAM23877_RS24570</html:p>
</notes>
<listOfReactants>
<speciesReference species="cpd00067_e0" stoichiometry="2"/>
<speciesReference species="cpd00106_e0" stoichiometry="1"/>
</listOfReactants>
<listOfProducts>
<speciesReference species="cpd00067_c0" stoichiometry="2"/>
<speciesReference species="cpd00106_c0" stoichiometry="1"/>
</listOfProducts>
<kineticLaw>
	<math xmlns="http://www.w3.org/1998/Math/MathML">
			<ci> FLUX_VALUE </ci>
	</math>
	<listOfParameters>
		<parameter id="LOWER_BOUND" value="-1000" name="mmol_per_gDW_per_hr"/>
		<parameter id="UPPER_BOUND" value="1000" name="mmol_per_gDW_per_hr"/>
		<parameter id="OBJECTIVE_COEFFICIENT" value="0"/>
		<parameter id="FLUX_VALUE" value="0.0" name="mmol_per_gDW_per_hr"/>
	</listOfParameters>
</kineticLaw>
</reaction>
<reaction id="rxn10945_c0" name="EX_pro_L_e_c0" reversible="true">
<notes>
<html:p>GENE_ASSOCIATION:(SAM23877_RS05940 or SAM23877_RS11330 or SAM23877_RS34175)</html:p>
<html:p>PROTEIN_ASSOCIATION:(SAM23877_RS05940 or SAM23877_RS11330 or SAM23877_RS34175)</html:p>
</notes>
<listOfReactants>
<speciesReference species="cpd00129_e0" stoichiometry="1"/>
</listOfReactants>
<listOfProducts>
<speciesReference species="cpd00129_c0" stoichiometry="1"/>
</listOfProducts>
<kineticLaw>
	<math xmlns="http://www.w3.org/1998/Math/MathML">
			<ci> FLUX_VALUE </ci>
	</math>
	<listOfParameters>
		<parameter id="LOWER_BOUND" value="-1000" name="mmol_per_gDW_per_hr"/>
		<parameter id="UPPER_BOUND" value="1000" name="mmol_per_gDW_per_hr"/>
		<parameter id="OBJECTIVE_COEFFICIENT" value="0"/>
		<parameter id="FLUX_VALUE" value="0.0" name="mmol_per_gDW_per_hr"/>
	</listOfParameters>
</kineticLaw>
</reaction>
<reaction id="rxn01518_c0" name="ATP_deoxyuridine_5'-phosphotransferase_c0" reversible="false">
<notes>
<html:p>GENE_ASSOCIATION:SAM23877_RS26380</html:p>
<html:p>PROTEIN_ASSOCIATION:SAM23877_RS26380</html:p>
<html:p>KEGG_RID:R02099</html:p>
<html:p>PROTEIN_CLASS:2.7.1.21</html:p>
</notes>
<listOfReactants>
<speciesReference species="cpd00412_c0" stoichiometry="1"/>
<speciesReference species="cpd00002_c0" stoichiometry="1"/>
</listOfReactants>
<listOfProducts>
<speciesReference species="cpd00299_c0" stoichiometry="1"/>
<speciesReference species="cpd00008_c0" stoichiometry="1"/>
</listOfProducts>
<kineticLaw>
	<math xmlns="http://www.w3.org/1998/Math/MathML">
			<ci> FLUX_VALUE </ci>
	</math>
	<listOfParameters>
<parameter id="LOWER_BOUND" value="-1000" name="mmol_per_gDW_per_hr"/>		<parameter id="UPPER_BOUND" value="1000" name="mmol_per_gDW_per_hr"/>
		<parameter id="OBJECTIVE_COEFFICIENT" value="0"/>
		<parameter id="FLUX_VALUE" value="0.0" name="mmol_per_gDW_per_hr"/>
	</listOfParameters>
</kineticLaw>
</reaction>
<reaction id="rxn05649_c0" name="D-serine_transport_in/out_via_proton_symport_c0" reversible="true">
<notes>
<html:p>GENE_ASSOCIATION:SAM23877_RS13920</html:p>
<html:p>PROTEIN_ASSOCIATION:SAM23877_RS13920</html:p>
<html:p>PROTEIN_CLASS:2.A.3.1</html:p>
</notes>
<listOfReactants>
<speciesReference species="cpd00067_e0" stoichiometry="1"/>
<speciesReference species="cpd00550_e0" stoichiometry="1"/>
</listOfReactants>
<listOfProducts>
<speciesReference species="cpd00067_c0" stoichiometry="1"/>
<speciesReference species="cpd00550_c0" stoichiometry="1"/>
</listOfProducts>
<kineticLaw>
	<math xmlns="http://www.w3.org/1998/Math/MathML">
			<ci> FLUX_VALUE </ci>
	</math>
	<listOfParameters>
		<parameter id="LOWER_BOUND" value="-1000" name="mmol_per_gDW_per_hr"/>
		<parameter id="UPPER_BOUND" value="1000" name="mmol_per_gDW_per_hr"/>
		<parameter id="OBJECTIVE_COEFFICIENT" value="0"/>
		<parameter id="FLUX_VALUE" value="0.0" name="mmol_per_gDW_per_hr"/>
	</listOfParameters>
</kineticLaw>
</reaction>
<reaction id="rxn10219_c0" name="isohexadecanoyl-1-acylglycerol-3-phosphate_O-acyltransferase_c0" reversible="false">
<notes>
<html:p>GENE_ASSOCIATION:(SAM23877_RS07520 or SAM23877_RS10405 or SAM23877_RS08460 or SAM23877_RS05295 or SAM23877_RS05980 or SAM23877_RS25220)</html:p>
<html:p>PROTEIN_ASSOCIATION:(SAM23877_RS07520 or SAM23877_RS10405 or SAM23877_RS08460 or SAM23877_RS05295 or SAM23877_RS05980 or SAM23877_RS25220)</html:p>
<html:p>PROTEIN_CLASS:2.3.1.51</html:p>
</notes>
<listOfReactants>
<speciesReference species="cpd15676_c0" stoichiometry="1"/>
<speciesReference species="cpd11441_c0" stoichiometry="1"/>
</listOfReactants>
<listOfProducts>
<speciesReference species="cpd15682_c0" stoichiometry="1"/>
<speciesReference species="cpd00010_c0" stoichiometry="1"/>
</listOfProducts>
<kineticLaw>
	<math xmlns="http://www.w3.org/1998/Math/MathML">
			<ci> FLUX_VALUE </ci>
	</math>
	<listOfParameters>
		<parameter id="LOWER_BOUND" value="0" name="mmol_per_gDW_per_hr"/>
		<parameter id="UPPER_BOUND" value="1000" name="mmol_per_gDW_per_hr"/>
		<parameter id="OBJECTIVE_COEFFICIENT" value="0"/>
		<parameter id="FLUX_VALUE" value="0.0" name="mmol_per_gDW_per_hr"/>
	</listOfParameters>
</kineticLaw>
</reaction>
<reaction id="rxn00786_c0" name="D-Fructose-1_6-bisphosphate_D-glyceraldehyde-3-phosphate-lyase_c0" reversible="true">
<notes>
<html:p>GENE_ASSOCIATION:SAM23877_RS18850</html:p>
<html:p>PROTEIN_ASSOCIATION:SAM23877_RS18850</html:p>
<html:p>KEGG_RID:R01068</html:p>
<html:p>PROTEIN_CLASS:4.1.2.13</html:p>
</notes>
<listOfReactants>
<speciesReference species="cpd00290_c0" stoichiometry="1"/>
</listOfReactants>
<listOfProducts>
<speciesReference species="cpd00102_c0" stoichiometry="1"/>
<speciesReference species="cpd00095_c0" stoichiometry="1"/>
</listOfProducts>
<kineticLaw>
	<math xmlns="http://www.w3.org/1998/Math/MathML">
			<ci> FLUX_VALUE </ci>
	</math>
	<listOfParameters>
		<parameter id="LOWER_BOUND" value="-1000" name="mmol_per_gDW_per_hr"/>
		<parameter id="UPPER_BOUND" value="1000" name="mmol_per_gDW_per_hr"/>
		<parameter id="OBJECTIVE_COEFFICIENT" value="0"/>
		<parameter id="FLUX_VALUE" value="0.0" name="mmol_per_gDW_per_hr"/>
	</listOfParameters>
</kineticLaw>
</reaction>
<reaction id="rxn05354_c0" name="Hexadecanoyl-acyl-carrier_protein_malonyl-CoA_c0" reversible="false">
<notes>
<html:p>GENE_ASSOCIATION:SAM23877_RS23830</html:p>
<html:p>PROTEIN_ASSOCIATION:SAM23877_RS23830</html:p>
<html:p>KEGG_RID:R04970</html:p>
<html:p>PROTEIN_CLASS:1.3.1.10</html:p>
</notes>
<listOfReactants>
<speciesReference species="cpd00067_c0" stoichiometry="1"/>
<speciesReference species="cpd11477_c0" stoichiometry="1"/>
<speciesReference species="cpd00005_c0" stoichiometry="1"/>
</listOfReactants>
<listOfProducts>
<speciesReference species="cpd00006_c0" stoichiometry="1"/>
<speciesReference species="cpd11476_c0" stoichiometry="1"/>
</listOfProducts>
<kineticLaw>
	<math xmlns="http://www.w3.org/1998/Math/MathML">
			<ci> FLUX_VALUE </ci>
	</math>
	<listOfParameters>
		<parameter id="LOWER_BOUND" value="0" name="mmol_per_gDW_per_hr"/>
		<parameter id="UPPER_BOUND" value="1000" name="mmol_per_gDW_per_hr"/>
		<parameter id="OBJECTIVE_COEFFICIENT" value="0"/>
		<parameter id="FLUX_VALUE" value="0.0" name="mmol_per_gDW_per_hr"/>
	</listOfParameters>
</kineticLaw>
</reaction>
<reaction id="rxn01637_c0" name="N2-Acetyl-L-ornithine_2-oxoglutarate_aminotransferase_c0" reversible="true">
<notes>
<html:p>GENE_ASSOCIATION:(SAM23877_RS06235 or SAM23877_RS07575)</html:p>
<html:p>PROTEIN_ASSOCIATION:(SAM23877_RS06235 or SAM23877_RS07575)</html:p>
<html:p>KEGG_RID:R02283</html:p>
<html:p>PROTEIN_CLASS:2.6.1.11</html:p>
</notes>
<listOfReactants>
<speciesReference species="cpd00024_c0" stoichiometry="1"/>
<speciesReference species="cpd00342_c0" stoichiometry="1"/>
</listOfReactants>
<listOfProducts>
<speciesReference species="cpd00918_c0" stoichiometry="1"/>
<speciesReference species="cpd00023_c0" stoichiometry="1"/>
</listOfProducts>
<kineticLaw>
	<math xmlns="http://www.w3.org/1998/Math/MathML">
			<ci> FLUX_VALUE </ci>
	</math>
	<listOfParameters>
		<parameter id="LOWER_BOUND" value="-1000" name="mmol_per_gDW_per_hr"/>
		<parameter id="UPPER_BOUND" value="1000" name="mmol_per_gDW_per_hr"/>
		<parameter id="OBJECTIVE_COEFFICIENT" value="0"/>
		<parameter id="FLUX_VALUE" value="0.0" name="mmol_per_gDW_per_hr"/>
	</listOfParameters>
</kineticLaw>
</reaction>
<reaction id="rxn05158_c0" name="sn-Glycerol_ABC_transport_c0" reversible="false">
<notes>
<html:p>GENE_ASSOCIATION:SAM23877_RS16330</html:p>
<html:p>PROTEIN_ASSOCIATION:SAM23877_RS16330</html:p>
</notes>
<listOfReactants>
<speciesReference species="cpd00002_c0" stoichiometry="1"/>
<speciesReference species="cpd00080_e0" stoichiometry="1"/>
<speciesReference species="cpd00001_c0" stoichiometry="1"/>
</listOfReactants>
<listOfProducts>
<speciesReference species="cpd00067_c0" stoichiometry="1"/>
<speciesReference species="cpd00080_c0" stoichiometry="1"/>
<speciesReference species="cpd00009_c0" stoichiometry="1"/>
<speciesReference species="cpd00008_c0" stoichiometry="1"/>
</listOfProducts>
<kineticLaw>
	<math xmlns="http://www.w3.org/1998/Math/MathML">
			<ci> FLUX_VALUE </ci>
	</math>
	<listOfParameters>
		<parameter id="LOWER_BOUND" value="0" name="mmol_per_gDW_per_hr"/>
		<parameter id="UPPER_BOUND" value="1000" name="mmol_per_gDW_per_hr"/>
		<parameter id="OBJECTIVE_COEFFICIENT" value="0"/>
		<parameter id="FLUX_VALUE" value="0.0" name="mmol_per_gDW_per_hr"/>
	</listOfParameters>
</kineticLaw>
</reaction>
<reaction id="rxn00605_c0" name="UDPglucose_D-glucose-6-phosphate_1-alpha-D-glucosyltransferase_c0" reversible="true">
<notes>
<html:p>GENE_ASSOCIATION:SAM23877_RS16100</html:p>
<html:p>PROTEIN_ASSOCIATION:SAM23877_RS16100</html:p>
<html:p>KEGG_RID:R02737</html:p>
<html:p>PROTEIN_CLASS:2.4.1.15</html:p>
</notes>
<listOfReactants>
<speciesReference species="cpd00026_c0" stoichiometry="1"/>
<speciesReference species="cpd00079_c0" stoichiometry="1"/>
</listOfReactants>
<listOfProducts>
<speciesReference species="cpd00523_c0" stoichiometry="1"/>
<speciesReference species="cpd00014_c0" stoichiometry="1"/>
</listOfProducts>
<kineticLaw>
	<math xmlns="http://www.w3.org/1998/Math/MathML">
			<ci> FLUX_VALUE </ci>
	</math>
	<listOfParameters>
		<parameter id="LOWER_BOUND" value="-1000" name="mmol_per_gDW_per_hr"/>
		<parameter id="UPPER_BOUND" value="1000" name="mmol_per_gDW_per_hr"/>
		<parameter id="OBJECTIVE_COEFFICIENT" value="0"/>
		<parameter id="FLUX_VALUE" value="0.0" name="mmol_per_gDW_per_hr"/>
	</listOfParameters>
</kineticLaw>
</reaction>
<reaction id="rxn00379_c0" name="ATP_sulfate_adenylyltransferase_c0" reversible="false">
<notes>
<html:p>GENE_ASSOCIATION:(SAM23877_RS27645 or SAM23877_RS27640)</html:p>
<html:p>PROTEIN_ASSOCIATION:(SAM23877_RS27645 or SAM23877_RS27640)</html:p>
<html:p>KEGG_RID:R00529</html:p>
<html:p>PROTEIN_CLASS:2.7.7.4</html:p>
</notes>
<listOfReactants>
<speciesReference species="cpd00067_c0" stoichiometry="1"/>
<speciesReference species="cpd00002_c0" stoichiometry="1"/>
<speciesReference species="cpd00048_c0" stoichiometry="1"/>
</listOfReactants>
<listOfProducts>
<speciesReference species="cpd00193_c0" stoichiometry="1"/>
<speciesReference species="cpd00012_c0" stoichiometry="1"/>
</listOfProducts>
<kineticLaw>
	<math xmlns="http://www.w3.org/1998/Math/MathML">
			<ci> FLUX_VALUE </ci>
	</math>
	<listOfParameters>
<parameter id="LOWER_BOUND" value="-1000" name="mmol_per_gDW_per_hr"/>		<parameter id="UPPER_BOUND" value="1000" name="mmol_per_gDW_per_hr"/>
		<parameter id="OBJECTIVE_COEFFICIENT" value="0"/>
		<parameter id="FLUX_VALUE" value="0.0" name="mmol_per_gDW_per_hr"/>
	</listOfParameters>
</kineticLaw>
</reaction>
<reaction id="rxn08803_c0" name="Lysophospholipase_L1_2-acylglycerophosphoethanolamine__n-C12_0_periplasm_c0" reversible="true">
<notes>
<html:p>GENE_ASSOCIATION:SAM23877_RS30630</html:p>
<html:p>PROTEIN_ASSOCIATION:SAM23877_RS30630</html:p>
<html:p>PROTEIN_CLASS:3.1.1.5</html:p>
</notes>
<listOfReactants>
<speciesReference species="cpd15313_c0" stoichiometry="1"/>
<speciesReference species="cpd00001_c0" stoichiometry="1"/>
</listOfReactants>
<listOfProducts>
<speciesReference species="cpd00067_c0" stoichiometry="1"/>
<speciesReference species="cpd01741_c0" stoichiometry="1"/>
<speciesReference species="cpd00908_c0" stoichiometry="1"/>
</listOfProducts>
<kineticLaw>
	<math xmlns="http://www.w3.org/1998/Math/MathML">
			<ci> FLUX_VALUE </ci>
	</math>
	<listOfParameters>
		<parameter id="LOWER_BOUND" value="-1000" name="mmol_per_gDW_per_hr"/>
		<parameter id="UPPER_BOUND" value="1000" name="mmol_per_gDW_per_hr"/>
		<parameter id="OBJECTIVE_COEFFICIENT" value="0"/>
		<parameter id="FLUX_VALUE" value="0.0" name="mmol_per_gDW_per_hr"/>
	</listOfParameters>
</kineticLaw>
</reaction>
<reaction id="rxn00689_c0" name="Tetrahydrofolate_L-glutamate_gamma-ligase_ADP-forming_c0" reversible="false">
<notes>
<html:p>GENE_ASSOCIATION:(SAM23877_RS12510 and SAM23877_RS12510)</html:p>
<html:p>PROTEIN_ASSOCIATION:(SAM23877_RS12510 and SAM23877_RS12510)</html:p>
<html:p>KEGG_RID:R00942</html:p>
<html:p>PROTEIN_CLASS:6.3.2.17</html:p>
</notes>
<listOfReactants>
<speciesReference species="cpd00002_c0" stoichiometry="1"/>
<speciesReference species="cpd00087_c0" stoichiometry="1"/>
<speciesReference species="cpd00023_c0" stoichiometry="1"/>
</listOfReactants>
<listOfProducts>
<speciesReference species="cpd00067_c0" stoichiometry="1"/>
<speciesReference species="cpd00009_c0" stoichiometry="1"/>
<speciesReference species="cpd06227_c0" stoichiometry="1"/>
<speciesReference species="cpd00008_c0" stoichiometry="1"/>
</listOfProducts>
<kineticLaw>
	<math xmlns="http://www.w3.org/1998/Math/MathML">
			<ci> FLUX_VALUE </ci>
	</math>
	<listOfParameters>
		<parameter id="LOWER_BOUND" value="0" name="mmol_per_gDW_per_hr"/>
		<parameter id="UPPER_BOUND" value="1000" name="mmol_per_gDW_per_hr"/>
		<parameter id="OBJECTIVE_COEFFICIENT" value="0"/>
		<parameter id="FLUX_VALUE" value="0.0" name="mmol_per_gDW_per_hr"/>
	</listOfParameters>
</kineticLaw>
</reaction>
<reaction id="rxn03953_c0" name="L-Idonate_NAD_oxidoreductase_c0" reversible="true">
<notes>
<html:p>GENE_ASSOCIATION:SAM23877_RS31115</html:p>
<html:p>PROTEIN_ASSOCIATION:SAM23877_RS31115</html:p>
<html:p>KEGG_RID:R05683</html:p>
<html:p>PROTEIN_CLASS:1.1.1.264</html:p>
</notes>
<listOfReactants>
<speciesReference species="cpd00573_c0" stoichiometry="1"/>
<speciesReference species="cpd00003_c0" stoichiometry="1"/>
</listOfReactants>
<listOfProducts>
<speciesReference species="cpd00067_c0" stoichiometry="1"/>
<speciesReference species="cpd00004_c0" stoichiometry="1"/>
<speciesReference species="cpd00781_c0" stoichiometry="1"/>
</listOfProducts>
<kineticLaw>
	<math xmlns="http://www.w3.org/1998/Math/MathML">
			<ci> FLUX_VALUE </ci>
	</math>
	<listOfParameters>
		<parameter id="LOWER_BOUND" value="-1000" name="mmol_per_gDW_per_hr"/>
		<parameter id="UPPER_BOUND" value="1000" name="mmol_per_gDW_per_hr"/>
		<parameter id="OBJECTIVE_COEFFICIENT" value="0"/>
		<parameter id="FLUX_VALUE" value="0.0" name="mmol_per_gDW_per_hr"/>
	</listOfParameters>
</kineticLaw>
</reaction>
<reaction id="rxn12640_c0" name="aminopeptidase_c0" reversible="true">
<notes>
<html:p>GENE_ASSOCIATION:(SAM23877_RS09025 or (SAM23877_RS12625 or SAM23877_RS09865 or SAM23877_RS12660) or (SAM23877_RS11030 or SAM23877_RS28610 or SAM23877_RS21440) or SAM23877_RS10690)</html:p>
<html:p>PROTEIN_ASSOCIATION:(SAM23877_RS09025 or (SAM23877_RS12625 or SAM23877_RS09865 or SAM23877_RS12660) or (SAM23877_RS11030 or SAM23877_RS28610 or SAM23877_RS21440) or SAM23877_RS10690)</html:p>
</notes>
<listOfReactants>
<speciesReference species="cpd00001_c0" stoichiometry="1"/>
<speciesReference species="cpd11586_c0" stoichiometry="1"/>
</listOfReactants>
<listOfProducts>
<speciesReference species="cpd00023_c0" stoichiometry="1"/>
<speciesReference species="cpd00035_c0" stoichiometry="1"/>
</listOfProducts>
<kineticLaw>
	<math xmlns="http://www.w3.org/1998/Math/MathML">
			<ci> FLUX_VALUE </ci>
	</math>
	<listOfParameters>
		<parameter id="LOWER_BOUND" value="-1000" name="mmol_per_gDW_per_hr"/>
		<parameter id="UPPER_BOUND" value="1000" name="mmol_per_gDW_per_hr"/>
		<parameter id="OBJECTIVE_COEFFICIENT" value="0"/>
		<parameter id="FLUX_VALUE" value="0.0" name="mmol_per_gDW_per_hr"/>
	</listOfParameters>
</kineticLaw>
</reaction>
<reaction id="rxn05376_c0" name="12-methyl-3-oxo-tetra-decanoyl-ACP_NADP_oxidoreductase_c0" reversible="true">
<notes>
<html:p>GENE_ASSOCIATION:(SAM23877_RS20460 or SAM23877_RS08870 or SAM23877_RS06455  or SAM23877_RS26540 or SAM23877_RS04565 or SAM23877_RS01730 or SAM23877_RS01205 or SAM23877_RS34435 or SAM23877_RS13440 or SAM23877_RS06290 or SAM23877_RS04935 or SAM23877_RS23135 or SAM23877_RS13445 or SAM23877_RS34890 or SAM23877_RS01440 or SAM23877_RS32235 or SAM23877_RS31955 or SAM23877_RS32245 or SAM23877_RS00630)</html:p>
<html:p>PROTEIN_ASSOCIATION:(SAM23877_RS20460 or SAM23877_RS08870 or SAM23877_RS06455  or SAM23877_RS26540 or SAM23877_RS04565 or SAM23877_RS01730 or SAM23877_RS01205 or SAM23877_RS34435 or SAM23877_RS13440 or SAM23877_RS06290 or SAM23877_RS04935 or SAM23877_RS23135 or SAM23877_RS13445 or SAM23877_RS34890 or SAM23877_RS01440 or SAM23877_RS32235 or SAM23877_RS31955 or SAM23877_RS32245 or SAM23877_RS00630)</html:p>
<html:p>PROTEIN_CLASS:1.1.1.0</html:p>
</notes>
<listOfReactants>
<speciesReference species="cpd00067_c0" stoichiometry="1"/>
<speciesReference species="cpd11512_c0" stoichiometry="1"/>
<speciesReference species="cpd00005_c0" stoichiometry="1"/>
</listOfReactants>
<listOfProducts>
<speciesReference species="cpd11513_c0" stoichiometry="1"/>
<speciesReference species="cpd00006_c0" stoichiometry="1"/>
</listOfProducts>
<kineticLaw>
	<math xmlns="http://www.w3.org/1998/Math/MathML">
			<ci> FLUX_VALUE </ci>
	</math>
	<listOfParameters>
		<parameter id="LOWER_BOUND" value="-1000" name="mmol_per_gDW_per_hr"/>
		<parameter id="UPPER_BOUND" value="1000" name="mmol_per_gDW_per_hr"/>
		<parameter id="OBJECTIVE_COEFFICIENT" value="0"/>
		<parameter id="FLUX_VALUE" value="0.0" name="mmol_per_gDW_per_hr"/>
	</listOfParameters>
</kineticLaw>
</reaction>
<reaction id="rxn05342_c0" name="3R-3-Hydroxytetradecanoyl-acyl-carrier-protein_NADP_c0" reversible="true">
<notes>
<html:p>GENE_ASSOCIATION:(SAM23877_RS20460 or SAM23877_RS08870 or SAM23877_RS06455  or SAM23877_RS26540 or SAM23877_RS04565 or SAM23877_RS01730 or SAM23877_RS01205 or SAM23877_RS34435 or SAM23877_RS13440 or SAM23877_RS06290 or SAM23877_RS04935 or SAM23877_RS23135 or SAM23877_RS13445 or SAM23877_RS34890 or SAM23877_RS01440 or SAM23877_RS32235 or SAM23877_RS31955 or SAM23877_RS32245 or SAM23877_RS00630)</html:p>
<html:p>PROTEIN_ASSOCIATION:(SAM23877_RS20460 or SAM23877_RS08870 or SAM23877_RS06455  or SAM23877_RS26540 or SAM23877_RS04565 or SAM23877_RS01730 or SAM23877_RS01205 or SAM23877_RS34435 or SAM23877_RS13440 or SAM23877_RS06290 or SAM23877_RS04935 or SAM23877_RS23135 or SAM23877_RS13445 or SAM23877_RS34890 or SAM23877_RS01440 or SAM23877_RS32235 or SAM23877_RS31955 or SAM23877_RS32245 or SAM23877_RS00630)</html:p>
<html:p>KEGG_RID:R04566</html:p>
<html:p>PROTEIN_CLASS:2.3.1.86</html:p>
</notes>
<listOfReactants>
<speciesReference species="cpd11484_c0" stoichiometry="1"/>
<speciesReference species="cpd00006_c0" stoichiometry="1"/>
</listOfReactants>
<listOfProducts>
<speciesReference species="cpd00067_c0" stoichiometry="1"/>
<speciesReference species="cpd11491_c0" stoichiometry="1"/>
<speciesReference species="cpd00005_c0" stoichiometry="1"/>
</listOfProducts>
<kineticLaw>
	<math xmlns="http://www.w3.org/1998/Math/MathML">
			<ci> FLUX_VALUE </ci>
	</math>
	<listOfParameters>
		<parameter id="LOWER_BOUND" value="-1000" name="mmol_per_gDW_per_hr"/>
		<parameter id="UPPER_BOUND" value="1000" name="mmol_per_gDW_per_hr"/>
		<parameter id="OBJECTIVE_COEFFICIENT" value="0"/>
		<parameter id="FLUX_VALUE" value="0.0" name="mmol_per_gDW_per_hr"/>
	</listOfParameters>
</kineticLaw>
</reaction>
<reaction id="rxn06510_c0" name="Lauroyl-CoA_acetyl-CoA_C-acyltransferase_c0" reversible="true">
<notes>
<html:p>GENE_ASSOCIATION:(SAM23877_RS27290 or SAM23877_RS14755 or SAM23877_RS24420 or SAM23877_RS20465 or SAM23877_RS30295)</html:p>
<html:p>PROTEIN_ASSOCIATION:(SAM23877_RS27290 or SAM23877_RS14755 or SAM23877_RS24420 or SAM23877_RS20465 or SAM23877_RS30295)</html:p>
<html:p>KEGG_RID:R03858</html:p>
<html:p>PROTEIN_CLASS:2.3.1.16</html:p>
</notes>
<listOfReactants>
<speciesReference species="cpd01260_c0" stoichiometry="1"/>
<speciesReference species="cpd00022_c0" stoichiometry="1"/>
</listOfReactants>
<listOfProducts>
<speciesReference species="cpd00010_c0" stoichiometry="1"/>
<speciesReference species="cpd12689_c0" stoichiometry="1"/>
</listOfProducts>
<kineticLaw>
	<math xmlns="http://www.w3.org/1998/Math/MathML">
			<ci> FLUX_VALUE </ci>
	</math>
	<listOfParameters>
		<parameter id="LOWER_BOUND" value="-1000" name="mmol_per_gDW_per_hr"/>
		<parameter id="UPPER_BOUND" value="1000" name="mmol_per_gDW_per_hr"/>
		<parameter id="OBJECTIVE_COEFFICIENT" value="0"/>
		<parameter id="FLUX_VALUE" value="0.0" name="mmol_per_gDW_per_hr"/>
	</listOfParameters>
</kineticLaw>
</reaction>
<reaction id="rxn05596_c0" name="potassium_transport_out_via_proton_antiport_c0" reversible="true">
<notes>
<html:p>GENE_ASSOCIATION:(SAM23877_RS26490 or SAM23877_RS26495)</html:p>
<html:p>PROTEIN_ASSOCIATION:(SAM23877_RS26490 or SAM23877_RS26495)</html:p>
<html:p>PROTEIN_CLASS:2.A.37</html:p>
</notes>
<listOfReactants>
<speciesReference species="cpd00067_e0" stoichiometry="1"/>
<speciesReference species="cpd00205_c0" stoichiometry="1"/>
</listOfReactants>
<listOfProducts>
<speciesReference species="cpd00067_c0" stoichiometry="1"/>
<speciesReference species="cpd00205_e0" stoichiometry="1"/>
</listOfProducts>
<kineticLaw>
	<math xmlns="http://www.w3.org/1998/Math/MathML">
			<ci> FLUX_VALUE </ci>
	</math>
	<listOfParameters>
		<parameter id="LOWER_BOUND" value="-1000" name="mmol_per_gDW_per_hr"/>
		<parameter id="UPPER_BOUND" value="1000" name="mmol_per_gDW_per_hr"/>
		<parameter id="OBJECTIVE_COEFFICIENT" value="0"/>
		<parameter id="FLUX_VALUE" value="0.0" name="mmol_per_gDW_per_hr"/>
	</listOfParameters>
</kineticLaw>
</reaction>
<reaction id="rxn01489_c0" name="Geranylgeranyl-diphosphate_geranylgeranyl-diphosphate_c0" reversible="false">
<notes>
<html:p>GENE_ASSOCIATION:(SAM23877_RS30425 or SAM23877_RS30420 )</html:p>
<html:p>PROTEIN_ASSOCIATION:(SAM23877_RS30425 or SAM23877_RS30420 )</html:p>
<html:p>KEGG_RID:R02065</html:p>
<html:p>PROTEIN_CLASS:2.5.1.32</html:p>
</notes>
<listOfReactants>
<speciesReference species="cpd00289_c0" stoichiometry="2"/>
</listOfReactants>
<listOfProducts>
<speciesReference species="cpd00012_c0" stoichiometry="1"/>
<speciesReference species="cpd02168_c0" stoichiometry="1"/>
</listOfProducts>
<kineticLaw>
	<math xmlns="http://www.w3.org/1998/Math/MathML">
			<ci> FLUX_VALUE </ci>
	</math>
	<listOfParameters>
		<parameter id="LOWER_BOUND" value="0" name="mmol_per_gDW_per_hr"/>
		<parameter id="UPPER_BOUND" value="1000" name="mmol_per_gDW_per_hr"/>
		<parameter id="OBJECTIVE_COEFFICIENT" value="0"/>
		<parameter id="FLUX_VALUE" value="0.0" name="mmol_per_gDW_per_hr"/>
	</listOfParameters>
</kineticLaw>
</reaction>
<reaction id="rxn02866_c0" name="3-Methylbutanoyl-CoA_acceptor_2_3-oxidoreductase_c0" reversible="false">
<notes>
<html:p>GENE_ASSOCIATION:SAM23877_RS13250</html:p>
<html:p>PROTEIN_ASSOCIATION:SAM23877_RS13250</html:p>
<html:p>KEGG_RID:R04095</html:p>
<html:p>PROTEIN_CLASS:1.3.99.3</html:p>
</notes>
<listOfReactants>
<speciesReference species="cpd01966_c0" stoichiometry="1"/>
<speciesReference species="cpd00982_c0" stoichiometry="1"/>
</listOfReactants>
<listOfProducts>
<speciesReference species="cpd01882_c0" stoichiometry="1"/>
<speciesReference species="cpd00015_c0" stoichiometry="1"/>
</listOfProducts>
<kineticLaw>
	<math xmlns="http://www.w3.org/1998/Math/MathML">
			<ci> FLUX_VALUE </ci>
	</math>
	<listOfParameters>
		<parameter id="LOWER_BOUND" value="0" name="mmol_per_gDW_per_hr"/>
		<parameter id="UPPER_BOUND" value="1000" name="mmol_per_gDW_per_hr"/>
		<parameter id="OBJECTIVE_COEFFICIENT" value="0"/>
		<parameter id="FLUX_VALUE" value="0.0" name="mmol_per_gDW_per_hr"/>
	</listOfParameters>
</kineticLaw>
</reaction>
<reaction id="rxn05733_c0" name="cysteine_synthase_Thiosulfate_c0" reversible="false">
<notes>
<html:p>GENE_ASSOCIATION:(SAM23877_RS28510 or SAM23877_RS01550)</html:p>
<html:p>PROTEIN_ASSOCIATION:(SAM23877_RS28510 or SAM23877_RS01550)</html:p>
<html:p>KEGG_RID:R04859</html:p>
<html:p>PROTEIN_CLASS:2.5.1.47</html:p>
</notes>
<listOfReactants>
<speciesReference species="cpd00268_c0" stoichiometry="1"/>
<speciesReference species="cpd11421_c0" stoichiometry="1"/>
<speciesReference species="cpd00722_c0" stoichiometry="1"/>
</listOfReactants>
<listOfProducts>
<speciesReference species="cpd11420_c0" stoichiometry="1"/>
<speciesReference species="cpd00084_c0" stoichiometry="1"/>
<speciesReference species="cpd00081_c0" stoichiometry="1"/>
<speciesReference species="cpd00029_c0" stoichiometry="1"/>
</listOfProducts>
<kineticLaw>
	<math xmlns="http://www.w3.org/1998/Math/MathML">
			<ci> FLUX_VALUE </ci>
	</math>
	<listOfParameters>
		<parameter id="LOWER_BOUND" value="0" name="mmol_per_gDW_per_hr"/>
		<parameter id="UPPER_BOUND" value="1000" name="mmol_per_gDW_per_hr"/>
		<parameter id="OBJECTIVE_COEFFICIENT" value="0"/>
		<parameter id="FLUX_VALUE" value="0.0" name="mmol_per_gDW_per_hr"/>
	</listOfParameters>
</kineticLaw>
</reaction>
<reaction id="rxn05350_c0" name="hexanoyl-acyl-carrier_protein_malonyl-acyl-carrier-protein_c0" reversible="false">
<notes>
<html:p>GENE_ASSOCIATION:((SAM23877_RS18655 or SAM23877_RS11570 or SAM23877_RS29695 or SAM23877_RS18620) and (SAM23877_RS34850 or SAM23877_RS11580 or SAM23877_RS33125 or SAM23877_RS18685))</html:p>
<html:p>PROTEIN_ASSOCIATION:((SAM23877_RS18655 or SAM23877_RS11570 or SAM23877_RS29695 or SAM23877_RS18620) and (SAM23877_RS34850 or SAM23877_RS11580 or SAM23877_RS33125 or SAM23877_RS18685))</html:p>
<html:p>KEGG_RID:R04957</html:p>
<html:p>PROTEIN_CLASS:2.3.1.86</html:p>
</notes>
<listOfReactants>
<speciesReference species="cpd00067_c0" stoichiometry="1"/>
<speciesReference species="cpd11472_c0" stoichiometry="1"/>
<speciesReference species="cpd11492_c0" stoichiometry="1"/>
</listOfReactants>
<listOfProducts>
<speciesReference species="cpd11493_c0" stoichiometry="1"/>
<speciesReference species="cpd00011_c0" stoichiometry="1"/>
<speciesReference species="cpd11490_c0" stoichiometry="1"/>
</listOfProducts>
<kineticLaw>
	<math xmlns="http://www.w3.org/1998/Math/MathML">
			<ci> FLUX_VALUE </ci>
	</math>
	<listOfParameters>
		<parameter id="LOWER_BOUND" value="0" name="mmol_per_gDW_per_hr"/>
		<parameter id="UPPER_BOUND" value="1000" name="mmol_per_gDW_per_hr"/>
		<parameter id="OBJECTIVE_COEFFICIENT" value="0"/>
		<parameter id="FLUX_VALUE" value="0.0" name="mmol_per_gDW_per_hr"/>
	</listOfParameters>
</kineticLaw>
</reaction>
<reaction id="rxn07430_c0" name="rxn07430_c0" reversible="false">
<notes>
<html:p>GENE_ASSOCIATION:((SAM23877_RS18145 or SAM23877_RS18225) and (SAM23877_RS18150 or SAM23877_RS18230))</html:p>
<html:p>PROTEIN_ASSOCIATION:((SAM23877_RS18145 or SAM23877_RS18225) and (SAM23877_RS18150 or SAM23877_RS18230))</html:p>
<html:p>KEGG_RID:R07599</html:p>
<html:p>PROTEIN_CLASS:1.2.4.4</html:p>
</notes>
<listOfReactants>
<speciesReference species="cpd00067_c0" stoichiometry="1"/>
<speciesReference species="cpd00123_c0" stoichiometry="1"/>
<speciesReference species="cpd00056_c0" stoichiometry="1"/>
</listOfReactants>
<listOfProducts>
<speciesReference species="cpd14700_c0" stoichiometry="1"/>
<speciesReference species="cpd00011_c0" stoichiometry="1"/>
</listOfProducts>
<kineticLaw>
	<math xmlns="http://www.w3.org/1998/Math/MathML">
			<ci> FLUX_VALUE </ci>
	</math>
	<listOfParameters>
		<parameter id="LOWER_BOUND" value="0" name="mmol_per_gDW_per_hr"/>
		<parameter id="UPPER_BOUND" value="1000" name="mmol_per_gDW_per_hr"/>
		<parameter id="OBJECTIVE_COEFFICIENT" value="0"/>
		<parameter id="FLUX_VALUE" value="0.0" name="mmol_per_gDW_per_hr"/>
	</listOfParameters>
</kineticLaw>
</reaction>
<reaction id="rxn00262_c0" name="L-Aspartic_acid_oxygen_oxidoreductase_deaminating_c0" reversible="false">
<notes>
<html:p>GENE_ASSOCIATION:SAM23877_RS19815</html:p>
<html:p>PROTEIN_ASSOCIATION:SAM23877_RS19815</html:p>
<html:p>KEGG_RID:R00357</html:p>
<html:p>PROTEIN_CLASS:1.4.3.16</html:p>
</notes>
<listOfReactants>
<speciesReference species="cpd00041_c0" stoichiometry="1"/>
<speciesReference species="cpd00001_c0" stoichiometry="1"/>
<speciesReference species="cpd00007_c0" stoichiometry="1"/>
</listOfReactants>
<listOfProducts>
<speciesReference species="cpd00032_c0" stoichiometry="1"/>
<speciesReference species="cpd00013_c0" stoichiometry="1"/>
<speciesReference species="cpd00025_c0" stoichiometry="1"/>
</listOfProducts>
<kineticLaw>
	<math xmlns="http://www.w3.org/1998/Math/MathML">
			<ci> FLUX_VALUE </ci>
	</math>
	<listOfParameters>
		<parameter id="LOWER_BOUND" value="0" name="mmol_per_gDW_per_hr"/>
		<parameter id="UPPER_BOUND" value="1000" name="mmol_per_gDW_per_hr"/>
		<parameter id="OBJECTIVE_COEFFICIENT" value="0"/>
		<parameter id="FLUX_VALUE" value="0.0" name="mmol_per_gDW_per_hr"/>
	</listOfParameters>
</kineticLaw>
</reaction>
<reaction id="rxn00704_c0" name="alpha-D-Glucose_1-phosphate_1_6-phosphomutase_c0" reversible="true">
<notes>
<html:p>GENE_ASSOCIATION:SAM23877_RS03345</html:p>
<html:p>PROTEIN_ASSOCIATION:SAM23877_RS03345</html:p>
<html:p>KEGG_RID:R00959</html:p>
<html:p>PROTEIN_CLASS:5.4.2.2</html:p>
</notes>
<listOfReactants>
<speciesReference species="cpd00089_c0" stoichiometry="1"/>
</listOfReactants>
<listOfProducts>
<speciesReference species="cpd00079_c0" stoichiometry="1"/>
</listOfProducts>
<kineticLaw>
	<math xmlns="http://www.w3.org/1998/Math/MathML">
			<ci> FLUX_VALUE </ci>
	</math>
	<listOfParameters>
		<parameter id="LOWER_BOUND" value="-1000" name="mmol_per_gDW_per_hr"/>
		<parameter id="UPPER_BOUND" value="1000" name="mmol_per_gDW_per_hr"/>
		<parameter id="OBJECTIVE_COEFFICIENT" value="0"/>
		<parameter id="FLUX_VALUE" value="0.0" name="mmol_per_gDW_per_hr"/>
	</listOfParameters>
</kineticLaw>
</reaction>
<reaction id="rxn00183_c0" name="L-Glutamate_5-semialdehyde_NAD_oxidoreductase_c0" reversible="false">
<notes>
<html:p>GENE_ASSOCIATION:SAM23877_RS25015</html:p>
<html:p>PROTEIN_ASSOCIATION:SAM23877_RS25015</html:p>
<html:p>KEGG_RID:R00245</html:p>
<html:p>PROTEIN_CLASS:1.5.1.12</html:p>
</notes>
<listOfReactants>
<speciesReference species="cpd00858_c0" stoichiometry="1"/>
<speciesReference species="cpd00001_c0" stoichiometry="1"/>
<speciesReference species="cpd00003_c0" stoichiometry="1"/>
</listOfReactants>
<listOfProducts>
<speciesReference species="cpd00067_c0" stoichiometry="2"/>
<speciesReference species="cpd00004_c0" stoichiometry="1"/>
<speciesReference species="cpd00023_c0" stoichiometry="1"/>
</listOfProducts>
<kineticLaw>
	<math xmlns="http://www.w3.org/1998/Math/MathML">
			<ci> FLUX_VALUE </ci>
	</math>
	<listOfParameters>
		<parameter id="LOWER_BOUND" value="0" name="mmol_per_gDW_per_hr"/>
		<parameter id="UPPER_BOUND" value="1000" name="mmol_per_gDW_per_hr"/>
		<parameter id="OBJECTIVE_COEFFICIENT" value="0"/>
		<parameter id="FLUX_VALUE" value="0.0" name="mmol_per_gDW_per_hr"/>
	</listOfParameters>
</kineticLaw>
</reaction>
<reaction id="rxn04750_c0" name="S-3-hydroxyacyl-CoA_NAD_oxidoreductase_c0" reversible="true">
<notes>
<html:p>GENE_ASSOCIATION:((SAM23877_RS27285 or SAM23877_RS31140 or SAM23877_RS24350 or SAM23877_RS26610 or SAM23877_RS07640 or SAM23877_RS30300 or SAM23877_RS28830) and SAM23877_RS30300)</html:p>
<html:p>PROTEIN_ASSOCIATION:((SAM23877_RS27285 or SAM23877_RS31140 or SAM23877_RS24350 or SAM23877_RS26610 or SAM23877_RS07640 or SAM23877_RS30300 or SAM23877_RS28830) and SAM23877_RS30300)</html:p>
<html:p>KEGG_RID:R06941</html:p>
<html:p>PROTEIN_CLASS:1.1.1.35</html:p>
</notes>
<listOfReactants>
<speciesReference species="cpd00003_c0" stoichiometry="1"/>
<speciesReference species="cpd09844_c0" stoichiometry="1"/>
</listOfReactants>
<listOfProducts>
<speciesReference species="cpd00067_c0" stoichiometry="1"/>
<speciesReference species="cpd00004_c0" stoichiometry="1"/>
<speciesReference species="cpd01507_c0" stoichiometry="1"/>
</listOfProducts>
<kineticLaw>
	<math xmlns="http://www.w3.org/1998/Math/MathML">
			<ci> FLUX_VALUE </ci>
	</math>
	<listOfParameters>
		<parameter id="LOWER_BOUND" value="-1000" name="mmol_per_gDW_per_hr"/>
		<parameter id="UPPER_BOUND" value="1000" name="mmol_per_gDW_per_hr"/>
		<parameter id="OBJECTIVE_COEFFICIENT" value="0"/>
		<parameter id="FLUX_VALUE" value="0.0" name="mmol_per_gDW_per_hr"/>
	</listOfParameters>
</kineticLaw>
</reaction>
<reaction id="rxn00710_c0" name="Orotidine-5'-phosphate_carboxy-lyase_c0" reversible="false">
<notes>
<html:p>GENE_ASSOCIATION:SAM23877_RS07060</html:p>
<html:p>PROTEIN_ASSOCIATION:SAM23877_RS07060</html:p>
<html:p>KEGG_RID:R00965</html:p>
<html:p>PROTEIN_CLASS:4.1.1.23</html:p>
</notes>
<listOfReactants>
<speciesReference species="cpd00067_c0" stoichiometry="1"/>
<speciesReference species="cpd00810_c0" stoichiometry="1"/>
</listOfReactants>
<listOfProducts>
<speciesReference species="cpd00091_c0" stoichiometry="1"/>
<speciesReference species="cpd00011_c0" stoichiometry="1"/>
</listOfProducts>
<kineticLaw>
	<math xmlns="http://www.w3.org/1998/Math/MathML">
			<ci> FLUX_VALUE </ci>
	</math>
	<listOfParameters>
		<parameter id="LOWER_BOUND" value="0" name="mmol_per_gDW_per_hr"/>
		<parameter id="UPPER_BOUND" value="1000" name="mmol_per_gDW_per_hr"/>
		<parameter id="OBJECTIVE_COEFFICIENT" value="0"/>
		<parameter id="FLUX_VALUE" value="0.0" name="mmol_per_gDW_per_hr"/>
	</listOfParameters>
</kineticLaw>
</reaction>
<reaction id="rxn02762_c0" name="2'_3'-Cyclic_CMP_3'-nucleotidohydrolase_c0" reversible="false">
<notes>
<html:p>GENE_ASSOCIATION:SAM23877_RS09850</html:p>
<html:p>PROTEIN_ASSOCIATION:SAM23877_RS09850</html:p>
<html:p>KEGG_RID:R03929</html:p>
<html:p>PROTEIN_CLASS:3.1.4.16</html:p>
</notes>
<listOfReactants>
<speciesReference species="cpd01571_c0" stoichiometry="1"/>
<speciesReference species="cpd00001_c0" stoichiometry="1"/>
</listOfReactants>
<listOfProducts>
<speciesReference species="cpd03454_c0" stoichiometry="1"/>
</listOfProducts>
<kineticLaw>
	<math xmlns="http://www.w3.org/1998/Math/MathML">
			<ci> FLUX_VALUE </ci>
	</math>
	<listOfParameters>
		<parameter id="LOWER_BOUND" value="0" name="mmol_per_gDW_per_hr"/>
		<parameter id="UPPER_BOUND" value="1000" name="mmol_per_gDW_per_hr"/>
		<parameter id="OBJECTIVE_COEFFICIENT" value="0"/>
		<parameter id="FLUX_VALUE" value="0.0" name="mmol_per_gDW_per_hr"/>
	</listOfParameters>
</kineticLaw>
</reaction>
<reaction id="rxn05539_c0" name="Dipeptide_transport_via_ABC_system_cgly_c0" reversible="false">
<notes>
<html:p>GENE_ASSOCIATION:(SAM23877_RS33530 or (SAM23877_RS23275 or SAM23877_RS33520 or SAM23877_RS23240 or SAM23877_RS23225) or (SAM23877_RS29885 or SAM23877_RS24755 or SAM23877_RS23260) or (SAM23877_RS23235 or SAM23877_RS33515 or SAM23877_RS23235 or SAM23877_RS23280 or SAM23877_RS23230) or (SAM23877_RS23255 or SAM23877_RS23270 or SAM23877_RS28725 or SAM23877_RS23210))</html:p>
<html:p>PROTEIN_ASSOCIATION:(SAM23877_RS33530 or (SAM23877_RS23275 or SAM23877_RS33520 or SAM23877_RS23240 or SAM23877_RS23225) or (SAM23877_RS29885 or SAM23877_RS24755 or SAM23877_RS23260) or (SAM23877_RS23235 or SAM23877_RS33515 or SAM23877_RS23235 or SAM23877_RS23280 or SAM23877_RS23230) or (SAM23877_RS23255 or SAM23877_RS23270 or SAM23877_RS28725 or SAM23877_RS23210))</html:p>
<html:p>PROTEIN_CLASS:3.A.1.5</html:p>
</notes>
<listOfReactants>
<speciesReference species="cpd00002_c0" stoichiometry="1"/>
<speciesReference species="cpd00001_c0" stoichiometry="1"/>
<speciesReference species="cpd01017_e0" stoichiometry="1"/>
</listOfReactants>
<listOfProducts>
<speciesReference species="cpd00067_c0" stoichiometry="1"/>
<speciesReference species="cpd00009_c0" stoichiometry="1"/>
<speciesReference species="cpd00008_c0" stoichiometry="1"/>
<speciesReference species="cpd01017_c0" stoichiometry="1"/>
</listOfProducts>
<kineticLaw>
	<math xmlns="http://www.w3.org/1998/Math/MathML">
			<ci> FLUX_VALUE </ci>
	</math>
	<listOfParameters>
		<parameter id="LOWER_BOUND" value="0" name="mmol_per_gDW_per_hr"/>
		<parameter id="UPPER_BOUND" value="1000" name="mmol_per_gDW_per_hr"/>
		<parameter id="OBJECTIVE_COEFFICIENT" value="0"/>
		<parameter id="FLUX_VALUE" value="0.0" name="mmol_per_gDW_per_hr"/>
	</listOfParameters>
</kineticLaw>
</reaction>
<reaction id="rxn05437_c0" name="12-methyl-trans-tetra-dec-2-enoyl-ACP_NAD_oxidoreductase_A-specific_c0" reversible="false">
<notes>
<html:p>GENE_ASSOCIATION:SAM23877_RS08775</html:p>
<html:p>PROTEIN_ASSOCIATION:SAM23877_RS08775</html:p>
<html:p>PROTEIN_CLASS:1.3.1.0</html:p>
</notes>
<listOfReactants>
<speciesReference species="cpd00067_c0" stoichiometry="1"/>
<speciesReference species="cpd00004_c0" stoichiometry="1"/>
<speciesReference species="cpd11514_c0" stoichiometry="1"/>
</listOfReactants>
<listOfProducts>
<speciesReference species="cpd11515_c0" stoichiometry="1"/>
<speciesReference species="cpd00003_c0" stoichiometry="1"/>
</listOfProducts>
<kineticLaw>
	<math xmlns="http://www.w3.org/1998/Math/MathML">
			<ci> FLUX_VALUE </ci>
	</math>
	<listOfParameters>
		<parameter id="LOWER_BOUND" value="0" name="mmol_per_gDW_per_hr"/>
		<parameter id="UPPER_BOUND" value="1000" name="mmol_per_gDW_per_hr"/>
		<parameter id="OBJECTIVE_COEFFICIENT" value="0"/>
		<parameter id="FLUX_VALUE" value="0.0" name="mmol_per_gDW_per_hr"/>
	</listOfParameters>
</kineticLaw>
</reaction>
<reaction id="rxn00194_c0" name="L-Glutamate_1-carboxy-lyase_c0" reversible="false">
<notes>
<html:p>GENE_ASSOCIATION:SAM23877_RS19660</html:p>
<html:p>PROTEIN_ASSOCIATION:SAM23877_RS19660</html:p>
<html:p>KEGG_RID:R00261</html:p>
<html:p>PROTEIN_CLASS:4.1.1.19</html:p>
</notes>
<listOfReactants>
<speciesReference species="cpd00067_c0" stoichiometry="1"/>
<speciesReference species="cpd00023_c0" stoichiometry="1"/>
</listOfReactants>
<listOfProducts>
<speciesReference species="cpd00011_c0" stoichiometry="1"/>
<speciesReference species="cpd00281_c0" stoichiometry="1"/>
</listOfProducts>
<kineticLaw>
	<math xmlns="http://www.w3.org/1998/Math/MathML">
			<ci> FLUX_VALUE </ci>
	</math>
	<listOfParameters>
		<parameter id="LOWER_BOUND" value="0" name="mmol_per_gDW_per_hr"/>
		<parameter id="UPPER_BOUND" value="1000" name="mmol_per_gDW_per_hr"/>
		<parameter id="OBJECTIVE_COEFFICIENT" value="0"/>
		<parameter id="FLUX_VALUE" value="0.0" name="mmol_per_gDW_per_hr"/>
	</listOfParameters>
</kineticLaw>
</reaction>
<reaction id="rxn02775_c0" name="S-Adenosyl-L-methionine_precorrin-4_C20-methyltransferase_c0" reversible="true">
<notes>
<html:p>GENE_ASSOCIATION:SAM23877_RS08980</html:p>
<html:p>PROTEIN_ASSOCIATION:SAM23877_RS08980</html:p>
<html:p>KEGG_RID:R03948</html:p>
<html:p>PROTEIN_CLASS:2.1.1.130</html:p>
</notes>
<listOfReactants>
<speciesReference species="cpd00067_c0" stoichiometry="1"/>
<speciesReference species="cpd01620_c0" stoichiometry="1"/>
<speciesReference species="cpd00017_c0" stoichiometry="1"/>
</listOfReactants>
<listOfProducts>
<speciesReference species="cpd00019_c0" stoichiometry="1"/>
<speciesReference species="cpd03420_c0" stoichiometry="1"/>
</listOfProducts>
<kineticLaw>
	<math xmlns="http://www.w3.org/1998/Math/MathML">
			<ci> FLUX_VALUE </ci>
	</math>
	<listOfParameters>
		<parameter id="LOWER_BOUND" value="-1000" name="mmol_per_gDW_per_hr"/>
		<parameter id="UPPER_BOUND" value="1000" name="mmol_per_gDW_per_hr"/>
		<parameter id="OBJECTIVE_COEFFICIENT" value="0"/>
		<parameter id="FLUX_VALUE" value="0.0" name="mmol_per_gDW_per_hr"/>
	</listOfParameters>
</kineticLaw>
</reaction>
<reaction id="rxn05463_c0" name="Octodecanoyl-ACP_NADP_oxidoreductase_A-specific_c0" reversible="false">
<notes>
<html:p>GENE_ASSOCIATION:SAM23877_RS23830</html:p>
<html:p>PROTEIN_ASSOCIATION:SAM23877_RS23830</html:p>
<html:p>PROTEIN_CLASS:1.3.1.0</html:p>
</notes>
<listOfReactants>
<speciesReference species="cpd00067_c0" stoichiometry="1"/>
<speciesReference species="cpd11572_c0" stoichiometry="1"/>
<speciesReference species="cpd00005_c0" stoichiometry="1"/>
</listOfReactants>
<listOfProducts>
<speciesReference species="cpd00006_c0" stoichiometry="1"/>
<speciesReference species="cpd11573_c0" stoichiometry="1"/>
</listOfProducts>
<kineticLaw>
	<math xmlns="http://www.w3.org/1998/Math/MathML">
			<ci> FLUX_VALUE </ci>
	</math>
	<listOfParameters>
		<parameter id="LOWER_BOUND" value="0" name="mmol_per_gDW_per_hr"/>
		<parameter id="UPPER_BOUND" value="1000" name="mmol_per_gDW_per_hr"/>
		<parameter id="OBJECTIVE_COEFFICIENT" value="0"/>
		<parameter id="FLUX_VALUE" value="0.0" name="mmol_per_gDW_per_hr"/>
	</listOfParameters>
</kineticLaw>
</reaction>
<reaction id="rxn00449_c0" name="rxn00449_c0" reversible="true">
<notes>
<html:p>GENE_ASSOCIATION:SAM23877_RS07725</html:p>
<html:p>PROTEIN_ASSOCIATION:SAM23877_RS07725</html:p>
<html:p>KEGG_RID:R00647</html:p>
<html:p>PROTEIN_CLASS:1.1.3.8</html:p>
</notes>
<listOfReactants>
<speciesReference species="cpd00067_c0" stoichiometry="1"/>
<speciesReference species="cpd00059_c0" stoichiometry="1"/>
</listOfReactants>
<listOfProducts>
<speciesReference species="cpd02098_c0" stoichiometry="1"/>
</listOfProducts>
<kineticLaw>
	<math xmlns="http://www.w3.org/1998/Math/MathML">
			<ci> FLUX_VALUE </ci>
	</math>
	<listOfParameters>
		<parameter id="LOWER_BOUND" value="-1000" name="mmol_per_gDW_per_hr"/>
		<parameter id="UPPER_BOUND" value="1000" name="mmol_per_gDW_per_hr"/>
		<parameter id="OBJECTIVE_COEFFICIENT" value="0"/>
		<parameter id="FLUX_VALUE" value="0.0" name="mmol_per_gDW_per_hr"/>
	</listOfParameters>
</kineticLaw>
</reaction>
<reaction id="rxn07589_c0" name="rxn07589_c0" reversible="true">
<notes>
<html:p>GENE_ASSOCIATION:(SAM23877_RS08995 or SAM23877_RS07465)</html:p>
<html:p>PROTEIN_ASSOCIATION:(SAM23877_RS08995 or SAM23877_RS07465)</html:p>
<html:p>KEGG_RID:R07775</html:p>
</notes>
<listOfReactants>
<speciesReference species="cpd14961_c0" stoichiometry="1"/>
<speciesReference species="cpd00017_c0" stoichiometry="1"/>
</listOfReactants>
<listOfProducts>
<speciesReference species="cpd00019_c0" stoichiometry="1"/>
<speciesReference species="cpd00011_c0" stoichiometry="1"/>
<speciesReference species="cpd08375_c0" stoichiometry="1"/>
</listOfProducts>
<kineticLaw>
	<math xmlns="http://www.w3.org/1998/Math/MathML">
			<ci> FLUX_VALUE </ci>
	</math>
	<listOfParameters>
		<parameter id="LOWER_BOUND" value="-1000" name="mmol_per_gDW_per_hr"/>
		<parameter id="UPPER_BOUND" value="1000" name="mmol_per_gDW_per_hr"/>
		<parameter id="OBJECTIVE_COEFFICIENT" value="0"/>
		<parameter id="FLUX_VALUE" value="0.0" name="mmol_per_gDW_per_hr"/>
	</listOfParameters>
</kineticLaw>
</reaction>
<reaction id="rxn00717_c0" name="Cytosine_aminohydrolase_c0" reversible="false">
<notes>
<html:p>GENE_ASSOCIATION:(SAM23877_RS21095 or SAM23877_RS21090)</html:p>
<html:p>PROTEIN_ASSOCIATION:(SAM23877_RS21095 or SAM23877_RS21090)</html:p>
<html:p>KEGG_RID:R00974</html:p>
<html:p>PROTEIN_CLASS:3.5.4.1</html:p>
</notes>
<listOfReactants>
<speciesReference species="cpd00307_c0" stoichiometry="1"/>
<speciesReference species="cpd00067_c0" stoichiometry="1"/>
<speciesReference species="cpd00001_c0" stoichiometry="1"/>
</listOfReactants>
<listOfProducts>
<speciesReference species="cpd00092_c0" stoichiometry="1"/>
<speciesReference species="cpd00013_c0" stoichiometry="1"/>
</listOfProducts>
<kineticLaw>
	<math xmlns="http://www.w3.org/1998/Math/MathML">
			<ci> FLUX_VALUE </ci>
	</math>
	<listOfParameters>
		<parameter id="LOWER_BOUND" value="0" name="mmol_per_gDW_per_hr"/>
		<parameter id="UPPER_BOUND" value="1000" name="mmol_per_gDW_per_hr"/>
		<parameter id="OBJECTIVE_COEFFICIENT" value="0"/>
		<parameter id="FLUX_VALUE" value="0.0" name="mmol_per_gDW_per_hr"/>
	</listOfParameters>
</kineticLaw>
</reaction>
<reaction id="rxn01642_c0" name="4-imidazolone-5-propanoate_amidohydrolase_c0" reversible="false">
<notes>
<html:p>GENE_ASSOCIATION:SAM23877_RS14705</html:p>
<html:p>PROTEIN_ASSOCIATION:SAM23877_RS14705</html:p>
<html:p>KEGG_RID:R02288</html:p>
<html:p>PROTEIN_CLASS:3.5.2.7</html:p>
</notes>
<listOfReactants>
<speciesReference species="cpd00001_c0" stoichiometry="1"/>
<speciesReference species="cpd02311_c0" stoichiometry="1"/>
</listOfReactants>
<listOfProducts>
<speciesReference species="cpd00344_c0" stoichiometry="1"/>
</listOfProducts>
<kineticLaw>
	<math xmlns="http://www.w3.org/1998/Math/MathML">
			<ci> FLUX_VALUE </ci>
	</math>
	<listOfParameters>
		<parameter id="LOWER_BOUND" value="0" name="mmol_per_gDW_per_hr"/>
		<parameter id="UPPER_BOUND" value="1000" name="mmol_per_gDW_per_hr"/>
		<parameter id="OBJECTIVE_COEFFICIENT" value="0"/>
		<parameter id="FLUX_VALUE" value="0.0" name="mmol_per_gDW_per_hr"/>
	</listOfParameters>
</kineticLaw>
</reaction>
<reaction id="rxn00545_c0" name="ATP_D-fructose-6-phosphate_1-phosphotransferase_c0" reversible="false">
<notes>
<html:p>GENE_ASSOCIATION:(SAM23877_RS24535 or SAM23877_RS10390 or SAM23877_RS05890)</html:p>
<html:p>PROTEIN_ASSOCIATION:(SAM23877_RS24535 or SAM23877_RS10390 or SAM23877_RS05890)</html:p>
<html:p>KEGG_RID:R00756</html:p>
<html:p>PROTEIN_CLASS:2.7.1.11</html:p>
</notes>
<listOfReactants>
<speciesReference species="cpd00002_c0" stoichiometry="1"/>
<speciesReference species="cpd00072_c0" stoichiometry="1"/>
</listOfReactants>
<listOfProducts>
<speciesReference species="cpd00008_c0" stoichiometry="1"/>
<speciesReference species="cpd00290_c0" stoichiometry="1"/>
</listOfProducts>
<kineticLaw>
	<math xmlns="http://www.w3.org/1998/Math/MathML">
			<ci> FLUX_VALUE </ci>
	</math>
	<listOfParameters>
<parameter id="LOWER_BOUND" value="-1000" name="mmol_per_gDW_per_hr"/>		<parameter id="UPPER_BOUND" value="1000" name="mmol_per_gDW_per_hr"/>
		<parameter id="OBJECTIVE_COEFFICIENT" value="0"/>
		<parameter id="FLUX_VALUE" value="0.0" name="mmol_per_gDW_per_hr"/>
	</listOfParameters>
</kineticLaw>
</reaction>
<reaction id="rxn10308_c0" name="myristoyl-lipoteichoic_acid_synthesis_n=24__linked__N-acetylglucosamine_substituted_c0" reversible="true">
<notes>
<html:p>GENE_ASSOCIATION:SAM23877_RS24250</html:p>
<html:p>PROTEIN_ASSOCIATION:SAM23877_RS24250</html:p>
<html:p>PROTEIN_CLASS:2.7.8.-</html:p>
</notes>
<listOfReactants>
<speciesReference species="cpd15747_c0" stoichiometry="1"/>
<speciesReference species="cpd00037_c0" stoichiometry="24"/>
</listOfReactants>
<listOfProducts>
<speciesReference species="cpd00014_c0" stoichiometry="24"/>
<speciesReference species="cpd15765_c0" stoichiometry="1"/>
</listOfProducts>
<kineticLaw>
	<math xmlns="http://www.w3.org/1998/Math/MathML">
			<ci> FLUX_VALUE </ci>
	</math>
	<listOfParameters>
		<parameter id="LOWER_BOUND" value="-1000" name="mmol_per_gDW_per_hr"/>
		<parameter id="UPPER_BOUND" value="1000" name="mmol_per_gDW_per_hr"/>
		<parameter id="OBJECTIVE_COEFFICIENT" value="0"/>
		<parameter id="FLUX_VALUE" value="0.0" name="mmol_per_gDW_per_hr"/>
	</listOfParameters>
</kineticLaw>
</reaction>
<reaction id="rxn08840_c0" name="Lysophospholipase_L2_2-acylglycerophosphoethanolamine__n-C14_1_c0" reversible="false">
<notes>
<html:p>GENE_ASSOCIATION:SAM23877_RS30630</html:p>
<html:p>PROTEIN_ASSOCIATION:SAM23877_RS30630</html:p>
<html:p>PROTEIN_CLASS:3.1.1.5</html:p>
</notes>
<listOfReactants>
<speciesReference species="cpd00001_c0" stoichiometry="1"/>
<speciesReference species="cpd15338_c0" stoichiometry="1"/>
</listOfReactants>
<listOfProducts>
<speciesReference species="cpd00067_c0" stoichiometry="1"/>
<speciesReference species="cpd00908_c0" stoichiometry="1"/>
<speciesReference species="cpd15298_c0" stoichiometry="1"/>
</listOfProducts>
<kineticLaw>
	<math xmlns="http://www.w3.org/1998/Math/MathML">
			<ci> FLUX_VALUE </ci>
	</math>
	<listOfParameters>
		<parameter id="LOWER_BOUND" value="0" name="mmol_per_gDW_per_hr"/>
		<parameter id="UPPER_BOUND" value="1000" name="mmol_per_gDW_per_hr"/>
		<parameter id="OBJECTIVE_COEFFICIENT" value="0"/>
		<parameter id="FLUX_VALUE" value="0.0" name="mmol_per_gDW_per_hr"/>
	</listOfParameters>
</kineticLaw>
</reaction>
<reaction id="rxn05249_c0" name="FACOAL150ISO_c0" reversible="false">
<notes>
<html:p>GENE_ASSOCIATION:(SAM23877_RS01790 or SAM23877_RS12270 or SAM23877_RS04360 or SAM23877_RS01765 or SAM23877_RS31665 or SAM23877_RS00635 or SAM23877_RS26850 or SAM23877_RS31675 or SAM23877_RS20470 or SAM23877_RS26850 or SAM23877_RS33760 or SAM23877_RS10450 or SAM23877_RS26900 or SAM23877_RS08145 or SAM23877_RS26825 or SAM23877_RS29665 or SAM23877_RS03885 or SAM23877_RS12955 or SAM23877_RS26850 or SAM23877_RS15755 or SAM23877_RS30640 or SAM23877_RS30640 or SAM23877_RS26830 or SAM23877_RS31575 or SAM23877_RS26900 or SAM23877_RS28155)</html:p>
<html:p>PROTEIN_ASSOCIATION:(SAM23877_RS01790 or SAM23877_RS12270 or SAM23877_RS04360 or SAM23877_RS01765 or SAM23877_RS31665 or SAM23877_RS00635 or SAM23877_RS26850 or SAM23877_RS31675 or SAM23877_RS20470 or SAM23877_RS26850 or SAM23877_RS33760 or SAM23877_RS10450 or SAM23877_RS26900 or SAM23877_RS08145 or SAM23877_RS26825 or SAM23877_RS29665 or SAM23877_RS03885 or SAM23877_RS12955 or SAM23877_RS26850 or SAM23877_RS15755 or SAM23877_RS30640 or SAM23877_RS30640 or SAM23877_RS26830 or SAM23877_RS31575 or SAM23877_RS26900 or SAM23877_RS28155)</html:p>
<html:p>PROTEIN_CLASS:6.2.1.3</html:p>
</notes>
<listOfReactants>
<speciesReference species="cpd00067_c0" stoichiometry="1"/>
<speciesReference species="cpd00002_c0" stoichiometry="1"/>
<speciesReference species="cpd00010_c0" stoichiometry="1"/>
<speciesReference species="cpd11436_c0" stoichiometry="1"/>
</listOfReactants>
<listOfProducts>
<speciesReference species="cpd00018_c0" stoichiometry="1"/>
<speciesReference species="cpd00012_c0" stoichiometry="1"/>
<speciesReference species="cpd11437_c0" stoichiometry="1"/>
</listOfProducts>
<kineticLaw>
	<math xmlns="http://www.w3.org/1998/Math/MathML">
			<ci> FLUX_VALUE </ci>
	</math>
	<listOfParameters>
		<parameter id="LOWER_BOUND" value="0" name="mmol_per_gDW_per_hr"/>
		<parameter id="UPPER_BOUND" value="1000" name="mmol_per_gDW_per_hr"/>
		<parameter id="OBJECTIVE_COEFFICIENT" value="0"/>
		<parameter id="FLUX_VALUE" value="0.0" name="mmol_per_gDW_per_hr"/>
	</listOfParameters>
</kineticLaw>
</reaction>
<reaction id="rxn02897_c0" name="Nicotinate-nucleotide_dimethylbenzimidazole_c0" reversible="true">
<notes>
<html:p>GENE_ASSOCIATION:(SAM23877_RS07460 or SAM23877_RS10670)</html:p>
<html:p>PROTEIN_ASSOCIATION:(SAM23877_RS07460 or SAM23877_RS10670)</html:p>
<html:p>KEGG_RID:R04148</html:p>
<html:p>PROTEIN_CLASS:2.4.2.21</html:p>
</notes>
<listOfReactants>
<speciesReference species="cpd01997_c0" stoichiometry="1"/>
<speciesReference species="cpd00873_c0" stoichiometry="1"/>
</listOfReactants>
<listOfProducts>
<speciesReference species="cpd00067_c0" stoichiometry="1"/>
<speciesReference species="cpd00218_c0" stoichiometry="1"/>
<speciesReference species="cpd02904_c0" stoichiometry="1"/>
</listOfProducts>
<kineticLaw>
	<math xmlns="http://www.w3.org/1998/Math/MathML">
			<ci> FLUX_VALUE </ci>
	</math>
	<listOfParameters>
		<parameter id="LOWER_BOUND" value="-1000" name="mmol_per_gDW_per_hr"/>
		<parameter id="UPPER_BOUND" value="1000" name="mmol_per_gDW_per_hr"/>
		<parameter id="OBJECTIVE_COEFFICIENT" value="0"/>
		<parameter id="FLUX_VALUE" value="0.0" name="mmol_per_gDW_per_hr"/>
	</listOfParameters>
</kineticLaw>
</reaction>
<reaction id="rxn01649_c0" name="Xanthosine_orthophosphate_ribosyltransferase_c0" reversible="true">
<notes>
<html:p>GENE_ASSOCIATION:SAM23877_RS22485</html:p>
<html:p>PROTEIN_ASSOCIATION:SAM23877_RS22485</html:p>
<html:p>KEGG_RID:R02297</html:p>
<html:p>PROTEIN_CLASS:2.4.2.1</html:p>
</notes>
<listOfReactants>
<speciesReference species="cpd00067_c0" stoichiometry="1"/>
<speciesReference species="cpd01217_c0" stoichiometry="1"/>
<speciesReference species="cpd00009_c0" stoichiometry="1"/>
</listOfReactants>
<listOfProducts>
<speciesReference species="cpd00475_c0" stoichiometry="1"/>
<speciesReference species="cpd00309_c0" stoichiometry="1"/>
</listOfProducts>
<kineticLaw>
	<math xmlns="http://www.w3.org/1998/Math/MathML">
			<ci> FLUX_VALUE </ci>
	</math>
	<listOfParameters>
		<parameter id="LOWER_BOUND" value="-1000" name="mmol_per_gDW_per_hr"/>
		<parameter id="UPPER_BOUND" value="1000" name="mmol_per_gDW_per_hr"/>
		<parameter id="OBJECTIVE_COEFFICIENT" value="0"/>
		<parameter id="FLUX_VALUE" value="0.0" name="mmol_per_gDW_per_hr"/>
	</listOfParameters>
</kineticLaw>
</reaction>

<reaction id="rxn03409_c0" name="Undecaprenyl-diphospho-N-acetylmuramoyl-N-acetylglucosamine-_c0" reversible="false">
<notes>
<html:p>GENE_ASSOCIATION:(SAM23877_RS10780 or SAM23877_RS10955)</html:p>
<html:p>PROTEIN_ASSOCIATION:(SAM23877_RS10780 or SAM23877_RS10955)</html:p>
<html:p>PROTEIN_CLASS:6.3.1.2</html:p>
</notes>
<listOfReactants>
<speciesReference species="cpd00002_c0" stoichiometry="1"/>
<speciesReference species="cpd00013_c0" stoichiometry="1"/>
<speciesReference species="cpd03495_c0" stoichiometry="1"/>
</listOfReactants>
<listOfProducts>
<speciesReference species="cpd00067_c0" stoichiometry="1"/>
<speciesReference species="cpd00009_c0" stoichiometry="1"/>
<speciesReference species="cpd03496_c0" stoichiometry="1"/>
<speciesReference species="cpd00008_c0" stoichiometry="1"/>
</listOfProducts>
<kineticLaw>
	<math xmlns="http://www.w3.org/1998/Math/MathML">
			<ci> FLUX_VALUE </ci>
	</math>
	<listOfParameters>
		<parameter id="LOWER_BOUND" value="0" name="mmol_per_gDW_per_hr"/>
		<parameter id="UPPER_BOUND" value="1000" name="mmol_per_gDW_per_hr"/>
		<parameter id="OBJECTIVE_COEFFICIENT" value="0"/>
		<parameter id="FLUX_VALUE" value="0.0" name="mmol_per_gDW_per_hr"/>
	</listOfParameters>
</kineticLaw>
</reaction>

<reaction id="rxn12147_c0" name="rxn12147_c0" reversible="false">
<notes>
<html:p>GENE_ASSOCIATION:SAM23877_RS30905</html:p>
<html:p>PROTEIN_ASSOCIATION:SAM23877_RS30905</html:p>
<html:p>KEGG_RID:R08603</html:p>
</notes>
<listOfReactants>
<speciesReference species="cpd00001_c0" stoichiometry="1"/>
<speciesReference species="cpd02631_c0" stoichiometry="1"/>
</listOfReactants>
<listOfProducts>
<speciesReference species="cpd16540_c0" stoichiometry="1"/>
<speciesReference species="cpd00067_c0" stoichiometry="1"/>
</listOfProducts>
<kineticLaw>
	<math xmlns="http://www.w3.org/1998/Math/MathML">
			<ci> FLUX_VALUE </ci>
	</math>
	<listOfParameters>
		<parameter id="LOWER_BOUND" value="0" name="mmol_per_gDW_per_hr"/>
		<parameter id="UPPER_BOUND" value="1000" name="mmol_per_gDW_per_hr"/>
		<parameter id="OBJECTIVE_COEFFICIENT" value="0"/>
		<parameter id="FLUX_VALUE" value="0.0" name="mmol_per_gDW_per_hr"/>
	</listOfParameters>
</kineticLaw>
</reaction>
<reaction id="rxn00525_c0" name="L-arogenate_NAD_oxidoreductase_c0" reversible="false">
<notes>
<html:p>GENE_ASSOCIATION:(SAM23877_RS08470 or SAM23877_RS26870)</html:p>
<html:p>PROTEIN_ASSOCIATION:(SAM23877_RS08470 or SAM23877_RS26870)</html:p>
<html:p>KEGG_RID:R00732</html:p>
<html:p>PROTEIN_CLASS:1.3.1.79</html:p>
</notes>
<listOfReactants>
<speciesReference species="cpd00616_c0" stoichiometry="1"/>
<speciesReference species="cpd00003_c0" stoichiometry="1"/>
</listOfReactants>
<listOfProducts>
<speciesReference species="cpd00011_c0" stoichiometry="1"/>
<speciesReference species="cpd00004_c0" stoichiometry="1"/>
<speciesReference species="cpd00069_c0" stoichiometry="1"/>
</listOfProducts>
<kineticLaw>
	<math xmlns="http://www.w3.org/1998/Math/MathML">
			<ci> FLUX_VALUE </ci>
	</math>
	<listOfParameters>
		<parameter id="LOWER_BOUND" value="0" name="mmol_per_gDW_per_hr"/>
		<parameter id="UPPER_BOUND" value="1000" name="mmol_per_gDW_per_hr"/>
		<parameter id="OBJECTIVE_COEFFICIENT" value="0"/>
		<parameter id="FLUX_VALUE" value="0.0" name="mmol_per_gDW_per_hr"/>
	</listOfParameters>
</kineticLaw>
</reaction>
<reaction id="rxn00330_c0" name="L-Malate_glyoxylate-lyase_CoA-acetylating_c0" reversible="false">
<notes>
<html:p>GENE_ASSOCIATION:SAM23877_RS28345</html:p>
<html:p>PROTEIN_ASSOCIATION:SAM23877_RS28345</html:p>
<html:p>KEGG_RID:R00472</html:p>
<html:p>PROTEIN_CLASS:2.3.3.9</html:p>
</notes>
<listOfReactants>
<speciesReference species="cpd00001_c0" stoichiometry="1"/>
<speciesReference species="cpd00040_c0" stoichiometry="1"/>
<speciesReference species="cpd00022_c0" stoichiometry="1"/>
</listOfReactants>
<listOfProducts>
<speciesReference species="cpd00130_c0" stoichiometry="1"/>
<speciesReference species="cpd00067_c0" stoichiometry="1"/>
<speciesReference species="cpd00010_c0" stoichiometry="1"/>
</listOfProducts>
<kineticLaw>
	<math xmlns="http://www.w3.org/1998/Math/MathML">
			<ci> FLUX_VALUE </ci>
	</math>
	<listOfParameters>
		<parameter id="LOWER_BOUND" value="0" name="mmol_per_gDW_per_hr"/>
		<parameter id="UPPER_BOUND" value="1000" name="mmol_per_gDW_per_hr"/>
		<parameter id="OBJECTIVE_COEFFICIENT" value="0"/>
		<parameter id="FLUX_VALUE" value="0.0" name="mmol_per_gDW_per_hr"/>
	</listOfParameters>
</kineticLaw>
</reaction>
<reaction id="rxn03916_c0" name="D-glycero-D-manno-hepose_1-phosphate_adenyltransferase_c0" reversible="false">
<notes>
<html:p>GENE_ASSOCIATION:SAM23877_RS21980</html:p>
<html:p>PROTEIN_ASSOCIATION:SAM23877_RS21980</html:p>
<html:p>KEGG_RID:R05644</html:p>
<html:p>PROTEIN_CLASS:2.7.-.-</html:p>
</notes>
<listOfReactants>
<speciesReference species="cpd00002_c0" stoichiometry="1"/>
<speciesReference species="cpd04920_c0" stoichiometry="1"/>
</listOfReactants>
<listOfProducts>
<speciesReference species="cpd03830_c0" stoichiometry="1"/>
<speciesReference species="cpd00012_c0" stoichiometry="1"/>
</listOfProducts>
<kineticLaw>
	<math xmlns="http://www.w3.org/1998/Math/MathML">
			<ci> FLUX_VALUE </ci>
	</math>
	<listOfParameters>
<parameter id="LOWER_BOUND" value="-1000" name="mmol_per_gDW_per_hr"/>		<parameter id="UPPER_BOUND" value="1000" name="mmol_per_gDW_per_hr"/>
		<parameter id="OBJECTIVE_COEFFICIENT" value="0"/>
		<parameter id="FLUX_VALUE" value="0.0" name="mmol_per_gDW_per_hr"/>
	</listOfParameters>
</kineticLaw>
</reaction>
<reaction id="rxn03931_c0" name="rxn03931_c0" reversible="false">
<notes>
<html:p>GENE_ASSOCIATION:SAM23877_RS30905</html:p>
<html:p>PROTEIN_ASSOCIATION:SAM23877_RS30905</html:p>
</notes>
<listOfReactants>
<speciesReference species="cpd00001_c0" stoichiometry="1"/>
<speciesReference species="cpd02631_c0" stoichiometry="1"/>
</listOfReactants>
<listOfProducts>
<speciesReference species="cpd00067_c0" stoichiometry="1"/>
<speciesReference species="cpd04242_c0" stoichiometry="1"/>
</listOfProducts>
<kineticLaw>
	<math xmlns="http://www.w3.org/1998/Math/MathML">
			<ci> FLUX_VALUE </ci>
	</math>
	<listOfParameters>
		<parameter id="LOWER_BOUND" value="0" name="mmol_per_gDW_per_hr"/>
		<parameter id="UPPER_BOUND" value="1000" name="mmol_per_gDW_per_hr"/>
		<parameter id="OBJECTIVE_COEFFICIENT" value="0"/>
		<parameter id="FLUX_VALUE" value="0.0" name="mmol_per_gDW_per_hr"/>
	</listOfParameters>
</kineticLaw>
</reaction>
<reaction id="rxn04674_c0" name="rxn04674_c0" reversible="false">
<notes>
<html:p>GENE_ASSOCIATION:(SAM23877_RS20730 or SAM23877_RS20730)</html:p>
<html:p>PROTEIN_ASSOCIATION:(SAM23877_RS20730 or SAM23877_RS20730)</html:p>
<html:p>KEGG_RID:R06859</html:p>
<html:p>PROTEIN_CLASS:2.1.1.-</html:p>
</notes>
<listOfReactants>
<speciesReference species="cpd00017_c0" stoichiometry="1"/>
<speciesReference species="cpd09410_c0" stoichiometry="1"/>
</listOfReactants>
<listOfProducts>
<speciesReference species="cpd00067_c0" stoichiometry="1"/>
<speciesReference species="cpd00019_c0" stoichiometry="1"/>
<speciesReference species="cpd01401_c0" stoichiometry="1"/>
</listOfProducts>
<kineticLaw>
	<math xmlns="http://www.w3.org/1998/Math/MathML">
			<ci> FLUX_VALUE </ci>
	</math>
	<listOfParameters>
		<parameter id="LOWER_BOUND" value="0" name="mmol_per_gDW_per_hr"/>
		<parameter id="UPPER_BOUND" value="1000" name="mmol_per_gDW_per_hr"/>
		<parameter id="OBJECTIVE_COEFFICIENT" value="0"/>
		<parameter id="FLUX_VALUE" value="0.0" name="mmol_per_gDW_per_hr"/>
	</listOfParameters>
</kineticLaw>
</reaction>
<reaction id="rxn01301_c0" name="L-Homoserine_NAD_oxidoreductase_c0" reversible="true">
<notes>
<html:p>GENE_ASSOCIATION:SAM23877_RS24190</html:p>
<html:p>PROTEIN_ASSOCIATION:SAM23877_RS24190</html:p>
<html:p>KEGG_RID:R01773</html:p>
<html:p>PROTEIN_CLASS:1.1.1.3</html:p>
</notes>
<listOfReactants>
<speciesReference species="cpd00003_c0" stoichiometry="1"/>
<speciesReference species="cpd00227_c0" stoichiometry="1"/>
</listOfReactants>
<listOfProducts>
<speciesReference species="cpd00067_c0" stoichiometry="1"/>
<speciesReference species="cpd00346_c0" stoichiometry="1"/>
<speciesReference species="cpd00004_c0" stoichiometry="1"/>
</listOfProducts>
<kineticLaw>
	<math xmlns="http://www.w3.org/1998/Math/MathML">
			<ci> FLUX_VALUE </ci>
	</math>
	<listOfParameters>
		<parameter id="LOWER_BOUND" value="-1000" name="mmol_per_gDW_per_hr"/>
		<parameter id="UPPER_BOUND" value="1000" name="mmol_per_gDW_per_hr"/>
		<parameter id="OBJECTIVE_COEFFICIENT" value="0"/>
		<parameter id="FLUX_VALUE" value="0.0" name="mmol_per_gDW_per_hr"/>
	</listOfParameters>
</kineticLaw>
</reaction>
<reaction id="rxn05396_c0" name="9-methyl-decanoyl-ACP_malonyl-acyl-carrier-protein_C-acyltransferase_decarboxylating_c0" reversible="false">
<notes>
<html:p>GENE_ASSOCIATION:((SAM23877_RS18655 or SAM23877_RS11570 or SAM23877_RS29695 or SAM23877_RS18620) and (SAM23877_RS34850 or SAM23877_RS11580 or SAM23877_RS33125 or SAM23877_RS18685))</html:p>
<html:p>PROTEIN_ASSOCIATION:((SAM23877_RS18655 or SAM23877_RS11570 or SAM23877_RS29695 or SAM23877_RS18620) and (SAM23877_RS34850 or SAM23877_RS11580 or SAM23877_RS33125 or SAM23877_RS18685))</html:p>
<html:p>PROTEIN_CLASS:2.3.1.0</html:p>
</notes>
<listOfReactants>
<speciesReference species="cpd11532_c0" stoichiometry="1"/>
<speciesReference species="cpd00067_c0" stoichiometry="1"/>
<speciesReference species="cpd11492_c0" stoichiometry="1"/>
</listOfReactants>
<listOfProducts>
<speciesReference species="cpd11493_c0" stoichiometry="1"/>
<speciesReference species="cpd00011_c0" stoichiometry="1"/>
<speciesReference species="cpd11533_c0" stoichiometry="1"/>
</listOfProducts>
<kineticLaw>
	<math xmlns="http://www.w3.org/1998/Math/MathML">
			<ci> FLUX_VALUE </ci>
	</math>
	<listOfParameters>
		<parameter id="LOWER_BOUND" value="0" name="mmol_per_gDW_per_hr"/>
		<parameter id="UPPER_BOUND" value="1000" name="mmol_per_gDW_per_hr"/>
		<parameter id="OBJECTIVE_COEFFICIENT" value="0"/>
		<parameter id="FLUX_VALUE" value="0.0" name="mmol_per_gDW_per_hr"/>
	</listOfParameters>
</kineticLaw>
</reaction>
<reaction id="rxn04046_c0" name="S-adenosyl-L-methionine_cobalt-factor-II_C20-methyltransferase_c0" reversible="true">
<notes>
<html:p>GENE_ASSOCIATION:SAM23877_RS08980</html:p>
<html:p>PROTEIN_ASSOCIATION:SAM23877_RS08980</html:p>
<html:p>PROTEIN_CLASS:2.1.1.151</html:p>
</notes>
<listOfReactants>
<speciesReference species="cpd00017_c0" stoichiometry="1"/>
<speciesReference species="cpd08368_c0" stoichiometry="1"/>
</listOfReactants>
<listOfProducts>
<speciesReference species="cpd00067_c0" stoichiometry="1"/>
<speciesReference species="cpd08369_c0" stoichiometry="1"/>
<speciesReference species="cpd00019_c0" stoichiometry="1"/>
</listOfProducts>
<kineticLaw>
	<math xmlns="http://www.w3.org/1998/Math/MathML">
			<ci> FLUX_VALUE </ci>
	</math>
	<listOfParameters>
		<parameter id="LOWER_BOUND" value="-1000" name="mmol_per_gDW_per_hr"/>
		<parameter id="UPPER_BOUND" value="1000" name="mmol_per_gDW_per_hr"/>
		<parameter id="OBJECTIVE_COEFFICIENT" value="0"/>
		<parameter id="FLUX_VALUE" value="0.0" name="mmol_per_gDW_per_hr"/>
	</listOfParameters>
</kineticLaw>
</reaction>

<reaction id="rxn10334_c0" name="palmitoyl-cardiolipin_synthase_c0" reversible="true">
<notes>
<html:p>GENE_ASSOCIATION:SAM23877_RS32800</html:p>
<html:p>PROTEIN_ASSOCIATION:SAM23877_RS32800</html:p>
</notes>
<listOfReactants>
<speciesReference species="cpd15538_c0" stoichiometry="2"/>
</listOfReactants>
<listOfProducts>
<speciesReference species="cpd15791_c0" stoichiometry="1"/>
<speciesReference species="cpd00100_c0" stoichiometry="1"/>
</listOfProducts>
<kineticLaw>
	<math xmlns="http://www.w3.org/1998/Math/MathML">
			<ci> FLUX_VALUE </ci>
	</math>
	<listOfParameters>
		<parameter id="LOWER_BOUND" value="-1000" name="mmol_per_gDW_per_hr"/>
		<parameter id="UPPER_BOUND" value="1000" name="mmol_per_gDW_per_hr"/>
		<parameter id="OBJECTIVE_COEFFICIENT" value="0"/>
		<parameter id="FLUX_VALUE" value="0.0" name="mmol_per_gDW_per_hr"/>
	</listOfParameters>
</kineticLaw>
</reaction>
[truncated: 1,458,595 more chars]
