# Supplementary material for: Time-Resolved Transcriptomics and Constraint-Based Modeling Identify System-Level Metabolic Features and Overexpression Targets to Increase Spiramycin Production in Streptomyces ambofaciens
Source: Front Microbiol. 2017 May 12;8:835. doi: 10.3389/fmicb.2017.00835 (PMC5427115; doi:10.3389/fmicb.2017.00835)
Supplement: Supplementary file 5 [file Data_Sheet_5.xlsx]

## Sheet: Sheet1
Metabolic process	Reaction code in iMF1298	Function	Reaction formula	KEGG ID	KEGG metabolic map	E.C. Number	Encoding gene(s)
Alanine and aspartate metabolism/ beta-Alanine metabolism/ Propanoate metabolism	rxn00656	L-Alanine:3-oxopropanoate aminotransferase	L-Alanine + 3-Oxopropanoate <=> Pyruvate + beta-Alanine	R00907	Pyruvate Alanine Serine Interconversions	2.6.1.18	SAM23877_RS25580
Arginine and proline metabolism	rxn09188	Proline dehydrogenase	FAD + L-Proline <=> FADH2 + (S)-1-Pyrroline-5-carboxylate	R01253	Proline, 4-hydroxyproline uptake and utilization/ / Respiratory dehydrogenases 1	1.5.99.8	SAM23877_RS25010
beta-Alanine metabolism/ Pantothenate and CoA biosynthesis	rxn01791	(R)-Pantoate:beta-alanine ligase (AMP-forming)	ATP + beta-Alanine + (R)-Pantoate => Pyrophosphate + AMP + Pantothenate	R02473	Coenzyme A Biosynthesis	6.3.2.1	SAM23877_RS18080
Fatty acid metabolism	rxn00872	Butanoyl-CoA:oxygen 2-oxidoreductase	FAD + Butanoyl-CoA <=> Crotonoyl-CoA + FADH2	R01175	Leucine Degradation and HMG-CoA Metabolism/ / HMG CoA Synthesis	1.3.3.6/ 1.3.99.2/ 1.3.99.3/ 1.3.99.-	SAM23877_RS13250
Glutamate metabolism/ Arginine and proline metabolism	rxn00503	L-1-Pyrroline-5-carboxylate:NAD+ oxidoreductase	(2) H2O + NAD+ + (S)-1-Pyrroline-5-carboxylate <=> NADH + L-Glutamate + H+	R00707	TCA Cycle/ / Arginine and Ornithine Degradation/ / Proline, 4-hydroxyproline uptake and utilization	1.5.1.12	SAM23877_RS25015
Glutamate metabolism/ Arginine and proline metabolism/ D-Glutamine and D-glutamate metabolism/ Nitrogen metabolism	rxn00182	L-Glutamate:NAD+ oxidoreductase (deaminating)	H2O + NAD+ + L-Glutamate <=> NADH + NH3 + 2-Oxoglutarate + H+	R00243	Glutamine, Glutamate, Aspartate and Asparagine Biosynthesis	1.4.1.2/ 1.4.1.3/ 1.4.1.4	SAM23877_RS14320
Glycerophospholipid metabolism	rxn00611	sn-Glycerol-3-phosphate:NAD+ 2-oxidoreductase	NAD+ + sn-Glycerol 3-phosphate <=> NADH + H+ + Glycerone phosphate	R00842/ R05679	Glycerol and Glycerol-3-phosphate Uptake and Utilization/ / Glycerolipid and Glycerophospholipid Metabolism in Bacteria	1.1.1.8/ 1.1.1.94/ 1.1.1.261	SAM23877_RS25225
Glycine, serine and threonine metabolism	rxn06377	glycine:lipoylprotein oxidoreductase (decarboxylating and	Glycine + H+ + Lipoylprotein => CO2 + S-Aminomethyldihydrolipoylprotein	R03425	Lipoic acid metabolism/ / Photorespiration (oxidative C2 cycle)/ / Glycine cleavage system/ / Glycine and Serine Utilization	1.4.4.2	SAM23877_RS06580
Glycine, serine and threonine metabolism	rxn00165	L-serine ammonia-lyase	L-Serine => NH3 + Pyruvate	R00220/ R00223	Pyruvate Alanine Serine Interconversions/ / Glycine cleavage system/ / Glycine and Serine Utilization	4.3.1.17/ 4.3.1.19/ 4.3.1.15/ 4.2.1.13	SAM23877_RS24715
Glycine, serine and threonine metabolism	rxn00274	Succinyl-CoA:glycine C-succinyl-transferase(decarboxylating)	Acetyl-CoA + Glycine <=> CoA + L-2-Amino-3-oxobutanoic acid	R00371	Glycine Biosynthesis/ / Threonine degradation/ / Glycine and Serine Utilization	2.3.1.29/ 2.3.1.37	SAM23877_RS30540
Glycine, serine and threonine metabolism	rxn01068	L-Threonine:NAD+ oxidoreductase	NAD+ + L-Threonine <=> NADH + H+ + L-2-Amino-3-oxobutanoic acid	R01465	Glycine Biosynthesis/ / Threonine degradation	1.1.1.103	SAM23877_RS30535
Glycine, serine and threonine metabolism/ Lysine biosynthesis	rxn00337	ATP:L-aspartate 4-phosphotransferase	ATP + L-Aspartate + H+ <=> ADP + 4-Phospho-L-aspartate	R00480	Threonine and Homoserine Biosynthesis/ / Lysine Biosynthesis DAP Pathway	2.7.2.4	SAM23877_RS19015
Glycine, serine and threonine metabolism/ Methionine metabolism	rxn00953	L-Serine hydro-lyase (adding homocysteine)	L-Serine + L-Homocysteine <=> H2O + Cystathionine	R01290/ R01289	Methionine Degradation/ / Methionine Biosynthesis/ / Cysteine Biosynthesis/ / Glycine and Serine Utilization	4.2.1.22	SAM23877_RS14745
Glycolysis / Gluconeogenesis/ Citrate cycle (TCA cycle)/ Pyruvate metabolism	rxn01871	acetyl-CoA:enzyme N6-(dihydrolipoyl)lysine S-acetyltransferase	Acetyl-CoA + Dihydrolipoamide <=> CoA + S-Acetyldihydrolipoamide	R02569	Lipoic acid metabolism/ / Pyruvate metabolism II: acetyl-CoA, acetogenesis from pyruvate/ / Acetoin, butanediol metabolism/ / Dehydrogenase complexes	2.3.1.12	SAM23877_RS10700
Glycolysis / Gluconeogenesis/ Galactose metabolism/ Starch and sucrose metabolism/ Streptomycin biosynthesis	rxn00704	alpha-D-Glucose 1-phosphate 1,6-phosphomutase	D-Glucose 1-phosphate <=> D-Glucose 6-phosphate	R00959	Sucrose Metabolism/ / Sialic Acid Metabolism	5.4.2.2/ 5.4.2.5	SAM23877_RS03345
Glycolysis / Gluconeogenesis/ Pentose phosphate pathway/ Fructose and mannose metabolism/ Carbon fixation in photosynthetic organisms	rxn00786	D-Fructose-1,6-bisphosphate D-glyceraldehyde-3-phosphate-lyase	D-Fructose 1,6-bisphosphate <=> Glycerone phosphate + D-Glyceraldehyde 3-phosphate	R01068/ R01070	Formaldehyde assimilation: Ribulose monophosphate pathway/ / Glycolysis and Gluconeogenesis, including Archaeal enzymes/ / Hexitol degradation/ / Glycolysis and Gluconeogenesis/ / Calvin-Benson cycle	4.1.2.13	SAM23877_RS18850
Histidine metabolism	rxn01642	4-imidazolone-5-propanoate amidohydrolase	H2O + 4-Imidazolone-5-propanoate => N-Formimino-L-glutamate	R02288	Histidine Degradation	3.5.2.7	SAM23877_RS14705
Histidine metabolism	rxn01640	N-Formimino-L-glutamate iminohydrolase	H2O + N-Formimino-L-glutamate <=> NH3 + N-Formyl-L-glutamate	R02286	Histidine Degradation	3.5.3.13	SAM23877_RS14710
Histidine metabolism	rxn02085	4,5-Dihydro-4-oxo-5-imidazolepropanoate hydro-lyase	4-Imidazolone-5-propanoate <=> H2O + Urocanate	R02914	Histidine Degradation	4.2.1.49	SAM23877_RS14720
Histidine metabolism/ Nitrogen metabolism	rxn00867	L-Histidine ammonia-lyase	L-Histidine => NH3 + Urocanate	R01168	Histidine Degradation	4.3.1.3	SAM23877_RS22555
Inositol metabolism/ Alanine and aspartate metabolism/ beta-Alanine metabolism/ Propanoate metabolism	rxn00501	3-Oxopropanoate:NAD+ oxidoreductase (decarboxylating,	NAD+ + CoA + 3-Oxopropanoate <=> NADH + CO2 + Acetyl-CoA	R00705	Isobutyryl-CoA to Propionyl-CoA Module/ / Valine degradation/ / Inositol catabolism	1.2.1.18/ 1.2.1.27	SAM23877_RS12985
Lysine biosynthesis	rxn01974	LL-2,6-Diaminoheptanedioate 2-epimerase	LL-2,6-Diaminoheptanedioate <=> meso-2,6-Diaminoheptanedioate	R02735	Formaldehyde assimilation: Ribulose monophosphate pathway/ / Pentose phosphate pathway/ / Fermentations: Lactate/ / Glycolysis and Gluconeogenesis/ / Entner-Doudoroff Pathway/ / Lysine Biosynthesis DAP Pathway	5.1.1.7	SAM23877_RS26135
Lysine biosynthesis	rxn01973	N-Succinyl-LL-2,6-diaminoheptanedioate amidohydrolase	H2O + N-Succinyl-LL-2,6-diaminoheptanedioate <=> Succinate + LL-2,6-Diaminoheptanedioate	R02734	Arginine Biosynthesis extended/ / Lysine Biosynthesis DAP Pathway	3.5.1.18	SAM23877_RS23340
Lysine biosynthesis	rxn03031	Succinyl-CoA:2,3,4,5-tetrahydropyridine-2,6-dicarboxylate	H2O + Succinyl-CoA + 2,3,4,5-Tetrahydrodipicolinate <=> CoA + N-Succinyl-2-L-amino-6-oxoheptanedioate	R04365	Lysine Biosynthesis DAP Pathway	2.3.1.117	SAM23877_RS09285
Lysine biosynthesis	rxn02929	2,3,4,5-Tetrahydrodipicolinate:NADP+ oxidoreductase	NADP+ + 2,3,4,5-Tetrahydrodipicolinate <=> NADPH + H+ + L-2,3-Dihydrodipicolinate	R04199	Lysine Biosynthesis DAP Pathway	1.3.1.26	SAM23877_RS25850
Lysine biosynthesis	rxn03087	N-Succinyl-L-2,6-diaminoheptanedioate:2-ocoglytarate	2-Oxoglutarate + N-Succinyl-LL-2,6-diaminoheptanedioate <=> L-Glutamate + N-Succinyl-2-L-amino-6-oxoheptanedioate	R04475	Lysine Biosynthesis DAP Pathway	2.6.1.17	SAM23877_RS23325
Lysine biosynthesis	rxn02928	2,3,4,5-Tetrahydrodipicolinate:NAD+ oxidoreductase	NAD+ + 2,3,4,5-Tetrahydrodipicolinate <=> NADH + H+ + L-2,3-Dihydrodipicolinate	R04198		1.3.1.26	SAM23877_RS25850
Methionine metabolism	rxn00141	S-Adenosyl-L-homocysteine hydrolase	H2O + S-Adenosyl-L-homocysteine <=> L-Homocysteine + Adenosine	R00192	Methionine Degradation/ / Methionine Biosynthesis	3.3.1.1	SAM23877_RS14445
Other process	rxn03954	L-Idonate:NADP oxidoreductase	NADP+ + L-Idonate <=> NADPH + H+ + 5-Dehydro-D-gluconate	R05684	D-gluconate and ketogluconates metabolism	1.1.1.128/ 1.1.1.264	SAM23877_RS31115
Other process	rxnR534	lipid biosynthesis, odd numbered fatty acids					SAM23877_RS11905
Other process	rxn10011	acyl-CoA dehydrogenase (octanoyl-CoA)	NAD+ + Octanoyl-CoA <= NADH + H+ + trans-Oct-2-enoyl-CoA		Butanol Biosynthesis/ / Isoleucine degradation/ / Isobutyryl-CoA to Propionyl-CoA Module/ / Acetyl-CoA fermentation to Butyrate/ / Anaerobic respiratory reductases/ / Valine degradation	1.3.99.3	SAM23877_RS26835
Other process	rxn03953	L-Idonate:NAD oxidoreductase	NAD+ + L-Idonate <=> NADH + H+ + 5-Dehydro-D-gluconate	R05683	D-gluconate and ketogluconates metabolism	1.1.1.264	SAM23877_RS31115
Other process	rxn10014	acyl-CoA dehydrogenase (tetradecanoyl-CoA)	NAD+ + Tetradecanoyl-CoA <= NADH + H+ + trans-Tetradec-2-enoyl-CoA		Butanol Biosynthesis/ / Isoleucine degradation/ / Isobutyryl-CoA to Propionyl-CoA Module/ / Acetyl-CoA fermentation to Butyrate/ / Anaerobic respiratory reductases/ / Valine degradation	1.3.99.3	SAM23877_RS26835
Other process	rxn10010	acyl-CoA dehydrogenase (hexanoyl-CoA)	NADH + H+ + trans-Hex-2-enoyl-CoA => NAD+ + Hexanoyl-CoA		Butanol Biosynthesis/ / Isoleucine degradation/ / Isobutyryl-CoA to Propionyl-CoA Module/ / Acetyl-CoA fermentation to Butyrate/ / Anaerobic respiratory reductases/ / Valine degradation	1.3.99.3	SAM23877_RS26835
Other process	rxn05466	Ammonia transport via diffusion	NH3[e] <=> NH3				SAM23877_RS25355
Other process	rxn10013	acyl-CoA dehydrogenase (dodecanoyl-CoA)	NAD+ + Lauroyl-CoA <= NADH + H+ + 2-trans-Dodecenoyl-CoA		Butanol Biosynthesis/ / Isoleucine degradation/ / Isobutyryl-CoA to Propionyl-CoA Module/ / Acetyl-CoA fermentation to Butyrate/ / Anaerobic respiratory reductases/ / Valine degradation	1.3.99.3	SAM23877_RS26835
Other process	rxn05732	acyl-CoA dehydrogenase (hexadecanoyl-CoA)	NAD+ + Palmitoyl-CoA <= NADH + H+ + trans-Hexadec-2-enoyl-CoA		Butanol Biosynthesis/ / Isoleucine degradation/ / Isobutyryl-CoA to Propionyl-CoA Module/ / Acetyl-CoA fermentation to Butyrate/ / Anaerobic respiratory reductases/ / Valine degradation	1.3.99.3	SAM23877_RS26835
Other process	rxn09562	guanylate kinase (GMP:dATP)	dATP + GMP <=> GDP + dADP		MLST/ / Purine conversions	2.7.4.8	SAM23877_RS07050
Other process	rxn10012	acyl-CoA dehydrogenase (decanoyl-CoA)	NAD+ + Decanoyl-CoA <= NADH + H+ + trans-Dec-2-enoyl-CoA		Butanol Biosynthesis/ / Isoleucine degradation/ / Isobutyryl-CoA to Propionyl-CoA Module/ / Acetyl-CoA fermentation to Butyrate/ / Anaerobic respiratory reductases/ / Valine degradation	1.3.99.3	SAM23877_RS26835
Pantothenate and CoA biosynthesis	rxn00100	ATP:dephospho-CoA 3'-phosphotransferase	ATP + Dephospho-CoA => ADP + CoA	R00130	Coenzyme A Biosynthesis	2.7.1.24	SAM23877_RS09740
Pantothenate and CoA biosynthesis	rxn00912	5,10-Methylenetetrahydrofolate:3-methyl-2-oxobutanoate	H2O + 3-Methyl-2-oxobutanoic acid + 5,10-Methylenetetrahydrofolate <=> Tetrahydrofolate + 2-Dehydropantoate	R01226	Coenzyme A Biosynthesis	2.1.2.11	SAM23877_RS10985
Pantothenate and CoA biosynthesis	rxn12512	(R)-4'-Phosphopantothenate:L-cysteine ligase	ATP + L-Cysteine + D-4'-Phosphopantothenate => Pyrophosphate + AMP + (R)-4'-Phosphopantothenoyl-L-cysteine	R04230	Coenzyme A Biosynthesis	6.3.2.5	SAM23877_RS07040
Pantothenate and CoA biosynthesis	rxn02175	ATP:pantetheine-4'-phosphate adenylyltransferase	ATP + Pantetheine 4'-phosphate <=> Pyrophosphate + Dephospho-CoA	R03035	Coenzyme A Biosynthesis	2.7.7.3	SAM23877_RS25270
Pantothenate and CoA biosynthesis	rxn01790	(R)-Pantoate:NADP+ 2-oxidoreductase	NADP+ + (R)-Pantoate <=> NADPH + H+ + 2-Dehydropantoate	R02472	Branched-Chain Amino Acid Biosynthesis/ / Coenzyme A Biosynthesis	1.1.1.169	SAM23877_RS24985
Pentose phosphate pathway	rxn01333	Sedoheptulose-7-phosphate:D-glyceraldehyde-3-phosphate	D-Glyceraldehyde 3-phosphate + Sedoheptulose 7-phosphate <=> D-Fructose 6-phosphate + D-Erythrose 4-phosphate	R01827/ R07378	Pentose phosphate pathway/ / Folate Biosynthesis	2.2.1.2	SAM23877_RS29995
Platenolide biosynthesis	rxnEthylMalonyl	crotonyl-CoA carboxylase/reductase					SAM23877_RS26790
Purine metabolism	rxn00839	ATP:nucleoside-diphosphate phosphatransferase	ATP + dADP <=> ADP + dATP	R01137	pyrimidine conversions/ / Purine conversions	2.7.4.6	SAM23877_RS12500
Purine metabolism	rxn00134	ATP:adenosine 5'-phosphotransferase	ATP + Adenosine <=> ADP + AMP	R00185	Purine conversions	2.7.1.20/ 2.7.1.74	SAM23877_RS10585
Purine metabolism	rxn00927	Adenosine ribohydrolase	H2O + Adenosine <=> D-Ribose + Adenine	R01245	Queuosine-Archaeosine Biosynthesis/ / Purine conversions	3.2.2.1/ 3.2.2.7/ 3.2.2.8	SAM23877_RS18430
Purine metabolism	rxn01226	Guanosine ribohydrolase	H2O + Guanosine <=> D-Ribose + Guanine	R01677	Queuosine-Archaeosine Biosynthesis/ / Purine conversions	3.2.2.1/ 3.2.2.8	SAM23877_RS18430
Pyrimidine metabolism	rxn00117	ATP:nucleoside-diphosphate phosphatransferase	ATP + UDP <=> ADP + UTP	R00156	pyrimidine conversions/ / Purine conversions	2.7.4.6	SAM23877_RS12500
Pyruvate metabolism/ Carbon fixation in photosynthetic organisms/ Reductive carboxylate cycle (CO2 fixation)	rxn00251	Orthophosphate:oxaloacetate carboxyl-lyase (phosphorylating)	Orthophosphate + Oxaloacetate + (2) H+ <=> H2O + CO2 + Phosphoenolpyruvate	R00345	Fermentations: Mixed acid/ / Pyruvate metabolism I: anaplerotic reactions, PEP/ / Serine-glyoxylate cycle	4.1.1.31	SAM23877_RS14965
Spiramycin biosynthesis	rxnSpira11	Forosamine pathway reaction 2					SAM23877_RS26660
Spiramycin biosynthesis	rxnSpira12	Forosamine pathway reaction 3					SAM23877_RS26675
Spiramycin biosynthesis	rxnSpira13	Forosamine pathway reaction 3					SAM23877_RS26695
Spiramycin biosynthesis	rxnSpira14	Forosamine pathway reaction 5					SAM23877_RS26690
Spiramycin biosynthesis	rxnSpira16	Forosamine pathway reaction 7					SAM23877_RS26775
Spiramycin biosynthesis	rxnSpira17	Mycosamine pathway reaction 1					SAM23877_RS26725
Spiramycin biosynthesis	rxnSpira18	Mycosamine pathway reaction 2					SAM23877_RS26720
Spiramycin biosynthesis	rxnSpira21	Mycarose pathway reaction 2					SAM23877_RS26635
Spiramycin biosynthesis	rxnSpira22	Mycarose pathway reaction 3 - eprimerase					SAM23877_RS26600
Spiramycin biosynthesis	rxnSpira23	Mycarose pathway reaction 4					SAM23877_RS26640
Taurine and hypotaurine metabolism/ Reductive carboxylate cycle (CO2 fixation)	rxn00278	L-Alanine:NAD+ oxidoreductase (deaminating)	H2O + NAD+ + L-Alanine <=> NADH + NH3 + Pyruvate + H+	R00396	Pyruvate Alanine Serine Interconversions	1.4.1.1	SAM23877_RS08530
Valine, leucine and isoleucine biosynthesis	rxn03435	(R)-2,3-Dihydroxy-3-methylpentanoate:NADP+ oxidoreductase	NADP+ + 2,3-Dihydroxy-3-methylpentanoate <=> NADPH + H+ + (R)-3-Hydroxy-3-methyl-2-oxopentanoate	R05068	Branched-Chain Amino Acid Biosynthesis/ / Coenzyme A Biosynthesis	1.1.1.86	SAM23877_RS24985
Valine, leucine and isoleucine biosynthesis	rxn03436	(S)-2-Aceto-2-hydroxybutanoate:NADP+ oxidoreductase (isomerizing)	2-Aceto-2-hydroxybutanoate <=> (R)-3-Hydroxy-3-methyl-2-oxopentanoate	R05069	Branched-Chain Amino Acid Biosynthesis/ / Coenzyme A Biosynthesis	1.1.1.86/ 5.4.99.3	SAM23877_RS24985
