# Supplementary material for: Time-Resolved Transcriptomics and Constraint-Based Modeling Identify System-Level Metabolic Features and Overexpression Targets to Increase Spiramycin Production in Streptomyces ambofaciens
Source: Front Microbiol. 2017 May 12;8:835. doi: 10.3389/fmicb.2017.00835 (PMC5427115; doi:10.3389/fmicb.2017.00835)
Supplement: Supplementary file 6 [file Data_Sheet_6.xlsx]

## Sheet: a
pNGEM/OriT/P
Time (h)	sample I	sample II	sample III	sample IV	sample V	sample VI	sample VII	Spiramycin mean (µg/ml)	SD (Spiramycin)
0	0	0	0	0	0	0	0	0	0
24	0.018	0.019	0.021	0.015	0.021	0.012	0.023	0.018	0.004
48	0.555	0.697	0.821	0.716	0.786	0.673	0.397	0.664	0.145
72	0.038	0.072	0.209	0.143	0.127	0.253	0.114	0.137	0.081
96	0.185	0.283	0.409	0.014	0.041	0.036	0.021	0.141	0.156
168	0.093	0.112	0.174	0.01	0.048	0.064	0.098	0.086	0.052
192	0.038	0.102	0.138	0.01	0.02	0.02	0.03	0.051	0.049
pNGEM/OriT/P/CCR
Time (h)	sample I	sample II	sample III	sample IV	sample V	sample VI	sample VII	Spiramycin mean (µg/ml)	SD (Spiramycin)		p-value (two-tailed paired Student's t-test)
0	0	0	0	0	0	0	0	0	0
24	0.009	0.099	0.015	0.072	0.032	0.058	0.045	0.047	0.032		0.0635947
48	0.794	1.078	0.845	1.201	0.82	1.22	1.028	0.998	0.18		0.0107806
72	0.41	0.833	0.642	0.574	0.66	0.659	0.38	0.594	0.157		0.00023997
96	0.017	0.038	0.029	0.217	0.031	0.037	0.148	0.074	0.077		0.422876
168	0.06	0.343	0.092	0.056	0.05	0.04	0.194	0.119	0.112		0.424781
192	0.01	0.011	0.042	0.012	0.01	0.04	0.052	0.025	0.019		0.214662
% Increase Standard Deviation in Spiramycin concentration (pNGEM/OriT/P/CCR vs. pNGEM/OriT/P, 48 and 72 h)
x	sx	y	sy	y-x	(sx)^2	(sy)^2		s(y-x)	(y-x)/x	s(y-x)/y-x		sx/x					SD % Differences		time
664	145	998	180	334	21025	32400	53425	231.138	0.503012	0.692031	0.478907	0.218373	0.047687	0.526594	0.725668	0.36502	36.502		48 h
137	81	594	157	457	6561	24649	31210	176.664	3.33577	0.386572	0.149438	0.591241	0.349566	0.499004	0.706402	2.35639	235.639		72 h
% Increase in Spiramycin concentration (pNGEM/OriT/P/CCR vs. pNGEM/OriT/P, 48 and 72 h)
Time (h)	y-x/x
48	0.503
72	3.3358
Spiramycin µg/ml (Mean)				Spiramycin µg/ml (SD)
Time (h)	pNGEM/OriT/P	pNGEM/OriT/P/CCR		Time (h)	pNGEM/OriT/P	pNGEM/OriT/P/CCR
0	0	0		0	0	0
24	0.018	0.047		24	0.004	0.032
48	0.664	0.998		48	0.145	0.18
72	0.137	0.594		72	0.081	0.157
96	0.141	0.074		96	0.156	0.077
168	0.086	0.119		168	0.052	0.112
192	0.051	0.025		192	0.049	0.019

## Sheet: b
pNGEM/OriT/P
Time (h)	Biomass mg/ml	Spiramycin (µg/ml)	Growth rate (h-1) m	Spiramycin (mmol/ml)	Biomass g/ml	Volumetric productivity (Yp/x)	Spiramycin specific production rate (mmol/g*h) qp
0	0.004	0	0	0	4e-06	0	0
24	0.236	0.018	0.1852	2.1351e-08	0.000236	9.05e-05	3.77e-06
48	1.004	0.664	0.0622	7.87614e-07	0.001004	0.000784	2.89e-05
72	0.66	0.137	0	1.62505e-07	0.00066	0.000246	0
96	0.743	0.141	0.0049	1.67249e-07	0.000743	0.0002251	0
168	0.517	0.086	0	1.0201e-07	0.000517	0.0001973	0
192	0.529	0.051	0	6.04944e-08	0.000529	0.0001144	0
pNGEM/OriT/P/CCR
Time (h)	Biomass mg/ml	Spiramycin (µg/ml)	Growth rate (h-1) m	Spiramycin (mmol/ml)	Biomass g/ml	Volumetric productivity (Yp/x)	Spiramycin specific production rate (mmol/g*h) qp
0	0.004	0	0	0	4e-06	0	0
24	0.17	0.047	0.1691	5.57498e-08	0.00017	0.000328	1.37e-05
48	0.857	0.998	0.0697	1.18379e-06	0.000857	0.00138	4.383e-05
72	0.646	0.594	0	7.04582e-07	0.000646	0.00109	0
96	0.7	0.074	0.0034	8.77621e-08	0.0007	0.000125	0
168	0.497	0.119	0	1.41154e-07	0.000497	0.000284	6.625e-06
192	0.489	0.025	0	2.96541e-08	0.000489	6.064e-05	0
pNGEM/OriT/P
Time (h)	Growth rate (h-1) m	Spiramycin specific production rate (mmol/g*h) qp
0	0	0
24	0.1852	3.77e-06
48	0.0622	2.89e-05
72	0	0
96	0.0049	0
168	0	0
192	0	0
pNGEM/OriT/P/CCR
Time (h)	Growth rate (h-1) m	Spiramycin specific production rate (mmol/g*h) qp
0	0	0
24	0.1691	1.37e-05
48	0.0697	4.383e-05
72	0	0
96	0.0034	0
168	0	6.625e-06
192	0	0
